# Supplementary material for: Hypomethylation coordinates antagonistically with hypermethylation in cancer development: a case study of leukemia
Source: Hum Genomics. 2016 Jul 25;10(Suppl 2):18. doi: 10.1186/s40246-016-0071-5 (PMC4965721; doi:10.1186/s40246-016-0071-5)
Supplement: Additional file 2: — List of C-DMRs. This is an “xls” file providing coordinates for hyper- and hypo-C-DMRs common across all control tests in separate excel sheets, respectively. (XLS 117 kb) [file 40246_2016_71_MOESM2_ESM.xls]

## Sheet: Hyper C-DMRs
chr10	101089001	101090000
chr10	102984001	102985000
chr10	105344001	105345000
chr10	108924001	108925000
chr10	11059001	11060000
chr10	118030001	118031000
chr10	118896001	118897000
chr10	119301001	119302000
chr10	119303001	119304000
chr10	123357001	123358000
chr10	123358001	123359000
chr10	124894001	124895000
chr10	124895001	124896000
chr10	124896001	124897000
chr10	124905001	124906000
chr10	124910001	124911000
chr10	125425001	125426000
chr10	126850001	126851000
chr10	128076001	128077000
chr10	128594001	128595000
chr10	128994001	128995000
chr10	129534001	129535000
chr10	130008001	130009000
chr10	130085001	130086000
chr10	131757001	131758000
chr10	131758001	131759000
chr10	131762001	131763000
chr10	131766001	131767000
chr10	131769001	131770000
chr10	131771001	131772000
chr10	133109001	133110000
chr10	20104001	20105000
chr10	20105001	20106000
chr10	22634001	22635000
chr10	23481001	23482000
chr10	25463001	25464000
chr10	25464001	25465000
chr10	25465001	25466000
chr10	28032001	28033000
chr10	28034001	28035000
chr10	30024001	30025000
chr10	30025001	30026000
chr10	30347001	30348000
chr10	30348001	30349000
chr10	33625001	33626000
chr10	35929001	35930000
chr10	35930001	35931000
chr10	43249001	43250000
chr10	43428001	43429000
chr10	45360001	45361000
chr10	46970001	46971000
chr10	4868001	4869000
chr10	50818001	50819000
chr10	50819001	50820000
chr10	54074001	54075000
chr10	57391001	57392000
chr10	71211001	71212000
chr10	71329001	71330000
chr10	77162001	77163000
chr10	77164001	77165000
chr10	77167001	77168000
chr10	77169001	77170000
chr10	79396001	79397000
chr10	79397001	79398000
chr10	8095001	8096000
chr10	8097001	8098000
chr10	83634001	83635000
chr10	95753001	95754000
chr1	10699001	10700000
chr11	115374001	115375000
chr11	11642001	11643000
chr11	118842001	118843000
chr11	124736001	124737000
chr11	126873001	126874000
chr11	12695001	12696000
chr11	12696001	12697000
chr11	129149001	129150000
chr11	130319001	130320000
chr11	132953001	132954000
chr11	133826001	133827000
chr11	1411001	1412000
chr1	115880001	115881000
chr11	16628001	16629000
chr1	1168001	1169000
chr11	17741001	17742000
chr11	17757001	17758000
chr1	119522001	119523000
chr11	19733001	19734000
chr11	19734001	19735000
chr11	20177001	20178000
chr11	20178001	20179000
chr11	2160001	2161000
chr11	22214001	22215000
chr11	2291001	2292000
chr11	27740001	27741000
chr11	30606001	30607000
chr11	31826001	31827000
chr11	31831001	31832000
chr11	31837001	31838000
chr11	32009001	32010000
chr11	32456001	32457000
chr11	33037001	33038000
chr1	1363001	1364000
chr11	44337001	44338000
chr1	15250001	15251000
chr1	154475001	154476000
chr1	156890001	156891000
chr11	61276001	61277000
chr1	165325001	165326000
chr11	69589001	69590000
chr1	170636001	170637000
chr1	17445001	17446000
chr1	179712001	179713000
chr1	179713001	179714000
chr1	180204001	180205000
chr11	94473001	94474000
chr1	197887001	197888000
chr1	20669001	20670000
chr1	207818001	207819000
chr12	101111001	101112000
chr12	103352001	103353000
chr12	107713001	107714000
chr12	113917001	113918000
chr12	114841001	114842000
chr12	115173001	115174000
chr12	11653001	11654000
chr12	130647001	130648000
chr12	130823001	130824000
chr1	214156001	214157000
chr1	214724001	214725000
chr1	215256001	215257000
chr12	15942001	15943000
chr1	216774001	216775000
chr12	175001	176000
chr1	218337001	218338000
chr12	22094001	22095000
chr12	22095001	22096000
chr1	223538001	223539000
chr12	30354001	30355000
chr12	33049001	33050000
chr12	33050001	33051000
chr12	33592001	33593000
chr1	233749001	233750000
chr12	3600001	3601000
chr1	236849001	236850000
chr1	236850001	236851000
chr1	237205001	237206000
chr1	237206001	237207000
chr1	240256001	240257000
chr12	43945001	43946000
chr1	248020001	248021000
chr12	54332001	54333000
chr12	54349001	54350000
chr12	54360001	54361000
chr12	54367001	54368000
chr12	54368001	54369000
chr12	54379001	54380000
chr12	54394001	54395000
chr12	5541001	5542000
chr12	59313001	59314000
chr12	59314001	59315000
chr12	63544001	63545000
chr12	64784001	64785000
chr12	66122001	66123000
chr12	66135001	66136000
chr12	66136001	66137000
chr12	66219001	66220000
chr12	66629001	66630000
chr12	71003001	71004000
chr12	85306001	85307000
chr12	88974001	88975000
chr12	99288001	99289000
chr13	100548001	100549000
chr13	100620001	100621000
chr13	100622001	100623000
chr13	100632001	100633000
chr13	100634001	100635000
chr13	100635001	100636000
chr13	100637001	100638000
chr13	100649001	100650000
chr13	103046001	103047000
chr13	108519001	108520000
chr13	108520001	108521000
chr13	112708001	112709000
chr13	112721001	112722000
chr13	112722001	112723000
chr13	112759001	112760000
chr13	113656001	113657000
chr13	25320001	25321000
chr13	25946001	25947000
chr13	27334001	27335000
chr13	28367001	28368000
chr13	28494001	28495000
chr13	28498001	28499000
chr13	28502001	28503000
chr13	37248001	37249000
chr13	49794001	49795000
chr13	53420001	53421000
chr13	53421001	53422000
chr13	53424001	53425000
chr13	53775001	53776000
chr13	58206001	58207000
chr13	79169001	79170000
chr13	79170001	79171000
chr13	79175001	79176000
chr13	79176001	79177000
chr13	79177001	79178000
chr13	93879001	93880000
chr13	95354001	95355000
chr13	95363001	95364000
chr14	100069001	100070000
chr14	101924001	101925000
chr14	103673001	103674000
chr14	103740001	103741000
chr14	103746001	103747000
chr14	104583001	104584000
chr14	104602001	104603000
chr14	104604001	104605000
chr14	105444001	105445000
chr14	19888001	19889000
chr14	27067001	27068000
chr14	29237001	29238000
chr14	34529001	34530000
chr14	37050001	37051000
chr14	37053001	37054000
chr14	37116001	37117000
chr14	37126001	37127000
chr14	37132001	37133000
chr14	37667001	37668000
chr14	38053001	38054000
chr14	38064001	38065000
chr14	38067001	38068000
chr14	38724001	38725000
chr14	38725001	38726000
chr14	42077001	42078000
chr14	48144001	48145000
chr14	52735001	52736000
chr14	54413001	54414000
chr14	57275001	57276000
chr14	58332001	58333000
chr14	60097001	60098000
chr14	60952001	60953000
chr14	60981001	60982000
chr14	60982001	60983000
chr14	61747001	61748000
chr14	63512001	63513000
chr1	46859001	46860000
chr1	4714001	4715000
chr1	47882001	47883000
chr1	47904001	47905000
chr1	47910001	47911000
chr1	48462001	48463000
chr1	48937001	48938000
chr14	95234001	95235000
chr14	95235001	95236000
chr14	95237001	95238000
chr14	97499001	97500000
chr1	50884001	50885000
chr15	100881001	100882000
chr15	100890001	100891000
chr15	100913001	100914000
chr15	27017001	27018000
chr15	27113001	27114000
chr15	27216001	27217000
chr15	29862001	29863000
chr15	30113001	30114000
chr15	30260001	30261000
chr15	31775001	31776000
chr15	32162001	32163000
chr15	33010001	33011000
chr15	33603001	33604000
chr15	37172001	37173000
chr15	53077001	53078000
chr15	53079001	53080000
chr15	53080001	53081000
chr15	58357001	58358000
chr15	68121001	68122000
chr15	68122001	68123000
chr15	71055001	71056000
chr15	74425001	74426000
chr15	74426001	74427000
chr15	82339001	82340000
chr15	83952001	83953000
chr15	83953001	83954000
chr15	84116001	84117000
chr1	59042001	59043000
chr15	95388001	95389000
chr15	96873001	96874000
chr15	96874001	96875000
chr15	96875001	96876000
chr15	96877001	96878000
chr15	96884001	96885000
chr15	96889001	96890000
chr15	96900001	96901000
chr15	96960001	96961000
chr15	99190001	99191000
chr15	99191001	99192000
chr15	99645001	99646000
chr1	61508001	61509000
chr16	20085001	20086000
chr16	2042001	2043000
chr16	22825001	22826000
chr16	33966001	33967000
chr1	63782001	63783000
chr1	63788001	63789000
chr16	48844001	48845000
chr16	49315001	49316000
chr16	49316001	49317000
chr16	51183001	51184000
chr16	51184001	51185000
chr16	51187001	51188000
chr16	52581001	52582000
chr16	54319001	54320000
chr16	54320001	54321000
chr16	54321001	54322000
chr16	54323001	54324000
chr16	54964001	54965000
chr16	54965001	54966000
chr16	54966001	54967000
chr16	55358001	55359000
chr16	55362001	55363000
chr16	55513001	55514000
chr16	55690001	55691000
chr16	57318001	57319000
chr1	65991001	65992000
chr1	66258001	66259000
chr16	6533001	6534000
chr16	77468001	77469000
chr16	79633001	79634000
chr1	68298001	68299000
chr1	68299001	68300000
chr16	85203001	85204000
chr16	86544001	86545000
chr16	86549001	86550000
chr16	86613001	86614000
chr17	10102001	10103000
chr17	11502001	11503000
chr17	14202001	14203000
chr17	14203001	14204000
chr17	14205001	14206000
chr17	26554001	26555000
chr17	30001	31000
chr17	31618001	31619000
chr17	35293001	35294000
chr17	36718001	36719000
chr17	42636001	42637000
chr17	46796001	46797000
chr17	48042001	48043000
chr17	52978001	52979000
chr17	59532001	59533000
chr17	64188001	64189000
chr17	64299001	64300000
chr17	64961001	64962000
chr17	70113001	70114000
chr17	70116001	70117000
chr17	70117001	70118000
chr17	70588001	70589000
chr17	72667001	72668000
chr1	77334001	77335000
chr1	7764001	7765000
chr17	77784001	77785000
chr17	79367001	79368000
chr17	79370001	79371000
chr17	79371001	79372000
chr17	79615001	79616000
chr18	14999001	15000000
chr18	19749001	19750000
chr18	19750001	19751000
chr18	19751001	19752000
chr18	21977001	21978000
chr18	25755001	25756000
chr18	29078001	29079000
chr18	29265001	29266000
chr18	31158001	31159000
chr18	31802001	31803000
chr18	31803001	31804000
chr18	32074001	32075000
chr18	35147001	35148000
chr18	4455001	4456000
chr18	44787001	44788000
chr18	44790001	44791000
chr18	45936001	45937000
chr18	5196001	5197000
chr18	55095001	55096000
chr18	55102001	55103000
chr18	55103001	55104000
chr18	55104001	55105000
chr18	55106001	55107000
chr18	5630001	5631000
chr18	56936001	56937000
chr18	5890001	5891000
chr18	5891001	5892000
chr18	60383001	60384000
chr18	65183001	65184000
chr18	70209001	70210000
chr18	7568001	7569000
chr18	76734001	76735000
chr18	76740001	76741000
chr1	88928001	88929000
chr18	909001	910000
chr1	91183001	91184000
chr1	91190001	91191000
chr19	12624001	12625000
chr1	91301001	91302000
chr19	1749001	1750000
chr19	1755001	1756000
chr19	1757001	1758000
chr19	1763001	1764000
chr19	19651001	19652000
chr19	22990001	22991000
chr19	23186001	23187000
chr1	9293001	9294000
chr19	30016001	30017000
chr19	30017001	30018000
chr19	31839001	31840000
chr19	31840001	31841000
chr19	31842001	31843000
chr19	33167001	33168000
chr19	34113001	34114000
chr19	35396001	35397000
chr19	46002001	46003000
chr1	94703001	94704000
chr19	47152001	47153000
chr19	47933001	47934000
chr19	48919001	48920000
chr19	51228001	51229000
chr19	51831001	51832000
chr19	52222001	52223000
chr19	52954001	52955000
chr19	54369001	54370000
chr19	54485001	54486000
chr19	54486001	54487000
chr19	55591001	55592000
chr19	57617001	57618000
chr19	5828001	5829000
chr19	58629001	58630000
chr19	8808001	8809000
chr1	99470001	99471000
chr20	10200001	10201000
chr20	11758001	11759000
chr20	11871001	11872000
chr20	19193001	19194000
chr20	21377001	21378000
chr20	21486001	21487000
chr20	21492001	21493000
chr20	21502001	21503000
chr20	21687001	21688000
chr20	22563001	22564000
chr20	22565001	22566000
chr20	23015001	23016000
chr20	23016001	23017000
chr20	23029001	23030000
chr20	26189001	26190000
chr20	37353001	37354000
chr20	37356001	37357000
chr20	39317001	39318000
chr20	39318001	39319000
chr20	4229001	4230000
chr20	4230001	4231000
chr20	55204001	55205000
chr20	55205001	55206000
chr20	55500001	55501000
chr20	55667001	55668000
chr20	59827001	59828000
chr20	6748001	6749000
chr2	105459001	105460000
chr2	107502001	107503000
chr2	107503001	107504000
chr21	10597001	10598000
chr21	10990001	10991000
chr2	114299001	114300000
chr2	115919001	115920000
chr2	11810001	11811000
chr2	119613001	119614000
chr21	22370001	22371000
chr21	27945001	27946000
chr21	28217001	28218000
chr21	31311001	31312000
chr2	131513001	131514000
chr21	34399001	34400000
chr2	137523001	137524000
chr21	38065001	38066000
chr21	38069001	38070000
chr21	40032001	40033000
chr21	43186001	43187000
chr21	46825001	46826000
chr21	47063001	47064000
chr2	14774001	14775000
chr2	14775001	14776000
chr2	154334001	154335000
chr2	154335001	154336000
chr2	154728001	154729000
chr2	154729001	154730000
chr2	159314001	159315000
chr2	168149001	168150000
chr2	171573001	171574000
chr2	171674001	171675000
chr2	172949001	172950000
chr2	172961001	172962000
chr2	172966001	172967000
chr2	173600001	173601000
chr2	1748001	1749000
chr2	175201001	175202000
chr2	176945001	176946000
chr2	176964001	176965000
chr2	176965001	176966000
chr2	176971001	176972000
chr2	176972001	176973000
chr2	176986001	176987000
chr2	176994001	176995000
chr2	177029001	177030000
chr2	177036001	177037000
chr2	177053001	177054000
chr2	177502001	177503000
chr2	18059001	18060000
chr2	200328001	200329000
chr2	207139001	207140000
chr2	210636001	210637000
chr2	211089001	211090000
chr22	17082001	17083000
chr2	220313001	220314000
chr2	220417001	220418000
chr2	223160001	223161000
chr2	223163001	223164000
chr22	29876001	29877000
chr2	231855001	231856000
chr22	34317001	34318000
chr2	236402001	236403000
chr2	236578001	236579000
chr2	236579001	236580000
chr2	237072001	237073000
chr2	237073001	237074000
chr2	237076001	237077000
chr2	237087001	237088000
chr2	238832001	238833000
chr2	238864001	238865000
chr22	45898001	45899000
chr2	29033001	29034000
chr2	30144001	30145000
chr2	3751001	3752000
chr2	42720001	42721000
chr2	468001	469000
chr2	47596001	47597000
chr2	50574001	50575000
chr2	5831001	5832000
chr2	5833001	5834000
chr2	5836001	5837000
chr2	63286001	63287000
chr2	66666001	66667000
chr2	7058001	7059000
chr2	73144001	73145000
chr2	79739001	79740000
chr2	79740001	79741000
chr2	88752001	88753000
chr2	9144001	9145000
chr2	946001	947000
chr2	95401001	95402000
chr2	95691001	95692000
chr2	95692001	95693000
chr2	99439001	99440000
chr3	10857001	10858000
chr3	10858001	10859000
chr3	12045001	12046000
chr3	120627001	120628000
chr3	123166001	123167000
chr3	123167001	123168000
chr3	12329001	12330000
chr3	12330001	12331000
chr3	130236001	130237000
chr3	135685001	135686000
chr3	137483001	137484000
chr3	138664001	138665000
chr3	138665001	138666000
chr3	138739001	138740000
chr3	13920001	13921000
chr3	139396001	139397000
chr3	145968001	145969000
chr3	147110001	147111000
chr3	147111001	147112000
chr3	147114001	147115000
chr3	147128001	147129000
chr3	150803001	150804000
chr3	152552001	152553000
chr3	154797001	154798000
chr3	157812001	157813000
chr3	159944001	159945000
chr3	174158001	174159000
chr3	181413001	181414000
chr3	181430001	181431000
chr3	192127001	192128000
chr3	192634001	192635000
chr3	192958001	192959000
chr3	197840001	197841000
chr3	2140001	2141000
chr3	22414001	22415000
chr3	240001	241000
chr3	24536001	24537000
chr3	24870001	24871000
chr3	27762001	27763000
chr3	27763001	27764000
chr3	33260001	33261000
chr3	37494001	37495000
chr3	37902001	37903000
chr3	39851001	39852000
chr3	48699001	48700000
chr3	62354001	62355000
chr3	62357001	62358000
chr3	62358001	62359000
chr3	65342001	65343000
chr3	65535001	65536000
chr3	66024001	66025000
chr3	68057001	68058000
chr3	69591001	69592000
chr3	71803001	71804000
chr3	79067001	79068000
chr3	85008001	85009000
chr3	9595001	9596000
chr3	96532001	96533000
chr3	96533001	96534000
chr3	98620001	98621000
chr4	106816001	106817000
chr4	111543001	111544000
chr4	111544001	111545000
chr4	111555001	111556000
chr4	128544001	128545000
chr4	128704001	128705000
chr4	134072001	134073000
chr4	134073001	134074000
chr4	13526001	13527000
chr4	13541001	13542000
chr4	13543001	13544000
chr4	13544001	13545000
chr4	13545001	13546000
chr4	1400001	1401000
chr4	147560001	147561000
chr4	155411001	155412000
chr4	155664001	155665000
chr4	155665001	155666000
chr4	157893001	157894000
chr4	158141001	158142000
chr4	158143001	158144000
chr4	164253001	164254000
chr4	172734001	172735000
chr4	180979001	180980000
chr4	180980001	180981000
chr4	183063001	183064000
chr4	183369001	183370000
chr4	184020001	184021000
chr4	184021001	184022000
chr4	20254001	20255000
chr4	20255001	20256000
chr4	20256001	20257000
chr4	22517001	22518000
chr4	24801001	24802000
chr4	298001	299000
chr4	30723001	30724000
chr4	30724001	30725000
chr4	37246001	37247000
chr4	37455001	37456000
chr4	3769001	3770000
chr4	41747001	41748000
chr4	41748001	41749000
chr4	44449001	44450000
chr4	46391001	46392000
chr4	4858001	4859000
chr4	4868001	4869000
chr4	52917001	52918000
chr4	55096001	55097000
chr4	55097001	55098000
chr4	55098001	55099000
chr4	568001	569000
chr4	569001	570000
chr4	57976001	57977000
chr4	5894001	5895000
chr4	77342001	77343000
chr4	7940001	7941000
chr4	81952001	81953000
chr4	85404001	85405000
chr4	85418001	85419000
chr4	85419001	85420000
chr4	85504001	85505000
chr4	87515001	87516000
chr4	8859001	8860000
chr4	8861001	8862000
chr4	8863001	8864000
chr4	8873001	8874000
chr4	8893001	8894000
chr4	8894001	8895000
chr4	90758001	90759000
chr4	91049001	91050000
chr4	9783001	9784000
chr4	996001	997000
chr5	107006001	107007000
chr5	113698001	113699000
chr5	1156001	1157000
chr5	11904001	11905000
chr5	121647001	121648000
chr5	127874001	127875000
chr5	129240001	129241000
chr5	132150001	132151000
chr5	134870001	134871000
chr5	134871001	134872000
chr5	136835001	136836000
chr5	140167001	140168000
chr5	140182001	140183000
chr5	140186001	140187000
chr5	140214001	140215000
chr5	140242001	140243000
chr5	140250001	140251000
chr5	140255001	140256000
chr5	140256001	140257000
chr5	140306001	140307000
chr5	140554001	140555000
chr5	140568001	140569000
chr5	140604001	140605000
chr5	140626001	140627000
chr5	140718001	140719000
chr5	140744001	140745000
chr5	140779001	140780000
chr5	145719001	145720000
chr5	145725001	145726000
chr5	146889001	146890000
chr5	148521001	148522000
chr5	148651001	148652000
chr5	153857001	153858000
chr5	153858001	153859000
chr5	155108001	155109000
chr5	16179001	16180000
chr5	16180001	16181000
chr5	168727001	168728000
chr5	170736001	170737000
chr5	170737001	170738000
chr5	170742001	170743000
chr5	170743001	170744000
chr5	172660001	172661000
chr5	173739001	173740000
chr5	174151001	174152000
chr5	174152001	174153000
chr5	174178001	174179000
chr5	174871001	174872000
chr5	175224001	175225000
chr5	177667001	177668000
chr5	178368001	178369000
chr5	178421001	178422000
chr5	180480001	180481000
chr5	180486001	180487000
chr5	180527001	180528000
chr5	1876001	1877000
chr5	1882001	1883000
chr5	1883001	1884000
chr5	1886001	1887000
chr5	1887001	1888000
chr5	2739001	2740000
chr5	2740001	2741000
chr5	2751001	2752000
chr5	2755001	2756000
chr5	32712001	32713000
chr5	3594001	3595000
chr5	3596001	3597000
chr5	3599001	3600000
chr5	3605001	3606000
chr5	3606001	3607000
chr5	37839001	37840000
chr5	37840001	37841000
chr5	50695001	50696000
chr5	5140001	5141000
chr5	58335001	58336000
chr5	63461001	63462000
chr5	63462001	63463000
chr5	72594001	72595000
chr5	72599001	72600000
chr5	72677001	72678000
chr5	72742001	72743000
chr5	72743001	72744000
chr5	74532001	74533000
chr5	76114001	76115000
chr5	76924001	76925000
chr5	76925001	76926000
chr5	87968001	87969000
chr5	92923001	92924000
chr5	92932001	92933000
chr5	92938001	92939000
chr5	9545001	9546000
chr5	9546001	9547000
chr6	100062001	100063000
chr6	100906001	100907000
chr6	100912001	100913000
chr6	10415001	10416000
chr6	10419001	10420000
chr6	10425001	10426000
chr6	105388001	105389000
chr6	105584001	105585000
chr6	110300001	110301000
chr6	117086001	117087000
chr6	118228001	118229000
chr6	118229001	118230000
chr6	125283001	125284000
chr6	12749001	12750000
chr6	1312001	1313000
chr6	1313001	1314000
chr6	1382001	1383000
chr6	1390001	1391000
chr6	150285001	150286000
chr6	1614001	1615000
chr6	166074001	166075000
chr6	168720001	168721000
chr6	17281001	17282000
chr6	19692001	19693000
chr6	19838001	19839000
chr6	21594001	21595000
chr6	21596001	21597000
chr6	26689001	26690000
chr6	50787001	50788000
chr6	50818001	50819000
chr6	56708001	56709000
chr6	56819001	56820000
chr6	58180001	58181000
chr6	6002001	6003000
chr6	6003001	6004000
chr6	6004001	6005000
chr6	72129001	72130000
chr6	72130001	72131000
chr6	72892001	72893000
chr6	83074001	83075000
chr6	84418001	84419000
chr6	85484001	85485000
chr6	87647001	87648000
chr6	94126001	94127000
chr6	94128001	94129000
chr7	100494001	100495000
chr7	100609001	100610000
chr7	100815001	100816000
chr7	103630001	103631000
chr7	116963001	116964000
chr7	117513001	117514000
chr7	119913001	119914000
chr7	121940001	121941000
chr7	121946001	121947000
chr7	122526001	122527000
chr7	123673001	123674000
chr7	1273001	1274000
chr7	1275001	1276000
chr7	1276001	1277000
chr7	127881001	127882000
chr7	1408001	1409000
chr7	1452001	1453000
chr7	154585001	154586000
chr7	155167001	155168000
chr7	155242001	155243000
chr7	155250001	155251000
chr7	155260001	155261000
chr7	155596001	155597000
chr7	156796001	156797000
chr7	156811001	156812000
chr7	156814001	156815000
chr7	15725001	15726000
chr7	158380001	158381000
chr7	158937001	158938000
chr7	17338001	17339000
chr7	20817001	20818000
chr7	20824001	20825000
chr7	27195001	27196000
chr7	27196001	27197000
chr7	27204001	27205000
chr7	27205001	27206000
chr7	27206001	27207000
chr7	27213001	27214000
chr7	27232001	27233000
chr7	27239001	27240000
chr7	27285001	27286000
chr7	28995001	28996000
chr7	28998001	28999000
chr7	29234001	29235000
chr7	32338001	32339000
chr7	3340001	3341000
chr7	35293001	35294000
chr7	35297001	35298000
chr7	36193001	36194000
chr7	45613001	45614000
chr7	45614001	45615000
chr7	45960001	45961000
chr7	49815001	49816000
chr7	50860001	50861000
chr7	54614001	54615000
chr7	57484001	57485000
chr7	63250001	63251000
chr7	63391001	63392000
chr7	70596001	70597000
chr7	70597001	70598000
chr7	71802001	71803000
chr7	79083001	79084000
chr7	82072001	82073000
chr7	8474001	8475000
chr7	8482001	8483000
chr7	96650001	96651000
chr7	97362001	97363000
chr7	98030001	98031000
chr7	98245001	98246000
chr7	98246001	98247000
chr8	105479001	105480000
chr8	105601001	105602000
chr8	106331001	106332000
chr8	107282001	107283000
chr8	109095001	109096000
chr8	110986001	110987000
chr8	11537001	11538000
chr8	11538001	11539000
chr8	11565001	11566000
chr8	11566001	11567000
chr8	12990001	12991000
chr8	139509001	139510000
chr8	142138001	142139000
chr8	145557001	145558000
chr8	1949001	1950000
chr8	1950001	1951000
chr8	24813001	24814000
chr8	25042001	25043000
chr8	25904001	25905000
chr8	32406001	32407000
chr8	35093001	35094000
chr8	47529001	47530000
chr8	495001	496000
chr8	55366001	55367000
chr8	55371001	55372000
chr8	55379001	55380000
chr8	57358001	57359000
chr8	57359001	57360000
chr8	58907001	58908000
chr8	65282001	65283000
chr8	65493001	65494000
chr8	67089001	67090000
chr8	67873001	67874000
chr8	68864001	68865000
chr8	69243001	69244000
chr8	72459001	72460000
chr8	72754001	72755000
chr8	72756001	72757000
chr8	93114001	93115000
chr8	93115001	93116000
chr8	97157001	97158000
chr8	97170001	97171000
chr8	97172001	97173000
chr8	98290001	98291000
chr8	99961001	99962000
chr8	99986001	99987000
chr9	100616001	100617000
chr9	100617001	100618000
chr9	1046001	1047000
chr9	1051001	1052000
chr9	10613001	10614000
chr9	122131001	122132000
chr9	126773001	126774000
chr9	126774001	126775000
chr9	13278001	13279000
chr9	137979001	137980000
chr9	139085001	139086000
chr9	139741001	139742000
chr9	14313001	14314000
chr9	14314001	14315000
chr9	17579001	17580000
chr9	19788001	19789000
chr9	23820001	23821000
chr9	23821001	23822000
chr9	25678001	25679000
chr9	3181001	3182000
chr9	32783001	32784000
chr9	38620001	38621000
chr9	38621001	38622000
chr9	79631001	79632000
chr9	79633001	79634000
chr9	79635001	79636000
chr9	79637001	79638000
chr9	85677001	85678000
chr9	89561001	89562000
chr9	90340001	90341000
chr9	90341001	90342000
chr9	90589001	90590000
chr9	91793001	91794000
chr9	971001	972000
chr9	977001	978000
chr9	98278001	98279000
chr9	99639001	99640000

## Sheet: Hypo C-DMRs
chr10	105209001	105210000
chr10	112259001	112260000
chr10	11725001	11726000
chr10	1260001	1261000
chr10	126303001	126304000
chr10	126329001	126330000
chr10	134166001	134167000
chr10	134279001	134280000
chr10	134300001	134301000
chr10	14539001	14540000
chr10	18278001	18279000
chr10	21683001	21684000
chr10	353001	354000
chr10	3823001	3824000
chr10	43891001	43892000
chr10	43913001	43914000
chr10	61659001	61660000
chr10	71658001	71659000
chr10	73254001	73255000
chr10	73257001	73258000
chr10	73550001	73551000
chr10	77021001	77022000
chr1	10009001	10010000
chr1	1022001	1023000
chr1	1120001	1121000
chr11	126058001	126059000
chr11	126336001	126337000
chr11	130049001	130050000
chr11	134265001	134266000
chr11	1509001	1510000
chr1	1171001	1172000
chr1	117102001	117103000
chr1	1186001	1187000
chr11	1861001	1862000
chr11	1870001	1871000
chr11	1875001	1876000
chr11	1879001	1880000
chr11	19811001	19812000
chr11	19893001	19894000
chr1	12139001	12140000
chr1	12186001	12187000
chr1	12262001	12263000
chr11	2542001	2543000
chr11	26063001	26064000
chr11	288001	289000
chr11	298001	299000
chr11	3043001	3044000
chr11	3071001	3072000
chr11	34192001	34193000
chr11	37702001	37703000
chr11	44553001	44554000
chr11	44638001	44639000
chr1	1469001	1470000
chr1	150131001	150132000
chr11	504001	505000
chr1	1549001	1550000
chr1	155152001	155153000
chr11	60828001	60829000
chr11	60849001	60850000
chr11	60850001	60851000
chr1	16163001	16164000
chr11	62311001	62312000
chr1	16276001	16277000
chr1	16344001	16345000
chr1	163662001	163663000
chr11	63978001	63979000
chr11	64514001	64515000
chr11	64631001	64632000
chr11	64635001	64636000
chr11	64641001	64642000
chr11	65158001	65159000
chr11	65319001	65320000
chr11	65640001	65641000
chr11	66104001	66105000
chr11	66618001	66619000
chr11	67186001	67187000
chr11	67206001	67207000
chr11	67210001	67211000
chr11	67808001	67809000
chr11	68064001	68065000
chr11	68139001	68140000
chr11	68180001	68181000
chr11	68890001	68891000
chr11	69061001	69062000
chr11	69066001	69067000
chr1	1691001	1692000
chr11	69462001	69463000
chr11	724001	725000
chr1	172419001	172420000
chr11	72533001	72534000
chr11	75295001	75296000
chr1	178514001	178515000
chr1	180922001	180923000
chr1	1963001	1964000
chr1	1982001	1983000
chr1	200940001	200941000
chr1	2038001	2039000
chr1	2058001	2059000
chr1	2090001	2091000
chr12	100575001	100576000
chr1	2111001	2112000
chr12	111098001	111099000
chr12	113607001	113608000
chr12	117463001	117464000
chr12	117593001	117594000
chr12	121960001	121961000
chr12	124938001	124939000
chr12	124966001	124967000
chr12	124980001	124981000
chr12	125223001	125224000
chr12	128106001	128107000
chr1	213089001	213090000
chr1	2161001	2162000
chr1	2179001	2180000
chr1	2183001	2184000
chr1	21924001	21925000
chr1	220636001	220637000
chr1	2230001	2231000
chr12	2351001	2352000
chr1	2263001	2264000
chr1	232523001	232524000
chr1	2371001	2372000
chr12	4076001	4077000
chr1	2435001	2436000
chr12	57471001	57472000
chr12	57485001	57486000
chr12	6198001	6199000
chr1	26609001	26610000
chr12	671001	672000
chr12	6893001	6894000
chr12	7023001	7024000
chr12	7066001	7067000
chr12	7068001	7069000
chr1	27154001	27155000
chr12	91507001	91508000
chr12	98912001	98913000
chr1	30758001	30759000
chr13	113423001	113424000
chr13	113982001	113983000
chr13	114790001	114791000
chr13	114791001	114792000
chr13	114823001	114824000
chr13	114909001	114910000
chr13	24798001	24799000
chr1	33760001	33761000
chr13	41054001	41055000
chr1	3508001	3509000
chr1	3590001	3591000
chr1	3615001	3616000
chr1	36563001	36564000
chr1	36771001	36772000
chr1	37941001	37942000
chr1	38493001	38494000
chr14	100039001	100040000
chr14	100591001	100592000
chr14	101134001	101135000
chr14	102310001	102311000
chr14	103415001	103416000
chr14	104012001	104013000
chr14	104060001	104061000
chr14	104094001	104095000
chr14	104887001	104888000
chr14	105101001	105102000
chr14	105178001	105179000
chr14	105533001	105534000
chr14	105814001	105815000
chr14	107221001	107222000
chr1	41807001	41808000
chr14	39911001	39912000
chr1	45275001	45276000
chr1	4751001	4752000
chr14	91843001	91844000
chr14	91851001	91852000
chr14	95764001	95765000
chr15	101679001	101680000
chr15	42148001	42149000
chr15	59627001	59628000
chr15	64290001	64291000
chr15	73976001	73977000
chr15	75090001	75091000
chr15	77989001	77990000
chr15	78280001	78281000
chr15	90546001	90547000
chr16	1308001	1309000
chr16	1353001	1354000
chr16	15083001	15084000
chr16	1515001	1516000
chr16	15685001	15686000
chr16	1810001	1811000
chr16	21525001	21526000
chr16	2200001	2201000
chr16	30126001	30127000
chr16	3021001	3022000
chr16	31006001	31007000
chr16	31368001	31369000
chr16	358001	359000
chr16	4690001	4691000
chr16	46963001	46964000
chr16	56904001	56905000
chr16	56998001	56999000
chr16	645001	646000
chr16	75240001	75241000
chr16	810001	811000
chr16	81168001	81169000
chr16	81602001	81603000
chr16	81741001	81742000
chr16	85255001	85256000
chr16	85285001	85286000
chr16	85672001	85673000
chr16	85681001	85682000
chr16	85793001	85794000
chr16	85966001	85967000
chr16	85967001	85968000
chr16	85982001	85983000
chr16	86475001	86476000
chr16	87415001	87416000
chr16	87958001	87959000
chr16	88079001	88080000
chr16	88120001	88121000
chr16	88509001	88510000
chr16	88529001	88530000
chr16	88532001	88533000
chr16	88535001	88536000
chr16	88545001	88546000
chr16	88548001	88549000
chr16	88689001	88690000
chr16	88722001	88723000
chr16	88884001	88885000
chr16	88920001	88921000
chr16	88976001	88977000
chr16	88983001	88984000
chr16	89004001	89005000
chr16	89047001	89048000
chr16	89130001	89131000
chr16	89172001	89173000
chr16	89545001	89546000
chr16	8985001	8986000
chr16	927001	928000
chr17	17723001	17724000
chr17	1979001	1980000
chr17	21248001	21249000
chr17	25802001	25803000
chr17	27029001	27030000
chr17	27439001	27440000
chr17	27899001	27900000
chr17	32579001	32580000
chr17	38228001	38229000
chr17	38698001	38699000
chr17	3977001	3978000
chr17	40700001	40701000
chr17	40822001	40823000
chr17	4576001	4577000
chr17	46607001	46608000
chr17	57502001	57503000
chr17	57901001	57902000
chr17	71584001	71585000
chr17	71585001	71586000
chr17	72210001	72211000
chr17	7253001	7254000
chr17	73263001	73264000
chr17	74131001	74132000
chr17	7417001	7418000
chr17	74477001	74478000
chr17	75429001	75430000
chr17	76117001	76118000
chr17	77121001	77122000
chr17	7752001	7753000
chr17	7814001	7815000
chr17	79073001	79074000
chr17	80192001	80193000
chr17	80199001	80200000
chr17	80278001	80279000
chr17	80279001	80280000
chr17	80454001	80455000
chr17	80648001	80649000
chr17	80662001	80663000
chr17	80829001	80830000
chr17	80873001	80874000
chr17	81101001	81102000
chr18	20965001	20966000
chr18	46327001	46328000
chr18	52901001	52902000
chr18	52918001	52919000
chr18	65781001	65782000
chr18	77158001	77159000
chr18	77161001	77162000
chr18	77162001	77163000
chr18	77164001	77165000
chr18	77193001	77194000
chr18	77194001	77195000
chr18	77198001	77199000
chr18	77199001	77200000
chr18	77204001	77205000
chr18	77212001	77213000
chr18	77283001	77284000
chr18	77387001	77388000
chr1	881001	882000
chr1	90074001	90075000
chr19	1071001	1072000
chr19	1073001	1074000
chr19	11030001	11031000
chr19	11688001	11689000
chr19	1245001	1246000
chr19	1291001	1292000
chr19	1292001	1293000
chr19	14591001	14592000
chr19	15444001	15445000
chr19	1579001	1580000
chr19	16230001	16231000
chr19	16474001	16475000
chr19	16511001	16512000
chr19	16553001	16554000
chr19	1667001	1668000
chr19	17656001	17657000
chr19	17839001	17840000
chr1	9180001	9181000
chr19	1818001	1819000
chr19	18508001	18509000
chr19	1860001	1861000
chr19	1882001	1883000
chr19	1883001	1884000
chr19	1923001	1924000
chr19	2000001	2001000
chr19	2082001	2083000
chr19	2093001	2094000
chr19	2556001	2557000
chr19	2723001	2724000
chr19	3163001	3164000
chr19	35639001	35640000
chr19	35828001	35829000
chr19	36908001	36909000
chr19	3698001	3699000
chr19	38528001	38529000
chr19	38537001	38538000
chr19	39055001	39056000
chr19	39217001	39218000
chr19	39395001	39396000
chr19	39523001	39524000
chr19	3966001	3967000
chr19	40319001	40320000
chr19	4059001	4060000
chr19	4063001	4064000
chr19	40787001	40788000
chr19	41158001	41159000
chr19	41306001	41307000
chr19	44257001	44258000
chr19	45640001	45641000
chr19	49378001	49379000
chr19	49524001	49525000
chr19	49564001	49565000
chr19	49565001	49566000
chr19	49918001	49919000
chr19	50190001	50191000
chr19	5051001	5052000
chr19	55877001	55878000
chr19	5695001	5696000
chr19	5897001	5898000
chr19	640001	641000
chr19	659001	660000
chr19	660001	661000
chr19	6601001	6602000
chr19	7536001	7537000
chr19	7712001	7713000
chr19	799001	800000
chr19	802001	803000
chr19	8082001	8083000
chr19	932001	933000
chr19	938001	939000
chr19	944001	945000
chr19	947001	948000
chr19	954001	955000
chr19	955001	956000
chr20	24598001	24599000
chr20	25281001	25282000
chr20	25529001	25530000
chr20	31190001	31191000
chr20	32371001	32372000
chr20	35491001	35492000
chr20	42697001	42698000
chr20	46411001	46412000
chr20	4786001	4787000
chr20	52193001	52194000
chr20	56558001	56559000
chr20	57555001	57556000
chr20	57578001	57579000
chr20	57579001	57580000
chr20	57581001	57582000
chr20	60871001	60872000
chr20	61279001	61280000
chr20	61285001	61286000
chr20	61463001	61464000
chr20	62173001	62174000
chr20	62174001	62175000
chr20	62175001	62176000
chr20	62176001	62177000
chr20	62197001	62198000
chr20	62198001	62199000
chr20	62608001	62609000
chr20	62679001	62680000
chr20	62696001	62697000
chr2	100863001	100864000
chr2	10184001	10185000
chr2	10573001	10574000
chr2	121559001	121560000
chr2	121584001	121585000
chr2	121585001	121586000
chr2	122091001	122092000
chr2	127423001	127424000
chr21	36259001	36260000
chr21	44537001	44538000
chr21	44581001	44582000
chr21	44870001	44871000
chr21	45229001	45230000
chr2	145271001	145272000
chr21	45274001	45275000
chr21	45566001	45567000
chr21	45691001	45692000
chr21	46369001	46370000
chr21	46778001	46779000
chr21	46838001	46839000
chr21	46996001	46997000
chr21	47222001	47223000
chr21	47458001	47459000
chr21	47501001	47502000
chr2	1604001	1605000
chr2	1662001	1663000
chr2	188734001	188735000
chr2	195192001	195193000
chr2	199157001	199158000
chr2	205088001	205089000
chr2	206480001	206481000
chr22	18291001	18292000
chr22	23611001	23612000
chr22	23624001	23625000
chr22	24109001	24110000
chr22	24145001	24146000
chr22	25796001	25797000
chr22	30637001	30638000
chr22	32014001	32015000
chr2	232566001	232567000
chr2	233251001	233252000
chr2	234093001	234094000
chr22	35740001	35741000
chr2	236632001	236633000
chr2	236784001	236785000
chr22	37457001	37458000
chr22	37485001	37486000
chr22	37691001	37692000
chr22	38028001	38029000
chr2	239047001	239048000
chr22	39862001	39863000
chr2	240156001	240157000
chr2	240224001	240225000
chr2	2414001	2415000
chr2	242707001	242708000
chr2	242799001	242800000
chr2	242800001	242801000
chr2	242801001	242802000
chr2	242802001	242803000
chr2	242805001	242806000
chr2	242927001	242928000
chr22	43088001	43089000
chr22	44421001	44422000
chr22	46795001	46796000
chr22	46816001	46817000
chr22	46880001	46881000
chr22	46913001	46914000
chr22	46986001	46987000
chr22	47049001	47050000
chr22	47130001	47131000
chr22	50356001	50357000
chr22	50360001	50361000
chr22	50450001	50451000
chr22	50772001	50773000
chr22	50968001	50969000
chr22	50987001	50988000
chr2	25510001	25511000
chr2	43445001	43446000
chr2	54900001	54901000
chr2	65413001	65414000
chr2	7230001	7231000
chr2	7405001	7406000
chr2	8685001	8686000
chr2	8713001	8714000
chr2	87816001	87817000
chr2	96808001	96809000
chr2	96809001	96810000
chr3	107508001	107509000
chr3	127474001	127475000
chr3	12985001	12986000
chr3	141123001	141124000
chr3	195536001	195537000
chr3	195867001	195868000
chr3	195924001	195925000
chr3	38051001	38052000
chr3	47017001	47018000
chr3	47891001	47892000
chr3	50626001	50627000
chr3	51741001	51742000
chr4	119192001	119193000
chr4	1234001	1235000
chr4	153768001	153769000
chr4	155113001	155114000
chr4	1612001	1613000
chr4	16912001	16913000
chr4	188686001	188687000
chr4	2451001	2452000
chr4	26052001	26053000
chr4	2802001	2803000
chr4	2803001	2804000
chr4	2944001	2945000
chr4	40516001	40517000
chr4	40518001	40519000
chr4	6610001	6611000
chr4	6611001	6612000
chr4	6940001	6941000
chr4	6965001	6966000
chr4	71621001	71622000
chr4	8174001	8175000
chr4	8190001	8191000
chr5	116333001	116334000
chr5	1219001	1220000
chr5	132083001	132084000
chr5	133422001	133423000
chr5	133437001	133438000
chr5	139058001	139059000
chr5	1483001	1484000
chr5	148586001	148587000
chr5	1489001	1490000
chr5	149788001	149789000
chr5	1518001	1519000
chr5	1635001	1636000
chr5	175136001	175137000
chr5	175958001	175959000
chr5	176789001	176790000
chr5	176791001	176792000
chr5	286001	287000
chr5	53814001	53815000
chr5	53815001	53816000
chr5	58511001	58512000
chr5	6479001	6480000
chr6	112375001	112376000
chr6	13297001	13298000
chr6	15023001	15024000
chr6	15222001	15223000
chr6	15331001	15332000
chr6	158243001	158244000
chr6	166955001	166956000
chr6	167266001	167267000
chr6	167507001	167508000
chr6	167512001	167513000
chr6	167530001	167531000
chr6	167690001	167691000
chr6	349001	350000
chr6	36334001	36335000
chr6	37484001	37485000
chr6	379001	380000
chr6	41753001	41754000
chr6	44223001	44224000
chr7	139281001	139282000
chr7	1489001	1490000
chr7	151492001	151493000
chr7	155352001	155353000
chr7	155791001	155792000
chr7	1584001	1585000
chr7	1632001	1633000
chr7	1855001	1856000
chr7	1857001	1858000
chr7	2538001	2539000
chr7	2566001	2567000
chr7	2677001	2678000
chr7	2678001	2679000
chr7	2683001	2684000
chr7	381001	382000
chr7	41176001	41177000
chr7	44278001	44279000
chr7	44313001	44314000
chr7	44806001	44807000
chr7	44807001	44808000
chr7	4765001	4766000
chr7	50237001	50238000
chr7	50695001	50696000
chr7	55201001	55202000
chr7	6647001	6648000
chr7	73457001	73458000
chr7	73877001	73878000
chr7	74075001	74076000
chr7	77169001	77170000
chr7	85472001	85473000
chr7	876001	877000
chr7	953001	954000
chr7	960001	961000
chr7	961001	962000
chr7	963001	964000
chr7	99817001	99818000
chr8	107008001	107009000
chr8	10823001	10824000
chr8	11057001	11058000
chr8	128428001	128429000
chr8	133527001	133528000
chr8	140613001	140614000
chr8	142336001	142337000
chr8	144104001	144105000
chr8	144552001	144553000
chr8	144597001	144598000
chr8	144649001	144650000
chr8	144681001	144682000
chr8	144803001	144804000
chr8	145059001	145060000
chr8	146029001	146030000
chr8	22241001	22242000
chr8	22412001	22413000
chr8	22485001	22486000
chr8	23347001	23348000
chr8	37756001	37757000
chr8	41522001	41523000
chr8	42037001	42038000
chr8	56901001	56902000
chr8	58979001	58980000
chr8	623001	624000
chr8	874001	875000
chr8	92901001	92902000
chr9	101325001	101326000
chr9	116385001	116386000
chr9	126100001	126101000
chr9	130660001	130661000
chr9	130877001	130878000
chr9	133553001	133554000
chr9	135990001	135991000
chr9	136287001	136288000
chr9	136322001	136323000
chr9	136839001	136840000
chr9	136869001	136870000
chr9	136870001	136871000
chr9	137164001	137165000
chr9	137298001	137299000
chr9	137626001	137627000
chr9	137670001	137671000
chr9	137674001	137675000
chr9	139004001	139005000
chr9	139232001	139233000
chr9	139298001	139299000
chr9	139401001	139402000
chr9	139427001	139428000
chr9	139471001	139472000
chr9	139603001	139604000
chr9	139745001	139746000
chr9	139867001	139868000
chr9	140126001	140127000
chr9	140332001	140333000
chr9	140409001	140410000
chr9	140653001	140654000
chr9	35609001	35610000
chr9	35649001	35650000
chr9	36148001	36149000
chr9	36819001	36820000
chr9	37378001	37379000
chr9	92050001	92051000
