# Supplementary material for: Hypomethylation coordinates antagonistically with hypermethylation in cancer development: a case study of leukemia
Source: Hum Genomics. 2016 Jul 25;10(Suppl 2):18. doi: 10.1186/s40246-016-0071-5 (PMC4965721; doi:10.1186/s40246-016-0071-5)
Supplement: Additional file 3: — Gene lists for C-DMRs. This is an “xls” file providing a list of genes overlapped by common hyper and hypo-C-DMRs in separate excel sheets, respectively. It also consists of excel sheets for genes overlapping different gene regions for hypo- and hyper-C-DMRs, respectively. (XLS 56 kb) [file 40246_2016_71_MOESM3_ESM.xls]

## Sheet: Hyper C-DMR gene list
ABLIM3
ADAMTS15
ADAMTS16
ADCY1
ADCYAP1
ADRA2C
AFAP1L1
AGAP1
AHR
AKR1E2
AMER3
ANO5
ASCL1
ASXL3
ATP8A2
B3GALT6
BEND6
BHLHE22
BMP2
BMP3
BRSK2
BTBD11
BTNL9
C3orf80
C4orf19
C5orf38
C8orf34
C9orf172
CACNG4
CADM2
CAMTA1
CCDC140
CCSER1
CDS1
CHAT
CHL1
CHN2
CHST8
CHSY3
CILP2
CLEC11A
CNTN4
CPLX2
CR1L
CTNNA2
CTSL
DENND3
DEPDC7
DKK1
DMRT2
DMRT3
DNAH9
DOCK1
DOCK5
DPP10
DPP6
DRD5
DSG2
DTNA
EEPD1
EMX1
EMX2
EN2
EPCAM
EPHA6
EPS8L1
EVX1
F2RL1
FAAH
FAM110B
FAM163A
FAM19A1
FAM201A
FAM84A
FBLN1
FEZF1-AS1
FIP1L1
FMN2
FOXB2
FOXC1
FOXD2
FOXD3
FOXE1
FOXE3
FOXF1
FOXF2
FOXG1
FOXL1
FOXQ1
FOXR1
FZD10
FZD2
GABRA5
GABRG3
GAD1
GALNT13
GALNTL6
GATA3
GATA4
GATA6
GDNF-AS1
GNG12-AS1
GPC6
GPR158
GPR26
GPR27
GREM1
GRIA2
GRIN2D
GSX1
HMGA2
HMX2
HMX3
HOXA-AS3
HOXC10
HOXC11
HOXC12
HOXC13
HOXC9
HOXD1
HOXD11
HOXD12
HOXD3
HOXD8
HRASLS
HS3ST2
HS3ST3B1
HSPA4L
HTR1E
ID4
IGFBP7-AS1
IGLON5
IRAK3
IRX1
IRX5
IRX6
ISLR2
ITGA9
KAZN
KBTBD11
KCNC1
KCND2
KCNK1
KCNK2
KCNN2
KCNS3
KIRREL3-AS3
LEP
LEPR
LHX2
LHX4
LHX9
LRAT
LRRC10B
LRRC71
MAGI2-AS3
MAL
MCF2L
MEIS1
MIPOL1
MIR203A
MIR4488
MIR4634
MIR935
MLNR
MME
MMP2
MSX2
MYADM
MYOD1
NAALADL2
NAV2
NCAM2
NEFH
NEURL1
NPNT
NPR3
NPTX2
NR2F1
NR2F2
NRG1
NRTN
NTF3
NWD2
NXPH1
OLFM1
OLIG2
ONECUT2
ONECUT3
OSR2
OXR1
P2RY1
PAX1
PAX9
PCDH10
PCDH17
PCDH7
PCDHA13
PCDHA2
PCDHA3
PCDHA5
PCDHA7
PCDHA8
PCDHA9
PCDHAC1
PCDHGA1
PCDHGA3
PCDHGA5
PCDHGA6
PCDHGA8
PCDHGB1
PCDHGB2
PCDHGB3
PCDHGB4
PCDHGB5
PDE4B
PDGFRA
PDX1
PHACTR1
PHLPP1
PIWIL1
PKP4
PLCE1
POU4F2
POU4F3
PPARG
PPM1N
PPP2R3A
PRDM13
PREX2
PRKCA
PRKCH
PRMT8
PRRX1
PTF1A
PTGDR
PTPN13
PTPRM
PYY2
RAB37
RAPGEF4
RBFOX1
RBM24
RGS9BP
RIMS1
RNF144A
RNF180
RNF219-AS1
ROBO3
RPS11P6
RYR2
RYR3
SALL3
SERTM1
SH3GL2
SH3GL3
SKOR1
SLC18A3
SLC24A3
SLC32A1
SLC35F1
SLC6A11
SLC6A2
SNAP25
SNCA-AS1
SNCAIP
SNHG18
SNTG2
SOD3
SOWAHA
SOX1
SOX11
SOX14
SOX17
SOX2
SOX2-OT
SOX4
SOX9
SP5
SP9
SPAG6
SPATA18
SPDYA
SPEG
SSTR4
ST6GALNAC5
STXBP5L
SYNGR3
TAC1
TBX4
TDRD10
TEAD1
TENM3
TFAP2A-AS1
TFAP2B
TFAP2C
THRB-AS1
TLX3
TMEM215
TMEM88B
TOM1L1
TPBG
TPTEP1
TRIM58
TSPAN15
UNC5D
UNC80
UNCX
VSTM2A
VSTM2B
VWA5B1
VWC2
WBSCR17
WWC2
ZFPM2
ZIC1
ZIC2
ZNF454
ZNF503-AS2
ZNF534

## Sheet: Hypo C-DMR gene list
ABLIM3
ACAP1
ACTN4
ADAMTS13
AGAP1
AJAP1
ARHGEF18
ARID3A
ATAD3A
ATG16L2
ATP11A
B4GALNT3
BAIAP2
BANP
BBX
BCR
BTBD19
C1orf105
C1orf220
C7orf26
CACNA1C
CARM1
CARNS1
CCDC155
CCND1
CCR6
CD276
CD82
CDH23
CETP
CFAP99
CHD3
COL13A1
COL5A1
COL9A3
CSK
CTIF
CXXC5
CYTH4
D2HGDH
DHX30
DUSP5
EFNA2
EGFR
EGLN2
EHMT1
ENO2
EPS8L2
ERICH1-AS1
EVL
FAM110B
FAM207A
FBXW8
FERMT3
FGF22
FOXK1
FRMD8
FXYD7
GGA1
GLI2
GNA15
GPSM1
GPT2
GRAMD4
GRM2
GSE1
GYPC
INF2
JARID2
KCNQ1
KDM4B
KDM6B
KLF11
KLHDC7B
KLHL30
LFNG
LINC00152
LINC00319
LINC00523
LINC01104
LRP5
LRRC23
LRRC27
LSP1
LYN
MAN2B2
MAP1S
MAPK15
MAPK8IP3
MGRN1
MIR1226
MIR5189
MSLN
MYEOV
NAB2
NAV2
NFATC1
NFKBIB
NMNAT1
NOP14-AS1
PACS2
PARD3B
PARVB
PDCD6
PIM3
PLCH2
PLEKHO1
PPP1R15A
PPP1R37
PPP2R5C
PRDM12
PRICKLE4
PRKCZ
PRMT1
PTBP1
PTPN12
PTPN6
PVRIG
RAB26
RAB40C
RAB8A
RGS14
RUFY3
RXRA
RYR1
SCAMP4
2015-09-09
SFI1
SH3BP2
SH3D21
SIPA1L3
SKI
SLC12A3
SLC16A3
SLC34A3
SLC39A12
SLC39A14
SLC6A19
SLCO4A1
SMARCB1
SNX18
SORBS3
ST14
STXBP2
SUN1
SUPT6H
TBC1D14
TBCD
TCIRG1
TESK1
THRA
TIGD5
TMPO
TNFRSF1B
TNFRSF8
TNNI2
TOM1
TOX2
TP53I13
TP73
TPSD1
TRIM46
TTLL10
TTYH2
TTYH3
UBE2QL1
VMP1
WISP3
ZBTB38
ZC3H12A
ZC3H18
ZDHHC18
ZFPM1
ZMIZ2
ZNF362
ZNF517
ZNF710

## Sheet: GeneOverlapOnGeneRegion - Hypo 
Region	Genes
3’ UTR	A4GALT, ABHD12, ARHGEF18, ATAD3A, ATG16L2, B4GALNT3, BRMS1, C7orf26, CALHM2, CD72, CFAP99, CHD3, D2HGDH, DHX30, DUSP2, EPS15L1, ETV7, GGA1, GNA15, GPT2, HOXB1, IFITM5, IL11, KCNQ1, KIF21B, KLF6, LFNG, LIF, LRRC23, LRRC27, MAD1L1, MAPK3, MORN1, MROH6, NTF4
CDS	A4GALT, ABHD12, ABLIM3, ABTB2, ACAP1, ACP5, ACTN4, ADAMTS13, ADAP1, ANK1, ARID3A, ATAD3A, ATG16L2, BAIAP2, BBX, BTBD19, C1orf159, C7orf26, CALHM2, CARM1, CARNS1, CCDC155, CCND1, CDH23, CELSR1, CFAP99, CHCHD10, CHD3, CLCN7, COL13A1, COL5A1, COL9A3, CORO1B,
5’ UTR	ACP5, ADAMTS13, ADAP1, ANK1, BAIAP2, CALHM2, CARNS1, CD276, CORO1B, CSK, EFEMP2, EGLN2, ENO2, ENTPD8, EPS15L1, EPS8L2, ERICH1, FUT5, GIPC1, GRM2, HNRNPF, HSPB7, IL17REL, KLF11, KLHL30, LRRC25, MSLN, MVD, MYEOV, NDUFA11, NFATC1, NFKBIB, NOC2L, NTF4, PACS2,
INTRONS	ABHD12, ABHD17A, ABLIM3, ABTB2, ACAP1, ACP5, ACTN4, ADAMTS13, ADAP1, ADARB2, ADAT3, AGAP1, AHNAK, AHRR, AJAP1, AKT2, ANAPC1P1, ANK1, ANKRD11, APOPT1, ARID3A, ATAD3A, ATG16L2, ATP11A, AXIN1, B3GAT1, BAIAP2, BANP, BBX, BCR, BOLA2B, BTBD19, BTBD2, C16orf54,
EXONS	A4GALT, ABHD12, ABLIM3, ABTB2, ACAP1, ACP5, ACTN4, ADAMTS13, ADAP1, ADAT3, ANK1, ARHGEF18, ARID3A, ATAD3A, ATG16L2, B4GALNT3, BAIAP2, BBX, BRMS1, BTBD19, C1QTNF9, C1orf159, C1orf220, C7orf26, CALHM2, CARM1, CARNS1, CASC8, CCDC12, CCDC155, CCND1, CD276, CD

## Sheet: GeneOverlapOnGeneRegion - Hyper
Region	Genes
3’ UTR	ADCYAP1, ADRA2C, ASCL1, B3GALT6, BTNL9, C3orf80, C5orf38, CLEC11A, CRH, DBX1, DLX2, DLX5, DMRTA2, EVX1, FAM19A1, FAM84A, FOXC1, FOXE1, FOXE3, FOXG1, FOXL1, FOXL2, FZD2, GATA4, GPR158-AS1, GSC, HMX2, HOXA-AS3, HOXD12, ID4, IRX5, KCNMA1, MAGI1, MSC, NAT16,
CDS	ABLIM3, ACADL, ACHE, ADAMTS1, ADAMTS15, ADAMTS16, ADAMTS17, ADAMTS18, ADAMTS20, ADCY1, ADCY5, ADCYAP1, ADRA1D, ADRA2C, AFAP1L1, AHNAK2, AHR, AKR1E2, ALDH1A2, ANKRD18A, ANKRD31, ASCL1, ASCL2, ASIC2, ASXL3, ATP8A2, AVPR1A, B3GALT6, BAIAP2L1, BHLHE22, BMP3,
5’ UTR	ABCC9, ABLIM3, ACADL, ADAMTS1, ADAMTS16, ADAMTS18, ADCY1, ADRA1D, AFAP1L1, AGAP1, AHNAK2, AHR, AKR1E2, ALDH1A2, ALK, AMER3, ANKRD18A, ANKRD31, ANKS1B, ANO5, ARHGAP29, ASCL1, ASCL2, ASXL3, ATP8A2, AVPR1A, BAIAP2L1, BEND6, BHLHE22, BMP2, BMP3, BNC1, BRINP1,
INTRONS	ABCC9, ABLIM3, ACADL, ACHE, ADAMTS15, ADAMTS16, ADAMTS17, ADAMTS18, ADAMTS20, ADCY1, ADCY5, ADCYAP1, AFAP1, AFAP1L1, AGAP1, AHNAK2, AHR, AKR1E2, ALDH1A2, AMER3, ANKRD18A, ANKRD31, ANKS1B, ANO4, ARHGAP29, ASCL1, ASIC2, ASXL3, ATP8A2, BAGE2, BAIAP2L1, BDNF,
EXONS	ABCC9, ABLIM3, ACADL, ACHE, ADAMTS1, ADAMTS15, ADAMTS16, ADAMTS17, ADAMTS18, ADAMTS20, ADCY1, ADCY5, ADCYAP1, ADRA1D, ADRA2C, AFAP1L1, AGAP1, AHNAK2, AHR, AKR1E2, ALDH1A2, ALK, AMER3, ANKRD18A, ANKRD31, ANKS1B, ANO4, ANO5, ARHGAP29, ASCL1, ASCL2, ASIC2, A
