# Supplementary material for: Hypomethylation coordinates antagonistically with hypermethylation in cancer development: a case study of leukemia
Source: Hum Genomics. 2016 Jul 25;10(Suppl 2):18. doi: 10.1186/s40246-016-0071-5 (PMC4965721; doi:10.1186/s40246-016-0071-5)
Supplement: Additional file 4: — KEGG and GO enrichment analysis results. This is an “xls” format file that provides enrichment test results from GOStats package for KEGG pathways and GO biological processes for both hyper- and hypo-C-DMRs and DMRs from pooled sample analysis in separate excel sheets, respectively. (XLS 916 kb) [file 40246_2016_71_MOESM4_ESM.xls]

## Sheet: GOStats_KEGG_hypo_SC1SC2SC4_1.x
KEGGID	Pvalue	OddsRatio	ExpCount	Count	Size	Term	p.adj
1	5120	0.00337074	7.19	0.625554	4	68	Epithelial cell signaling in Helicobacter pylori infection	0.0220733
2	4520	0.00435512	6.66319	0.67155	4	73	Adherens junction	0.0220733
3	4662	0.00479802	6.47324	0.689949	4	75	B cell receptor signaling pathway	0.0220733
4	4974	0.00630666	5.9626	0.745145	4	81	Protein digestion and absorption	0.0220733
5	5223	0.0131153	6.64937	0.496763	3	54	Non-small cell lung cancer	0.0367228
6	4920	0.0242222	5.20452	0.625554	3	68	Adipocytokine signaling pathway	0.036922
7	4115	0.0242222	5.20452	0.625554	3	68	p53 signaling pathway	0.036922
8	5218	0.0270992	4.97232	0.653152	3	71	Melanoma	0.036922
9	5200	0.0285733	2.56646	2.99898	7	326	Pathways in cancer	0.036922
10	5216	0.0287794	8.24644	0.26678	2	29	Thyroid cancer	0.036922
11	4062	0.0290101	3.12334	1.73867	5	189	Chemokine signaling pathway	0.036922
12	4510	0.0358019	2.94139	1.83986	5	200	Focal adhesion	0.0417689
13	4810	0.0450134	2.75118	1.95945	5	213	Regulation of actin cytoskeleton	0.0483534
14	4310	0.0483534	3.10685	1.3799	4	150	Wnt signaling pathway	0.0483534

## Sheet: GOStats_KEGG_hyper_SC1SC2SC4_1.
KEGGID	Pvalue	OddsRatio	ExpCount	Count	Size	Term	p.adj
1	4080	5.60522e-06	5.00853	3.42896	14	272	Neuroactive ligand-receptor interaction	7.28679e-05
2	4020	0.00160811	4.03586	2.23135	8	177	Calcium signaling pathway	0.00986267
3	5412	0.002276	6.01449	0.932879	5	74	Arrhythmogenic right ventricular cardiomyopathy (ARVC)	0.00986267
4	534	0.00406054	10.6056	0.327768	3	26	Glycosaminoglycan biosynthesis - heparan sulfate	0.0131967
5	512	0.00611631	9.02817	0.378194	3	30	Mucin type O-Glycan biosynthesis	0.0159024
6	4720	0.0114012	4.96104	0.882453	4	70	Long-term potentiation	0.0247027
7	5414	0.026342	3.79402	1.13458	4	90	Dilated cardiomyopathy	0.0401102
8	5014	0.0287307	4.85577	0.668143	3	53	Amyotrophic lateral sclerosis (ALS)	0.0401102
9	532	0.0307784	8.02222	0.277342	2	22	Glycosaminoglycan biosynthesis - chondroitin sulfate	0.0401102
10	5217	0.0316094	4.66739	0.693356	3	55	Basal cell carcinoma	0.0401102
11	4320	0.0361864	7.2904	0.302555	2	24	Dorso-ventral axis formation	0.0401102
12	4916	0.0379906	3.35729	1.27325	4	101	Melanogenesis	0.0401102
13	4310	0.0401102	2.82409	1.89097	5	150	Wnt signaling pathway	0.0401102

## Sheet: GOStats_GO_BP_hypo_SC1SC2SC4_1.
	GOBPID	Pvalue	OddsRatio	ExpCount	Count	Size	Term	p.adj
1	GO:0050794	3.78335e-05	2.04799	74.4918	98	7791	regulation of cellular process	0.0102728
2	GO:0065007	4.27145e-05	2.11089	83.3073	106	8713	biological regulation	0.0102728
3	GO:0050789	0.000296826	1.8776	78.6797	99	8229	regulation of biological process	0.0265559
4	GO:0009892	0.000300224	2.25511	14.0933	28	1474	negative regulation of metabolic process	0.0265559
5	GO:0060348	0.000332435	7.08913	0.927443	6	97	bone development	0.0265559
6	GO:0009894	0.000460453	3.0718	4.97186	14	520	regulation of catabolic process	0.0265559
7	GO:0044763	0.000475989	1.94527	92.5913	111	9684	single-organism cellular process	0.0265559
8	GO:0060349	0.000511806	8.35363	0.659727	5	69	bone morphogenesis	0.0265559
9	GO:0060368	0.000537832	105.065	0.0382451	2	4	regulation of Fc receptor mediated stimulatory signaling pathway	0.0265559
10	GO:0010605	0.000561148	2.2182	13.1659	26	1377	negative regulation of macromolecule metabolic process	0.0265559
11	GO:0031323	0.000607308	1.78079	42.452	61	4440	regulation of cellular metabolic process	0.0265559
12	GO:0002431	0.000890761	70.0384	0.0478063	2	5	Fc receptor mediated stimulatory signaling pathway	0.0319327
13	GO:0045055	0.000957007	10.1244	0.439818	4	46	regulated secretory pathway	0.0319327
14	GO:0043300	0.00100304	17.6184	0.200787	3	21	regulation of leukocyte degranulation	0.0319327
15	GO:0070373	0.00100304	17.6184	0.200787	3	21	negative regulation of ERK1 and ERK2 cascade	0.0319327
16	GO:0031324	0.00111519	2.13538	13.0416	25	1364	negative regulation of cellular metabolic process	0.0319327
17	GO:0048869	0.00128204	1.81149	27.6416	43	2891	cellular developmental process	0.0319327
18	GO:0002886	0.00131709	15.8543	0.219909	3	23	regulation of myeloid leukocyte mediated immunity	0.0319327
19	GO:0030154	0.00132001	1.827	25.9875	41	2718	cell differentiation	0.0319327
20	GO:0070141	0.00132776	52.5252	0.0573676	2	6	response to UV-A	0.0319327
21	GO:0048519	0.00153038	1.76814	30.4622	46	3186	negative regulation of biological process	0.0333579
22	GO:0019222	0.00153679	1.68804	46.6877	64	4883	regulation of metabolic process	0.0333579
23	GO:0071901	0.00162321	6.35592	0.850953	5	89	negative regulation of protein serine/threonine kinase activity	0.0333579
24	GO:0001503	0.00167961	3.54002	2.72496	9	285	ossification	0.0333579
25	GO:0010646	0.00173378	1.89294	19.7249	33	2063	regulation of cell communication	0.0333579
26	GO:0055082	0.00187961	2.53562	6.40605	15	670	cellular chemical homeostasis	0.0347727
27	GO:0051248	0.00220242	2.81018	4.58941	12	480	negative regulation of protein metabolic process	0.0392358
28	GO:0019725	0.00228611	2.40529	7.2092	16	754	cellular homeostasis	0.0392482
29	GO:0034969	0.00244754	35.012	0.0764901	2	8	histone arginine methylation	0.0392482
30	GO:0045600	0.00260607	12.1906	0.277277	3	29	positive regulation of fat cell differentiation	0.0392482
31	GO:0016571	0.00274045	7.45243	0.583237	4	61	histone methylation	0.0392482
32	GO:0048523	0.00286735	1.72956	27.9093	42	2919	negative regulation of cellular process	0.0392482
33	GO:0001933	0.00302686	3.92172	1.90269	7	199	negative regulation of protein phosphorylation	0.0392482
34	GO:0043409	0.00307831	5.44268	0.98481	5	103	negative regulation of MAPK cascade	0.0392482
35	GO:0043312	0.00312715	30.0082	0.0860514	2	9	neutrophil degranulation	0.0392482
36	GO:0010563	0.0032212	3.48242	2.44768	8	256	negative regulation of phosphorus metabolic process	0.0392482
37	GO:0045936	0.0032212	3.48242	2.44768	8	256	negative regulation of phosphate metabolic process	0.0392482
38	GO:0023051	0.00322364	1.82395	19.6675	32	2057	regulation of signaling	0.0392482
39	GO:0016568	0.00323635	2.80975	4.18783	11	438	chromatin modification	0.0392482
40	GO:0043407	0.00326388	7.07835	0.611921	4	64	negative regulation of MAP kinase activity	0.0392482
41	GO:0045598	0.00345248	6.96183	0.621482	4	65	regulation of fat cell differentiation	0.0405034
42	GO:0006357	0.00378407	2.01225	11.9611	22	1251	regulation of transcription from RNA polymerase II promoter	0.0426005
43	GO:0016043	0.00380954	1.62771	39.9183	55	4175	cellular component organization	0.0426005
44	GO:0030001	0.00389693	2.60816	4.92405	12	515	metal ion transport	0.0426005
45	GO:0080090	0.00411118	1.61357	41.8879	57	4381	regulation of primary metabolic process	0.0428481
46	GO:0009887	0.00419021	2.25059	7.66814	16	802	organ morphogenesis	0.0428481
47	GO:0033673	0.00437259	4.17085	1.5298	6	160	negative regulation of kinase activity	0.0428481
48	GO:0045596	0.00445304	2.68644	4.3695	11	457	negative regulation of cell differentiation	0.0428481
49	GO:0042326	0.00450931	3.63375	2.04611	7	214	negative regulation of phosphorylation	0.0428481
50	GO:0002283	0.00471806	23.3365	0.105174	2	11	neutrophil activation involved in immune response	0.0428481
51	GO:0002694	0.00511021	2.96799	3.22215	9	337	regulation of leukocyte activation	0.0428481
52	GO:0070372	0.00511149	4.80094	1.10911	5	116	regulation of ERK1 and ERK2 cascade	0.0428481
53	GO:0030168	0.00523539	3.52992	2.10348	7	220	platelet activation	0.0428481
54	GO:0006325	0.00533868	2.49991	5.12484	12	536	chromatin organization	0.0428481
55	GO:0065008	0.00534191	1.69894	24.5342	37	2566	regulation of biological quality	0.0428481
56	GO:0032844	0.00539274	3.18176	2.66759	8	279	regulation of homeostatic process	0.0428481
57	GO:0006873	0.00560358	2.3874	5.82281	13	609	cellular ion homeostasis	0.0428481
58	GO:0045078	0.00562633	21.0014	0.114735	2	12	positive regulation of interferon-gamma biosynthetic process	0.0428481
59	GO:0022008	0.0058221	1.99412	10.8807	20	1138	neurogenesis	0.0428481
60	GO:0050870	0.00585659	3.91382	1.62542	6	170	positive regulation of T cell activation	0.0428481
61	GO:0071702	0.00599138	1.76561	18.8261	30	1969	organic substance transport	0.0428481
62	GO:0051348	0.00602294	3.88983	1.63498	6	171	negative regulation of transferase activity	0.0428481
63	GO:0043299	0.0060803	8.79831	0.372889	3	39	leukocyte degranulation	0.0428481
64	GO:0010556	0.00650212	1.62267	30.9307	44	3235	regulation of macromolecule biosynthetic process	0.0428481
65	GO:0017157	0.00661329	5.73368	0.745779	4	78	regulation of exocytosis	0.0428481
66	GO:0031175	0.00689851	2.24717	6.6642	14	697	neuron projection development	0.0428481
67	GO:0071840	0.00698464	1.56666	41.0083	55	4289	cellular component organization or biogenesis	0.0428481
68	GO:0006811	0.00719812	2.02367	9.58995	18	1003	ion transport	0.0428481
69	GO:0065009	0.00742731	1.76399	17.4684	28	1827	regulation of molecular function	0.0428481
70	GO:0019219	0.00747468	1.5959	32.9481	46	3446	regulation of nucleobase-containing compound metabolic process	0.0428481
71	GO:0006479	0.00754633	5.50915	0.774463	4	81	protein methylation	0.0428481
72	GO:0008213	0.00754633	5.50915	0.774463	4	81	protein alkylation	0.0428481
73	GO:0046777	0.00788127	3.66502	1.73059	6	181	protein autophosphorylation	0.0428481
74	GO:0051480	0.00788127	3.66502	1.73059	6	181	cytosolic calcium ion homeostasis	0.0428481
75	GO:0031326	0.00800641	1.59347	32.1737	45	3365	regulation of cellular biosynthetic process	0.0428481
76	GO:0050865	0.00803314	2.75296	3.46118	9	362	regulation of cell activation	0.0428481
77	GO:0048705	0.00829752	3.6231	1.74971	6	183	skeletal system morphogenesis	0.0428481
78	GO:0060350	0.0085114	7.72269	0.420696	3	44	endochondral bone morphogenesis	0.0428481
79	GO:0048812	0.0086605	2.33756	5.45948	12	571	neuron projection morphogenesis	0.0428481
80	GO:0070371	0.00873683	4.19147	1.26209	5	132	ERK1 and ERK2 cascade	0.0428481
81	GO:0010468	0.00888218	1.58173	32.3553	45	3384	regulation of gene expression	0.0428481
82	GO:0006810	0.00902764	1.57989	32.384	45	3387	transport	0.0428481
83	GO:0071900	0.00904446	2.69811	3.52811	9	369	regulation of protein serine/threonine kinase activity	0.0428481
84	GO:0006812	0.00911458	2.23822	6.18614	13	647	cation transport	0.0428481
85	GO:0002263	0.00928904	4.12591	1.28121	5	134	cell activation involved in immune response	0.0428481
86	GO:0002366	0.00928904	4.12591	1.28121	5	134	leukocyte activation involved in immune response	0.0428481
87	GO:0045444	0.00928904	4.12591	1.28121	5	134	fat cell differentiation	0.0428481
88	GO:0009889	0.00937492	1.57561	32.4509	45	3394	regulation of biosynthetic process	0.0428481
89	GO:0002155	0.00956127	Inf	0.00956127	1	1	regulation of thyroid hormone mediated signaling pathway	0.0428481
90	GO:0032639	0.00956127	Inf	0.00956127	1	1	TRAIL production	0.0428481
91	GO:0032679	0.00956127	Inf	0.00956127	1	1	regulation of TRAIL production	0.0428481
92	GO:0034971	0.00956127	Inf	0.00956127	1	1	histone H3-R17 methylation	0.0428481
93	GO:0035498	0.00956127	Inf	0.00956127	1	1	carnosine metabolic process	0.0428481
94	GO:0035499	0.00956127	Inf	0.00956127	1	1	carnosine biosynthetic process	0.0428481
95	GO:0035585	0.00956127	Inf	0.00956127	1	1	calcium-mediated signaling using extracellular calcium source	0.0428481
96	GO:0045403	0.00956127	Inf	0.00956127	1	1	negative regulation of interleukin-4 biosynthetic process	0.0428481
97	GO:0045553	0.00956127	Inf	0.00956127	1	1	TRAIL biosynthetic process	0.0428481
98	GO:0045554	0.00956127	Inf	0.00956127	1	1	regulation of TRAIL biosynthetic process	0.0428481
99	GO:0045556	0.00956127	Inf	0.00956127	1	1	positive regulation of TRAIL biosynthetic process	0.0428481
100	GO:0060377	0.00956127	Inf	0.00956127	1	1	negative regulation of mast cell differentiation	0.0428481
101	GO:0070447	0.00956127	Inf	0.00956127	1	1	positive regulation of oligodendrocyte progenitor proliferation	0.0428481
102	GO:0070667	0.00956127	Inf	0.00956127	1	1	negative regulation of mast cell proliferation	0.0428481
103	GO:0071963	0.00956127	Inf	0.00956127	1	1	establishment or maintenance of cell polarity regulating cell shape	0.0428481
104	GO:2000670	0.00956127	Inf	0.00956127	1	1	positive regulation of dendritic cell apoptotic process	0.0428481
105	GO:0002275	0.00962156	7.36249	0.439818	3	46	myeloid cell activation involved in immune response	0.0428481
106	GO:0048878	0.0096304	2.04339	8.38523	16	877	chemical homeostasis	0.0428481
107	GO:0048666	0.00977762	2.09037	7.66814	15	802	neuron development	0.0428481
108	GO:0000122	0.0098396	2.39212	4.87625	11	510	negative regulation of transcription from RNA polymerase II promoter	0.0428481
109	GO:0006103	0.00997711	14.9969	0.15298	2	16	2-oxoglutarate metabolic process	0.0428481
110	GO:0043304	0.00997711	14.9969	0.15298	2	16	regulation of mast cell degranulation	0.0428481
111	GO:0045072	0.00997711	14.9969	0.15298	2	16	regulation of interferon-gamma biosynthetic process	0.0428481
112	GO:0060251	0.00997711	14.9969	0.15298	2	16	regulation of glial cell proliferation	0.0428481
113	GO:0002444	0.0102068	7.19466	0.44938	3	47	myeloid leukocyte mediated immunity	0.0429346
114	GO:0007010	0.0105345	2.07089	7.73506	15	809	cytoskeleton organization	0.0429346
115	GO:0032012	0.0108123	7.0343	0.458941	3	48	regulation of ARF protein signal transduction	0.0429346
116	GO:0007409	0.0108217	2.35786	4.94317	11	517	axonogenesis	0.0429346
117	GO:0043405	0.0111203	3.03683	2.42856	7	254	regulation of MAP kinase activity	0.0429346
118	GO:0033006	0.0112371	13.9962	0.162542	2	17	regulation of mast cell activation involved in immune response	0.0429346
119	GO:0042095	0.0112371	13.9962	0.162542	2	17	interferon-gamma biosynthetic process	0.0429346
120	GO:0045737	0.0112371	13.9962	0.162542	2	17	positive regulation of cyclin-dependent protein kinase activity	0.0429346
121	GO:0048167	0.0112702	4.87256	0.870075	4	91	regulation of synaptic plasticity	0.0429346
122	GO:0010604	0.0114138	1.69801	18.0517	28	1888	positive regulation of macromolecule metabolic process	0.0429346
123	GO:0051171	0.0116254	1.54633	33.7417	46	3529	regulation of nitrogen compound metabolic process	0.0429346
124	GO:0031400	0.011633	2.76479	3.05004	8	319	negative regulation of protein modification process	0.0429346
125	GO:2000112	0.0116358	1.56692	30.1562	42	3154	regulation of cellular macromolecule biosynthetic process	0.0429346
126	GO:0010001	0.0117388	3.88284	1.3577	5	142	glial cell differentiation	0.0429346
127	GO:0050878	0.0117491	2.2375	5.68895	12	595	regulation of body fluid levels	0.0429346
128	GO:0051234	0.0118271	1.5491	32.8716	45	3438	establishment of localization	0.0429346
129	GO:0009653	0.0118797	1.66576	19.7823	30	2069	anatomical structure morphogenesis	0.0429346
130	GO:0044699	0.0119366	1.63842	103.004	115	10773	single-organism process	0.0429346
131	GO:0009966	0.0122796	1.70115	17.325	27	1812	regulation of signal transduction	0.0429346
132	GO:0002446	0.0125631	13.1205	0.172103	2	18	neutrophil mediated immunity	0.0429346
133	GO:0032715	0.0125631	13.1205	0.172103	2	18	negative regulation of interleukin-6 production	0.0429346
134	GO:0002703	0.0125816	4.70916	0.898759	4	94	regulation of leukocyte mediated immunity	0.0429346
135	GO:0051252	0.012663	1.56882	28.5308	40	2984	regulation of RNA metabolic process	0.0429346
136	GO:0010741	0.012761	3.79884	1.38638	5	145	negative regulation of intracellular protein kinase cascade	0.0429346
137	GO:0006996	0.0129482	1.64166	20.7575	31	2171	organelle organization	0.0429346
138	GO:0000165	0.0130108	2.2921	5.07703	11	531	MAPK cascade	0.0429346
139	GO:0060255	0.0130811	1.50727	40.3772	53	4223	regulation of macromolecule metabolic process	0.0429346
140	GO:0044092	0.0131031	2.12915	6.48254	13	678	negative regulation of molecular function	0.0429346
141	GO:0006355	0.013258	1.56964	27.7277	39	2900	regulation of transcription, DNA-dependent	0.0429346
142	GO:0072503	0.013267	2.92823	2.51461	7	263	cellular divalent inorganic cation homeostasis	0.0429346
143	GO:0043408	0.0133084	2.39039	4.41731	10	462	regulation of MAPK cascade	0.0429346
144	GO:0051179	0.0138426	1.50122	40.492	53	4235	localization	0.0429346
145	GO:0002076	0.013954	12.3479	0.181664	2	19	osteoblast development	0.0429346
146	GO:0042119	0.013954	12.3479	0.181664	2	19	neutrophil activation	0.0429346
147	GO:0050801	0.0140111	2.1092	6.53991	13	684	ion homeostasis	0.0429346
148	GO:0006469	0.0142154	3.6923	1.42463	5	149	negative regulation of protein kinase activity	0.0429346
149	GO:0048583	0.0144521	1.60577	22.6411	33	2368	regulation of response to stimulus	0.0429346
150	GO:0001775	0.0144908	2.03944	7.29525	14	763	cell activation	0.0429346
151	GO:0042592	0.0145176	1.81034	11.8751	20	1242	homeostatic process	0.0429346
152	GO:0030029	0.0146481	2.35277	4.48423	10	469	actin filament-based process	0.0429346
153	GO:2001141	0.0147762	1.55609	27.9189	39	2920	regulation of RNA biosynthetic process	0.0429346
154	GO:0048546	0.0148771	6.20418	0.516308	3	54	digestive tract morphogenesis	0.0429346
155	GO:0014009	0.0154082	11.6611	0.191225	2	20	glial cell proliferation	0.0429346
156	GO:0048731	0.0161529	1.51765	32.5561	44	3405	system development	0.0429346
157	GO:0006887	0.0162774	2.80544	2.61979	7	274	exocytosis	0.0429346
158	GO:0051251	0.0165819	3.09157	2.03655	6	213	positive regulation of lymphocyte activation	0.0429346
159	GO:0000904	0.0168488	2.05457	6.70245	13	701	cell morphogenesis involved in differentiation	0.0429346
160	GO:0031327	0.0168546	1.86935	9.70469	17	1015	negative regulation of cellular biosynthetic process	0.0429346
161	GO:0072507	0.0168728	2.78419	2.63891	7	276	divalent inorganic cation homeostasis	0.0429346
162	GO:0015031	0.016879	1.78009	12.0568	20	1261	protein transport	0.0429346
163	GO:0014808	0.0169246	11.0466	0.200787	2	21	release of sequestered calcium ion into cytosol by sarcoplasmic reticulum	0.0429346
164	GO:0006366	0.0170232	1.73293	13.6726	22	1430	transcription from RNA polymerase II promoter	0.0429346
165	GO:0007169	0.0171168	2.11624	5.99491	12	627	transmembrane receptor protein tyrosine kinase signaling pathway	0.0429346
166	GO:0071375	0.0174835	2.76326	2.65803	7	278	cellular response to peptide hormone stimulus	0.0429346
167	GO:1901653	0.0174835	2.76326	2.65803	7	278	cellular response to peptide	0.0429346
168	GO:2000045	0.0176423	4.23533	0.994372	4	104	regulation of G1/S transition of mitotic cell cycle	0.0429346
169	GO:0008104	0.0177855	1.68755	15.365	24	1607	protein localization	0.0429346
170	GO:0010506	0.0180046	5.75138	0.554553	3	58	regulation of autophagy	0.0429346
171	GO:0060627	0.0180052	3.03212	2.07479	6	217	regulation of vesicle-mediated transport	0.0429346
172	GO:0033036	0.0183614	1.63711	17.9083	27	1873	macromolecule localization	0.0429346
173	GO:0001958	0.0185017	10.4935	0.210348	2	22	endochondral ossification	0.0429346
174	GO:0006829	0.0185017	10.4935	0.210348	2	22	zinc ion transport	0.0429346
175	GO:0007616	0.0185017	10.4935	0.210348	2	22	long-term memory	0.0429346
176	GO:0036075	0.0185017	10.4935	0.210348	2	22	replacement ossification	0.0429346
177	GO:0060291	0.0185017	10.4935	0.210348	2	22	long-term synaptic potentiation	0.0429346
178	GO:0070296	0.0185017	10.4935	0.210348	2	22	sarcoplasmic reticulum calcium ion transport	0.0429346
179	GO:0070527	0.0185017	10.4935	0.210348	2	22	platelet aggregation	0.0429346
180	GO:0042176	0.0187793	3.42766	1.5298	5	160	regulation of protein catabolic process	0.0429346
181	GO:0042108	0.0188392	5.64829	0.564115	3	59	positive regulation of cytokine biosynthetic process	0.0429346
182	GO:0045944	0.0189062	2.02064	6.80762	13	712	positive regulation of transcription from RNA polymerase II promoter	0.0429346
183	GO:0009890	0.0190149	1.84159	9.83854	17	1029	negative regulation of biosynthetic process	0.0429346
184	GO:0000115	0.0190318	104.321	0.0191225	1	2	regulation of transcription involved in S phase of mitotic cell cycle	0.0429346
185	GO:0002154	0.0190318	104.321	0.0191225	1	2	thyroid hormone mediated signaling pathway	0.0429346
186	GO:0003186	0.0190318	104.321	0.0191225	1	2	tricuspid valve morphogenesis	0.0429346
187	GO:0003192	0.0190318	104.321	0.0191225	1	2	mitral valve formation	0.0429346
188	GO:0003195	0.0190318	104.321	0.0191225	1	2	tricuspid valve formation	0.0429346
189	GO:0003420	0.0190318	104.321	0.0191225	1	2	regulation of growth plate cartilage chondrocyte proliferation	0.0429346
190	GO:0008050	0.0190318	104.321	0.0191225	1	2	female courtship behavior	0.0429346
191	GO:0010070	0.0190318	104.321	0.0191225	1	2	zygote asymmetric cell division	0.0429346
192	GO:0017055	0.0190318	104.321	0.0191225	1	2	negative regulation of RNA polymerase II transcriptional preinitiation complex assembly	0.0429346
193	GO:0021775	0.0190318	104.321	0.0191225	1	2	smoothened signaling pathway involved in ventral spinal cord interneuron specification	0.0429346
194	GO:0021776	0.0190318	104.321	0.0191225	1	2	smoothened signaling pathway involved in spinal cord motor neuron cell fate specification	0.0429346
195	GO:0021965	0.0190318	104.321	0.0191225	1	2	spinal cord ventral commissure morphogenesis	0.0429346
196	GO:0031914	0.0190318	104.321	0.0191225	1	2	negative regulation of synaptic plasticity	0.0429346
197	GO:0033326	0.0190318	104.321	0.0191225	1	2	cerebrospinal fluid secretion	0.0429346
198	GO:0034970	0.0190318	104.321	0.0191225	1	2	histone H3-R2 methylation	0.0429346
199	GO:0043006	0.0190318	104.321	0.0191225	1	2	activation of phospholipase A2 activity by calcium-mediated signaling	0.0429346
200	GO:0043314	0.0190318	104.321	0.0191225	1	2	negative regulation of neutrophil degranulation	0.0429346
201	GO:0045925	0.0190318	104.321	0.0191225	1	2	positive regulation of female receptivity	0.0429346
202	GO:0048210	0.0190318	104.321	0.0191225	1	2	Golgi vesicle fusion to target membrane	0.0429346
203	GO:0048549	0.0190318	104.321	0.0191225	1	2	positive regulation of pinocytosis	0.0429346
204	GO:0051574	0.0190318	104.321	0.0191225	1	2	positive regulation of histone H3-K9 methylation	0.0429346
205	GO:0060032	0.0190318	104.321	0.0191225	1	2	notochord regression	0.0429346
206	GO:0060369	0.0190318	104.321	0.0191225	1	2	positive regulation of Fc receptor mediated stimulatory signaling pathway	0.0429346
207	GO:0070444	0.0190318	104.321	0.0191225	1	2	oligodendrocyte progenitor proliferation	0.0429346
208	GO:0070445	0.0190318	104.321	0.0191225	1	2	regulation of oligodendrocyte progenitor proliferation	0.0429346
209	GO:0071733	0.0190318	104.321	0.0191225	1	2	transcriptional activation by promoter-enhancer looping	0.0429346
210	GO:0090202	0.0190318	104.321	0.0191225	1	2	gene looping	0.0429346
211	GO:2000664	0.0190318	104.321	0.0191225	1	2	positive regulation of interleukin-5 secretion	0.0429346
212	GO:2000667	0.0190318	104.321	0.0191225	1	2	positive regulation of interleukin-13 secretion	0.0429346
213	GO:0000902	0.0191353	1.87582	9.07364	16	949	cell morphogenesis	0.0429346
214	GO:0051093	0.0192701	2.15432	5.38299	11	563	negative regulation of developmental process	0.0429346
215	GO:0042221	0.0193814	1.53451	26.6377	37	2786	response to chemical stimulus	0.0429346
216	GO:0006968	0.0196949	5.54882	0.573676	3	60	cellular defense response	0.0429346
217	GO:0045638	0.0196949	5.54882	0.573676	3	60	negative regulation of myeloid cell differentiation	0.0429346
218	GO:0046849	0.0196949	5.54882	0.573676	3	60	bone remodeling	0.0429346
219	GO:0030036	0.0198476	2.34896	4.02529	9	421	actin cytoskeleton organization	0.0429346
220	GO:0048667	0.019955	2.14222	5.41168	11	566	cell morphogenesis involved in neuron differentiation	0.0429346
221	GO:0048585	0.0199668	1.95136	7.60121	14	795	negative regulation of response to stimulus	0.0429346
222	GO:0010165	0.0201383	9.99315	0.219909	2	23	response to X-ray	0.0429346
223	GO:0030219	0.0201383	9.99315	0.219909	2	23	megakaryocyte differentiation	0.0429346
224	GO:0043001	0.0201383	9.99315	0.219909	2	23	Golgi to plasma membrane protein transport	0.0429346
225	GO:0046903	0.0201602	1.94873	7.61077	14	796	secretion	0.0429346
226	GO:0051172	0.020173	1.86302	9.13101	16	955	negative regulation of nitrogen compound metabolic process	0.0429346
227	GO:0044767	0.0204126	1.48989	33.0151	44	3453	single-organism developmental process	0.0429759
228	GO:0048856	0.0204145	1.47081	37.5949	49	3932	anatomical structure development	0.0429759
229	GO:0042063	0.0211398	3.31939	1.57761	5	165	gliogenesis	0.0429759
230	GO:0014013	0.02147	5.35999	0.592799	3	62	regulation of gliogenesis	0.0429759
231	GO:0048709	0.02147	5.35999	0.592799	3	62	oligodendrocyte differentiation	0.0429759
232	GO:0051209	0.02147	5.35999	0.592799	3	62	release of sequestered calcium ion into cytosol	0.0429759
233	GO:0051282	0.02147	5.35999	0.592799	3	62	regulation of sequestering of calcium ion	0.0429759
234	GO:0051283	0.02147	5.35999	0.592799	3	62	negative regulation of sequestering of calcium ion	0.0429759
235	GO:0007596	0.0215589	2.20375	4.77107	10	499	blood coagulation	0.0429759
236	GO:0007155	0.0216233	1.8462	9.2075	16	963	cell adhesion	0.0429759
237	GO:0032673	0.0218332	9.53826	0.22947	2	24	regulation of interleukin-4 production	0.0429759
238	GO:0033003	0.0218332	9.53826	0.22947	2	24	regulation of mast cell activation	0.0429759
239	GO:0060397	0.0218332	9.53826	0.22947	2	24	JAK-STAT cascade involved in growth hormone signaling pathway	0.0429759
240	GO:0002695	0.0218432	3.95634	1.0613	4	111	negative regulation of leukocyte activation	0.0429759
241	GO:0022610	0.021998	1.84204	9.22662	16	965	biological adhesion	0.0429759
242	GO:0050863	0.0223469	2.87968	2.17997	6	228	regulation of T cell activation	0.0429759
243	GO:0045597	0.022362	2.18985	4.79976	10	502	positive regulation of cell differentiation	0.0429759
244	GO:0050817	0.022362	2.18985	4.79976	10	502	coagulation	0.0429759
245	GO:0007411	0.0223976	2.43575	3.44206	8	360	axon guidance	0.0429759
246	GO:0007399	0.0224405	1.63181	16.5314	25	1729	nervous system development	0.0429759
247	GO:0045595	0.0224662	1.80325	10.0298	17	1049	regulation of cell differentiation	0.0429759
248	GO:0022612	0.022489	3.91944	1.07086	4	112	gland morphogenesis	0.0429759
249	GO:0007599	0.0226345	2.18525	4.80932	10	503	hemostasis	0.0429759
250	GO:0045184	0.0233429	1.71494	12.4679	20	1304	establishment of protein localization	0.0429759
251	GO:0043303	0.023585	9.12293	0.239032	2	25	mast cell degranulation	0.0429759
252	GO:0002696	0.0236436	2.84069	2.20865	6	231	positive regulation of leukocyte activation	0.0429759
253	GO:0071417	0.024075	2.40079	3.48986	8	365	cellular response to organic nitrogen	0.0429759
254	GO:0007204	0.0242183	3.19809	1.63498	5	171	elevation of cytosolic calcium ion concentration	0.0429759
255	GO:0019098	0.0252749	5.01829	0.631044	3	66	reproductive behavior	0.0429759
256	GO:0002279	0.0253927	8.74221	0.248593	2	26	mast cell activation involved in immune response	0.0429759
257	GO:0002448	0.0253927	8.74221	0.248593	2	26	mast cell mediated immunity	0.0429759
258	GO:0042036	0.0253927	8.74221	0.248593	2	26	negative regulation of cytokine biosynthetic process	0.0429759
259	GO:0042771	0.0253927	8.74221	0.248593	2	26	intrinsic apoptotic signaling pathway in response to DNA damage by p53 class mediator	0.0429759
260	GO:0046676	0.0253927	8.74221	0.248593	2	26	negative regulation of insulin secretion	0.0429759
261	GO:0060571	0.0253927	8.74221	0.248593	2	26	morphogenesis of an epithelial fold	0.0429759
262	GO:0006915	0.0254565	1.64063	15.0494	23	1574	apoptotic process	0.0429759
263	GO:0030003	0.0254792	2.37352	3.52811	8	369	cellular cation homeostasis	0.0429759
264	GO:0031325	0.0257231	1.58289	18.4341	27	1928	positive regulation of cellular metabolic process	0.0429759
265	GO:0002274	0.026608	3.71161	1.12823	4	118	myeloid leukocyte activation	0.0429759
266	GO:0048699	0.0267969	1.76275	10.2401	17	1071	generation of neurons	0.0429759
267	GO:0048468	0.0269662	1.64706	14.3037	22	1496	cell development	0.0429759
268	GO:0006904	0.0272548	8.39194	0.258154	2	27	vesicle docking involved in exocytosis	0.0429759
269	GO:0014037	0.0272548	8.39194	0.258154	2	27	Schwann cell differentiation	0.0429759
270	GO:0050732	0.0272548	8.39194	0.258154	2	27	negative regulation of peptidyl-tyrosine phosphorylation	0.0429759
271	GO:0019220	0.0273073	1.70572	11.8655	19	1241	regulation of phosphate metabolic process	0.0429759
272	GO:0051046	0.0275042	2.21068	4.26432	9	446	regulation of secretion	0.0429759
273	GO:0009893	0.0276567	1.56	19.4094	28	2030	positive regulation of metabolic process	0.0429759
274	GO:0010243	0.0278329	2.02802	5.69851	11	596	response to organic nitrogen	0.0429759
275	GO:0012501	0.0278685	1.62421	15.1833	23	1588	programmed cell death	0.0429759
276	GO:0050866	0.028075	3.64712	1.14735	4	120	negative regulation of cell activation	0.0429759
277	GO:0032502	0.0282699	1.4207	42.9779	54	4495	developmental process	0.0429759
278	GO:0050867	0.0283291	2.71792	2.30427	6	241	positive regulation of cell activation	0.0429759
279	GO:0050728	0.028351	4.7892	0.659727	3	69	negative regulation of inflammatory response	0.0429759
280	GO:0061180	0.028351	4.7892	0.659727	3	69	mammary gland epithelium development	0.0429759
281	GO:0001835	0.0284123	52.1571	0.0286838	1	3	blastocyst hatching	0.0429759
282	GO:0002349	0.0284123	52.1571	0.0286838	1	3	histamine production involved in inflammatory response	0.0429759
283	GO:0002441	0.0284123	52.1571	0.0286838	1	3	histamine secretion involved in inflammatory response	0.0429759
284	GO:0002553	0.0284123	52.1571	0.0286838	1	3	histamine secretion by mast cell	0.0429759
285	GO:0002774	0.0284123	52.1571	0.0286838	1	3	Fc receptor mediated inhibitory signaling pathway	0.0429759
286	GO:0003175	0.0284123	52.1571	0.0286838	1	3	tricuspid valve development	0.0429759
287	GO:0007207	0.0284123	52.1571	0.0286838	1	3	phospholipase C-activating G-protein coupled acetylcholine receptor signaling pathway	0.0429759
288	GO:0007619	0.0284123	52.1571	0.0286838	1	3	courtship behavior	0.0429759
289	GO:0009405	0.0284123	52.1571	0.0286838	1	3	pathogenesis	0.0429759
290	GO:0016480	0.0284123	52.1571	0.0286838	1	3	negative regulation of transcription from RNA polymerase III promoter	0.0429759
291	GO:0021508	0.0284123	52.1571	0.0286838	1	3	floor plate formation	0.0429759
292	GO:0021564	0.0284123	52.1571	0.0286838	1	3	vagus nerve development	0.0429759
293	GO:0021910	0.0284123	52.1571	0.0286838	1	3	smoothened signaling pathway involved in ventral spinal cord patterning	0.0429759
294	GO:0032025	0.0284123	52.1571	0.0286838	1	3	response to cobalt ion	0.0429759
295	GO:0034136	0.0284123	52.1571	0.0286838	1	3	negative regulation of toll-like receptor 2 signaling pathway	0.0429759
296	GO:0035188	0.0284123	52.1571	0.0286838	1	3	hatching	0.0429759
297	GO:0042997	0.0284123	52.1571	0.0286838	1	3	negative regulation of Golgi to plasma membrane protein transport	0.0429759
298	GO:0043578	0.0284123	52.1571	0.0286838	1	3	nuclear matrix organization	0.0429759
299	GO:0043585	0.0284123	52.1571	0.0286838	1	3	nose morphogenesis	0.0429759
300	GO:0045653	0.0284123	52.1571	0.0286838	1	3	negative regulation of megakaryocyte differentiation	0.0429759
301	GO:0060083	0.0284123	52.1571	0.0286838	1	3	smooth muscle contraction involved in micturition	0.0429759
302	GO:0060319	0.0284123	52.1571	0.0286838	1	3	primitive erythrocyte differentiation	0.0429759
303	GO:0060375	0.0284123	52.1571	0.0286838	1	3	regulation of mast cell differentiation	0.0429759
304	GO:0060831	0.0284123	52.1571	0.0286838	1	3	smoothened signaling pathway involved in dorsal/ventral neural tube patterning	0.0429759
305	GO:0061304	0.0284123	52.1571	0.0286838	1	3	retinal blood vessel morphogenesis	0.0429759
306	GO:0070666	0.0284123	52.1571	0.0286838	1	3	regulation of mast cell proliferation	0.0429759
307	GO:0070668	0.0284123	52.1571	0.0286838	1	3	positive regulation of mast cell proliferation	0.0429759
308	GO:0071578	0.0284123	52.1571	0.0286838	1	3	zinc ion transmembrane import	0.0429759
309	GO:0071684	0.0284123	52.1571	0.0286838	1	3	organism emergence from protective structure	0.0429759
310	GO:0072603	0.0284123	52.1571	0.0286838	1	3	interleukin-5 secretion	0.0429759
311	GO:0072611	0.0284123	52.1571	0.0286838	1	3	interleukin-13 secretion	0.0429759
312	GO:0090292	0.0284123	52.1571	0.0286838	1	3	nuclear matrix anchoring at nuclear membrane	0.0429759
313	GO:2000143	0.0284123	52.1571	0.0286838	1	3	negative regulation of DNA-dependent transcription, initiation	0.0429759
314	GO:2000553	0.0284123	52.1571	0.0286838	1	3	positive regulation of T-helper 2 cell cytokine production	0.0429759
315	GO:2000662	0.0284123	52.1571	0.0286838	1	3	regulation of interleukin-5 secretion	0.0429759
316	GO:2000665	0.0284123	52.1571	0.0286838	1	3	regulation of interleukin-13 secretion	0.0429759
317	GO:2000785	0.0284123	52.1571	0.0286838	1	3	regulation of autophagic vacuole assembly	0.0429759
318	GO:2001181	0.0284123	52.1571	0.0286838	1	3	positive regulation of interleukin-10 secretion	0.0429759
319	GO:0043086	0.0286057	2.09708	5.00054	10	523	negative regulation of catalytic activity	0.0431328
320	GO:0048858	0.0289676	1.95013	6.47298	12	677	cell projection morphogenesis	0.0433926
321	GO:0006893	0.0291704	8.06862	0.267715	2	28	Golgi to plasma membrane transport	0.0433926
322	GO:0035773	0.0291704	8.06862	0.267715	2	28	insulin secretion involved in cellular response to glucose stimulus	0.0433926
323	GO:0061178	0.0291704	8.06862	0.267715	2	28	regulation of insulin secretion involved in cellular response to glucose stimulus	0.0433926
324	GO:0031329	0.0292559	2.1849	4.31213	9	451	regulation of cellular catabolic process	0.0433926
325	GO:0031333	0.0294186	4.71739	0.669289	3	70	negative regulation of protein complex assembly	0.0433926
326	GO:0060341	0.0295413	1.944	6.4921	12	679	regulation of cellular localization	0.0433926
327	GO:0006914	0.0295894	3.58481	1.16647	4	122	autophagy	0.0433926
328	GO:0008285	0.02959	2.08444	5.02923	10	526	negative regulation of cell proliferation	0.0433926
329	GO:0051174	0.0299772	1.68613	11.9898	19	1254	regulation of phosphorus metabolic process	0.0438268
330	GO:0010629	0.0301313	1.80017	8.80593	15	921	negative regulation of gene expression	0.0439187
331	GO:0051049	0.0310694	1.75855	9.6282	16	1007	regulation of transport	0.0449773
332	GO:0032633	0.0311381	7.76925	0.277277	2	29	interleukin-4 production	0.0449773
333	GO:0048278	0.0311381	7.76925	0.277277	2	29	vesicle docking	0.0449773
334	GO:0051128	0.0312741	1.67722	12.0472	19	1260	regulation of cellular component organization	0.0450385
335	GO:0032989	0.0315618	1.75475	9.64732	16	1009	cellular component morphogenesis	0.045127
336	GO:0071310	0.0315768	1.65401	12.879	20	1347	cellular response to organic substance	0.045127
337	GO:0031295	0.031617	4.58003	0.688411	3	72	T cell costimulation	0.045127
338	GO:0006874	0.0319509	2.63802	2.37119	6	248	cellular calcium ion homeostasis	0.0453008
339	GO:0009611	0.0319718	1.72217	10.46	17	1094	response to wounding	0.0453008
340	GO:0001817	0.032089	2.26407	3.69065	8	386	regulation of cytokine production	0.0453008
341	GO:0042060	0.0321937	1.97864	5.83237	11	610	wound healing	0.0453008
342	GO:0048646	0.0322097	1.59786	15.4032	23	1611	anatomical structure formation involved in morphogenesis	0.0453008
343	GO:0032870	0.0325112	2.25794	3.70021	8	387	cellular response to hormone stimulus	0.0453938
344	GO:0032990	0.0325347	1.91392	6.58771	12	689	cell part morphogenesis	0.0453938
345	GO:0010518	0.0327477	4.51429	0.697972	3	73	positive regulation of phospholipase activity	0.0453938
346	GO:0031294	0.0327477	4.51429	0.697972	3	73	lymphocyte costimulation	0.0453938
347	GO:0031571	0.0327477	4.51429	0.697972	3	73	mitotic cell cycle G1/S transition DNA damage checkpoint	0.0453938
348	GO:0060396	0.0331569	7.49126	0.286838	2	30	growth hormone receptor signaling pathway	0.0456815
349	GO:0090278	0.0331569	7.49126	0.286838	2	30	negative regulation of peptide hormone secretion	0.0456815
350	GO:0001501	0.0333669	2.24577	3.71933	8	389	skeletal system development	0.0456815
351	GO:0044093	0.0344411	1.70507	10.5556	17	1104	positive regulation of molecular function	0.0456815
352	GO:0007165	0.0345115	1.40746	39.6888	50	4151	signal transduction	0.0456815
353	GO:0030030	0.0346087	1.76482	8.96847	15	938	cell projection organization	0.0456815
354	GO:1901699	0.0351243	2.22181	3.75758	8	393	cellular response to nitrogen compound	0.0456815
355	GO:0002792	0.0352255	7.23245	0.296399	2	31	negative regulation of peptide secretion	0.0456815
356	GO:0060740	0.0352255	7.23245	0.296399	2	31	prostate gland epithelium morphogenesis	0.0456815
357	GO:0071378	0.0352255	7.23245	0.296399	2	31	cellular response to growth hormone stimulus	0.0456815
358	GO:0072384	0.0352255	7.23245	0.296399	2	31	organelle transport along microtubule	0.0456815
359	GO:2000179	0.0352255	7.23245	0.296399	2	31	positive regulation of neural precursor cell proliferation	0.0456815
360	GO:0032940	0.0354106	1.88759	6.67376	12	698	secretion by cell	0.0456815
361	GO:0045934	0.0357296	1.75669	9.00671	15	942	negative regulation of nucleobase-containing compound metabolic process	0.0456815
362	GO:0016311	0.0358629	2.56261	2.43812	6	255	dephosphorylation	0.0456815
363	GO:0043414	0.0361251	3.35535	1.24296	4	130	macromolecule methylation	0.0456815
364	GO:0051253	0.0363586	1.78848	8.24181	14	862	negative regulation of RNA metabolic process	0.0456815
365	GO:0006875	0.036667	2.34713	3.10741	7	325	cellular metal ion homeostasis	0.0456815
366	GO:0007275	0.0367403	1.40551	37.9678	48	3971	multicellular organismal development	0.0456815
367	GO:0002762	0.0373429	6.99089	0.305961	2	32	negative regulation of myeloid leukocyte differentiation	0.0456815
368	GO:0032312	0.0373429	6.99089	0.305961	2	32	regulation of ARF GTPase activity	0.0456815
369	GO:0051246	0.0374989	1.60127	13.9594	21	1460	regulation of protein metabolic process	0.0456815
370	GO:0002513	0.0377038	34.769	0.0382451	1	4	tolerance induction to self antigen	0.0456815
371	GO:0003419	0.0377038	34.769	0.0382451	1	4	growth plate cartilage chondrocyte proliferation	0.0456815
372	GO:0007023	0.0377038	34.769	0.0382451	1	4	post-chaperonin tubulin folding pathway	0.0456815
373	GO:0010626	0.0377038	34.769	0.0382451	1	4	negative regulation of Schwann cell proliferation	0.0456815
374	GO:0010724	0.0377038	34.769	0.0382451	1	4	regulation of definitive erythrocyte differentiation	0.0456815
375	GO:0010989	0.0377038	34.769	0.0382451	1	4	negative regulation of low-density lipoprotein particle clearance	0.0456815
376	GO:0021938	0.0377038	34.769	0.0382451	1	4	smoothened signaling pathway involved in regulation of cerebellar granule cell precursor cell proliferation	0.0456815
377	GO:0031584	0.0377038	34.769	0.0382451	1	4	activation of phospholipase D activity	0.0456815
378	GO:0032417	0.0377038	34.769	0.0382451	1	4	positive regulation of sodium:hydrogen antiporter activity	0.0456815
379	GO:0032431	0.0377038	34.769	0.0382451	1	4	activation of phospholipase A2 activity	0.0456815
380	GO:0033505	0.0377038	34.769	0.0382451	1	4	floor plate morphogenesis	0.0456815
381	GO:0033601	0.0377038	34.769	0.0382451	1	4	positive regulation of mammary gland epithelial cell proliferation	0.0456815
382	GO:0034144	0.0377038	34.769	0.0382451	1	4	negative regulation of toll-like receptor 4 signaling pathway	0.0456815
383	GO:0042097	0.0377038	34.769	0.0382451	1	4	interleukin-4 biosynthetic process	0.0456815
384	GO:0042851	0.0377038	34.769	0.0382451	1	4	L-alanine metabolic process	0.0456815
385	GO:0042853	0.0377038	34.769	0.0382451	1	4	L-alanine catabolic process	0.0456815
386	GO:0043313	0.0377038	34.769	0.0382451	1	4	regulation of neutrophil degranulation	0.0456815
387	GO:0043985	0.0377038	34.769	0.0382451	1	4	histone H4-R3 methylation	0.0456815
388	GO:0045085	0.0377038	34.769	0.0382451	1	4	negative regulation of interleukin-2 biosynthetic process	0.0456815
389	GO:0045402	0.0377038	34.769	0.0382451	1	4	regulation of interleukin-4 biosynthetic process	0.0456815
390	GO:0048548	0.0377038	34.769	0.0382451	1	4	regulation of pinocytosis	0.0456815
391	GO:0050779	0.0377038	34.769	0.0382451	1	4	RNA destabilization	0.0456815
392	GO:0060528	0.0377038	34.769	0.0382451	1	4	secretory columnal luminar epithelial cell differentiation involved in prostate glandular acinus development	0.0456815
393	GO:0061179	0.0377038	34.769	0.0382451	1	4	negative regulation of insulin secretion involved in cellular response to glucose stimulus	0.0456815
394	GO:0070662	0.0377038	34.769	0.0382451	1	4	mast cell proliferation	0.0456815
395	GO:0071435	0.0377038	34.769	0.0382451	1	4	potassium ion export	0.0456815
396	GO:0097048	0.0377038	34.769	0.0382451	1	4	dendritic cell apoptotic process	0.0456815
397	GO:2000668	0.0377038	34.769	0.0382451	1	4	regulation of dendritic cell apoptotic process	0.0456815
398	GO:0051276	0.0384642	1.86194	6.75982	12	707	chromosome organization	0.0464856
399	GO:0007154	0.0386698	1.38163	45.6264	56	4772	cell communication	0.046617
400	GO:0055074	0.0388385	2.51129	2.48593	6	260	calcium ion homeostasis	0.0466912
401	GO:0001701	0.0392985	2.30999	3.15522	7	330	in utero embryonic development	0.0466912
402	GO:0002294	0.039508	6.76491	0.315522	2	33	CD4-positive, alpha-beta T cell differentiation involved in immune response	0.0466912
403	GO:0030520	0.039508	6.76491	0.315522	2	33	intracellular estrogen receptor signaling pathway	0.0466912
404	GO:0042093	0.039508	6.76491	0.315522	2	33	T-helper cell differentiation	0.0466912
405	GO:0045646	0.039508	6.76491	0.315522	2	33	regulation of erythrocyte differentiation	0.0466912
406	GO:0060512	0.039508	6.76491	0.315522	2	33	prostate gland morphogenesis	0.0466912
407	GO:0072332	0.039508	6.76491	0.315522	2	33	intrinsic apoptotic signaling pathway by p53 class mediator	0.0466912
408	GO:0010557	0.0397118	1.64834	11.5596	18	1209	positive regulation of macromolecule biosynthetic process	0.046817
409	GO:1901698	0.0403853	1.90235	6.05228	11	633	response to nitrogen compound	0.0474947
410	GO:0045321	0.0407911	1.96572	5.31606	10	556	leukocyte activation	0.0478549
411	GO:0010517	0.0412446	4.10192	0.764901	3	80	regulation of phospholipase activity	0.0480354
412	GO:0045732	0.0412446	4.10192	0.764901	3	80	positive regulation of protein catabolic process	0.0480354
413	GO:0051017	0.0412446	4.10192	0.764901	3	80	actin filament bundle assembly	0.0480354
414	GO:0014015	0.0417196	6.55306	0.325083	2	34	positive regulation of gliogenesis	0.0481226
415	GO:0015914	0.0417196	6.55306	0.325083	2	34	phospholipid transport	0.0481226
416	GO:0032091	0.0417196	6.55306	0.325083	2	34	negative regulation of protein binding	0.0481226
417	GO:0045668	0.0417196	6.55306	0.325083	2	34	negative regulation of osteoblast differentiation	0.0481226
418	GO:0050793	0.0421953	1.57812	14.1411	21	1479	regulation of developmental process	0.0484773
419	GO:0000082	0.0423295	2.7312	1.90269	5	199	G1/S transition of mitotic cell cycle	0.0484773
420	GO:0034330	0.0423295	2.7312	1.90269	5	199	cell junction organization	0.0484773
421	GO:0060193	0.0425406	4.04905	0.774463	3	81	positive regulation of lipase activity	0.0486034
422	GO:0009896	0.0434315	3.15328	1.31945	4	138	positive regulation of catabolic process	0.0488362
423	GO:0031575	0.043857	3.99752	0.784024	3	82	mitotic cell cycle G1/S transition checkpoint	0.0488362
424	GO:0002287	0.0439767	6.35404	0.334644	2	35	alpha-beta T cell activation involved in immune response	0.0488362
425	GO:0002293	0.0439767	6.35404	0.334644	2	35	alpha-beta T cell differentiation involved in immune response	0.0488362
426	GO:0060416	0.0439767	6.35404	0.334644	2	35	response to growth hormone stimulus	0.0488362
427	GO:0007167	0.0441158	1.73622	8.47128	14	886	enzyme linked receptor protein signaling pathway	0.0488362
428	GO:0009203	0.0443312	2.11449	3.93924	8	412	ribonucleoside triphosphate catabolic process	0.0488362
429	GO:0009207	0.0443312	2.11449	3.93924	8	412	purine ribonucleoside triphosphate catabolic process	0.0488362
430	GO:0071495	0.0447337	1.81526	6.92236	12	724	cellular response to endogenous stimulus	0.0488362
431	GO:0016570	0.0452517	2.41448	2.58154	6	270	histone modification	0.0488362
432	GO:0009146	0.0453849	2.10378	3.95836	8	414	purine nucleoside triphosphate catabolic process	0.0488362
433	GO:0006184	0.0455167	2.23219	3.26039	7	341	GTP catabolic process	0.0488362
434	GO:0042110	0.0455167	2.23219	3.26039	7	341	T cell activation	0.0488362
435	GO:0044765	0.0457246	1.42993	26.5325	35	2775	single-organism transport	0.0488362
436	GO:0002292	0.0462783	6.16674	0.344206	2	36	T cell differentiation involved in immune response	0.0488362
437	GO:0022406	0.0462783	6.16674	0.344206	2	36	membrane docking	0.0488362
438	GO:0048008	0.0462783	6.16674	0.344206	2	36	platelet-derived growth factor receptor signaling pathway	0.0488362
439	GO:0060603	0.0462783	6.16674	0.344206	2	36	mammary gland duct morphogenesis	0.0488362
440	GO:0010558	0.0463505	1.69033	9.3318	15	976	negative regulation of macromolecule biosynthetic process	0.0488362
441	GO:0031348	0.0465504	3.89828	0.803146	3	84	negative regulation of defense response	0.0488362
442	GO:0060402	0.0465504	3.89828	0.803146	3	84	calcium ion transport into cytosol	0.0488362
443	GO:1901069	0.0467116	2.21859	3.27951	7	343	guanosine-containing compound catabolic process	0.0488362
444	GO:0002767	0.0469071	26.075	0.0478063	1	5	immune response-inhibiting cell surface receptor signaling pathway	0.0488362
445	GO:0003025	0.0469071	26.075	0.0478063	1	5	regulation of systemic arterial blood pressure by baroreceptor feedback	0.0488362
446	GO:0006522	0.0469071	26.075	0.0478063	1	5	alanine metabolic process	0.0488362
447	GO:0006524	0.0469071	26.075	0.0478063	1	5	alanine catabolic process	0.0488362
448	GO:0007386	0.0469071	26.075	0.0478063	1	5	compartment pattern specification	0.0488362
449	GO:0007418	0.0469071	26.075	0.0478063	1	5	ventral midline development	0.0488362
450	GO:0009078	0.0469071	26.075	0.0478063	1	5	pyruvate family amino acid metabolic process	0.0488362
451	GO:0009080	0.0469071	26.075	0.0478063	1	5	pyruvate family amino acid catabolic process	0.0488362
452	GO:0010624	0.0469071	26.075	0.0478063	1	5	regulation of Schwann cell proliferation	0.0488362
453	GO:0021563	0.0469071	26.075	0.0478063	1	5	glossopharyngeal nerve development	0.0488362
454	GO:0032430	0.0469071	26.075	0.0478063	1	5	positive regulation of phospholipase A2 activity	0.0488362
455	GO:0034135	0.0469071	26.075	0.0478063	1	5	regulation of toll-like receptor 2 signaling pathway	0.0488362
456	GO:0043301	0.0469071	26.075	0.0478063	1	5	negative regulation of leukocyte degranulation	0.0488362
457	GO:0044088	0.0469071	26.075	0.0478063	1	5	regulation of vacuole organization	0.0488362
458	GO:0045077	0.0469071	26.075	0.0478063	1	5	negative regulation of interferon-gamma biosynthetic process	0.0488362
459	GO:0045112	0.0469071	26.075	0.0478063	1	5	integrin biosynthetic process	0.0488362
460	GO:0048539	0.0469071	26.075	0.0478063	1	5	bone marrow development	0.0488362
461	GO:0090286	0.0469071	26.075	0.0478063	1	5	cytoskeletal anchoring at nuclear membrane	0.0488362
462	GO:2000551	0.0469071	26.075	0.0478063	1	5	regulation of T-helper 2 cell cytokine production	0.0488362
463	GO:0001649	0.0473744	3.06104	1.3577	4	142	osteoblast differentiation	0.0491101
464	GO:0032259	0.0473744	3.06104	1.3577	4	142	methylation	0.0491101
465	GO:0032269	0.0475416	2.08267	3.99661	8	418	negative regulation of cellular protein metabolic process	0.0491775
466	GO:0060401	0.0479271	3.85048	0.812708	3	85	cytosolic calcium ion transport	0.0494698
467	GO:0008542	0.0486232	5.99013	0.353767	2	37	visual learning	0.0496022
468	GO:0045576	0.0486232	5.99013	0.353767	2	37	mast cell activation	0.0496022
469	GO:0051279	0.0486232	5.99013	0.353767	2	37	regulation of release of sequestered calcium ion into cytosol	0.0496022
470	GO:0009143	0.0486448	2.07227	4.01573	8	420	nucleoside triphosphate catabolic process	0.0496022
471	GO:0048732	0.0486927	2.36877	2.62935	6	275	gland development	0.0496022
472	GO:0048513	0.0487743	1.44552	23.0809	31	2414	organ development	0.0496022
473	GO:0051247	0.0487772	1.7091	8.59558	14	899	positive regulation of protein metabolic process	0.0496022
474	GO:0071779	0.0493237	3.80382	0.822269	3	86	G1/S transition checkpoint	0.0499002
475	GO:0016569	0.0493998	2.35984	2.63891	6	276	covalent chromatin modification	0.0499002
476	GO:0009968	0.0494897	1.83447	6.26263	11	655	negative regulation of signal transduction	0.0499002
477	GO:0006152	0.0497646	2.06197	4.03485	8	422	purine nucleoside catabolic process	0.0499002
478	GO:0046130	0.0497646	2.06197	4.03485	8	422	purine ribonucleoside catabolic process	0.0499002
479	GO:0030182	0.0498622	1.67169	9.42741	15	986	neuron differentiation	0.0499002
480	GO:0009719	0.0498683	1.6441	10.2401	16	1071	response to endogenous stimulus	0.0499002
481	GO:0016192	0.0499002	1.70295	8.62426	14	902	vesicle-mediated transport	0.0499002

## Sheet: GOStats_GO_BP_hyper_SC1SC2SC4_1
GOBPID	Pvalue	OddsRatio	ExpCount	Count	Size	Term	p.adj
1	GO:0007399	3.02106e-29	5.00762	29.8973	99	1729	nervous system development	2.41918e-26
2	GO:0048731	4.31612e-29	4.25468	58.8781	141	3405	system development	2.41918e-26
3	GO:0007275	9.46144e-28	4.05626	68.6652	151	3971	multicellular organismal development	2.80007e-25
4	GO:0044707	9.99133e-28	4.14864	93.8418	179	5427	single-multicellular organism process	2.80007e-25
5	GO:0032501	1.21488e-26	4.0473	97.5249	181	5640	multicellular organismal process	2.72375e-24
6	GO:0048856	1.1089e-24	3.7262	67.9908	145	3932	anatomical structure development	2.07179e-22
7	GO:0032502	8.67006e-23	3.50645	77.726	153	4495	developmental process	1.38845e-20
8	GO:0007417	5.47802e-22	5.98136	11.9658	55	692	central nervous system development	7.67607e-20
9	GO:0009887	3.55372e-21	5.44037	13.8679	58	802	organ morphogenesis	4.42636e-19
10	GO:0048699	2.14437e-20	4.68631	18.5194	66	1071	generation of neurons	2.40384e-18
11	GO:0044767	7.19666e-20	3.27783	59.7081	126	3453	single-organism developmental process	7.33405e-18
12	GO:0022008	1.19259e-19	4.46593	19.6779	67	1138	neurogenesis	1.11407e-17
13	GO:0048513	3.0859e-19	3.45332	41.742	101	2414	organ development	2.661e-17
14	GO:0030182	7.03593e-19	4.6118	17.0496	61	986	neuron differentiation	5.63377e-17
15	GO:0009790	7.80978e-19	4.72477	16.0294	59	927	embryo development	5.83651e-17
16	GO:0007156	1.5683e-17	12.9888	2.40354	24	139	homophilic cell adhesion	1.09879e-15
17	GO:0007389	1.06628e-16	6.24962	7.48729	38	433	pattern specification process	7.0312e-15
18	GO:0048598	4.04049e-16	5.66251	8.66312	40	501	embryonic morphogenesis	2.51633e-14
19	GO:0007267	4.98706e-16	3.99229	18.9689	60	1097	cell-cell signaling	2.94236e-14
20	GO:0009653	8.18889e-16	3.21005	35.7764	86	2069	anatomical structure morphogenesis	4.58987e-14
21	GO:0048646	1.03831e-15	3.44601	27.8569	74	1611	anatomical structure formation involved in morphogenesis	5.54261e-14
22	GO:0030154	1.3964e-15	2.97598	46.9987	101	2718	cell differentiation	7.11531e-14
23	GO:0048468	3.19133e-15	3.46696	25.8683	70	1496	cell development	1.55542e-13
24	GO:0045165	1.30417e-14	8.23865	3.85604	26	223	cell fate commitment	6.09155e-13
25	GO:0007420	1.83564e-14	5.23591	8.76687	38	507	brain development	8.231e-13
26	GO:0016337	2.51562e-14	5.79159	7.07229	34	409	cell-cell adhesion	1.08462e-12
27	GO:0009888	4.94282e-14	3.48535	22.2198	62	1285	tissue development	2.05219e-12
28	GO:0048869	8.78342e-14	2.75078	49.9902	101	2891	cellular developmental process	3.5165e-12
29	GO:0045944	1.24412e-13	4.31546	12.3117	44	712	positive regulation of transcription from RNA polymerase II promoter	4.80915e-12
30	GO:0001501	2.07056e-13	5.68163	6.72645	32	389	skeletal system development	7.737e-12
31	GO:0035270	9.21083e-13	10.4306	2.24791	19	130	endocrine system development	3.33076e-11
32	GO:0006357	2.14052e-12	3.28201	21.6319	58	1251	regulation of transcription from RNA polymerase II promoter	7.49851e-11
33	GO:0048562	6.24468e-12	7.0844	3.85604	23	223	embryonic organ morphogenesis	2.1213e-10
34	GO:0003008	6.8068e-12	2.90712	29.5514	69	1709	system process	2.24424e-10
35	GO:0007423	3.40796e-11	4.72954	7.6602	31	443	sensory organ development	1.09152e-09
36	GO:0048736	4.88402e-11	8.72932	2.47271	18	143	appendage development	1.47972e-09
37	GO:0060173	4.88402e-11	8.72932	2.47271	18	143	limb development	1.47972e-09
38	GO:0048568	5.26191e-11	5.29533	5.94833	27	344	embryonic organ development	1.55226e-09
39	GO:0048729	7.36057e-11	4.44716	8.38645	32	485	tissue morphogenesis	2.11569e-09
40	GO:0044699	7.64294e-11	3.16076	186.283	228	10773	single-organism process	2.14193e-09
41	GO:0035107	1.33625e-10	8.85222	2.29979	17	133	appendage morphogenesis	3.56651e-09
42	GO:0035108	1.33625e-10	8.85222	2.29979	17	133	limb morphogenesis	3.56651e-09
43	GO:0045893	1.59107e-10	3.22183	17.6548	48	1021	positive regulation of transcription, DNA-dependent	4.14789e-09
44	GO:0003002	1.96282e-10	5.36081	5.41229	25	313	regionalization	5.00073e-09
45	GO:0050877	2.0696e-10	2.9894	21.5973	54	1249	neurological system process	5.15561e-09
46	GO:0010628	2.49891e-10	3.10012	19.1419	50	1107	positive regulation of gene expression	6.08975e-09
47	GO:0072001	2.98309e-10	6.01426	4.25375	22	246	renal system development	7.11499e-09
48	GO:0035637	3.41974e-10	3.5226	13.2627	40	767	multicellular organismal signaling	7.98651e-09
49	GO:0045935	4.21581e-10	2.98314	20.7154	52	1198	positive regulation of nucleobase-containing compound metabolic process	9.64475e-09
50	GO:0006366	4.50047e-10	2.81541	24.7271	58	1430	transcription from RNA polymerase II promoter	1.009e-08
51	GO:0035295	5.3714e-10	4.42951	7.55645	29	437	tube development	1.18066e-08
52	GO:0051254	8.21587e-10	3.04982	18.5367	48	1072	positive regulation of RNA metabolic process	1.77115e-08
53	GO:0051173	8.75548e-10	2.91398	21.1477	52	1223	positive regulation of nitrogen compound metabolic process	1.83776e-08
54	GO:0001655	8.85273e-10	5.38448	4.92812	23	285	urogenital system development	1.83776e-08
55	GO:0060429	1.31969e-09	3.74395	10.4787	34	606	epithelium development	2.68977e-08
56	GO:0003001	1.50516e-09	4.81386	5.96562	25	345	generation of a signal involved in cell-cell signaling	2.96015e-08
57	GO:0023061	1.50516e-09	4.81386	5.96562	25	345	signal release	2.96015e-08
58	GO:0019226	1.86476e-09	3.41438	12.8823	38	745	transmission of nerve impulse	3.60414e-08
59	GO:0007155	2.55772e-09	3.07986	16.6519	44	963	cell adhesion	4.85966e-08
60	GO:0022610	2.72561e-09	3.07272	16.6864	44	965	biological adhesion	5.09234e-08
61	GO:0048705	2.87731e-09	6.59471	3.16437	18	183	skeletal system morphogenesis	5.28765e-08
62	GO:0048663	3.04541e-09	14.1577	0.985624	11	57	neuron fate commitment	5.5063e-08
63	GO:0048666	4.26221e-09	3.24882	13.8679	39	802	neuron development	7.58402e-08
64	GO:0000904	4.38987e-09	3.41794	12.1214	36	701	cell morphogenesis involved in differentiation	7.68913e-08
65	GO:0031328	5.85017e-09	2.73758	22.3408	52	1292	positive regulation of cellular biosynthetic process	9.96645e-08
66	GO:0006351	5.86785e-09	2.19172	55.7829	96	3226	transcription, DNA-dependent	9.96645e-08
67	GO:0048593	6.0406e-09	9.80066	1.59083	13	92	camera-type eye morphogenesis	1.01067e-07
68	GO:0048483	7.35711e-09	15.5252	0.829999	10	48	autonomic nervous system development	1.21284e-07
69	GO:0007268	9.49337e-09	3.43639	11.326	34	655	synaptic transmission	1.54233e-07
70	GO:0009891	1.00973e-08	2.68773	22.7039	52	1313	positive regulation of biosynthetic process	1.617e-07
71	GO:0045597	1.26025e-08	3.80317	8.68041	29	502	positive regulation of cell differentiation	1.98978e-07
72	GO:0051094	1.40576e-08	3.31312	12.0869	35	699	positive regulation of developmental process	2.18084e-07
73	GO:0010557	1.42017e-08	2.7338	20.9056	49	1209	positive regulation of macromolecule biosynthetic process	2.18084e-07
74	GO:0035239	1.46694e-08	4.77513	5.23937	22	303	tube morphogenesis	2.22222e-07
75	GO:0023052	1.75112e-08	2.04458	80.5791	123	4660	signaling	2.58291e-07
76	GO:0044700	1.75112e-08	2.04458	80.5791	123	4660	single organism signaling	2.58291e-07
77	GO:0032774	2.32284e-08	2.11781	57.2527	96	3311	RNA biosynthetic process	3.38169e-07
78	GO:0009952	2.72852e-08	5.62694	3.64854	18	211	anterior/posterior pattern specification	3.88171e-07
79	GO:0042063	2.73555e-08	6.4443	2.85312	16	165	gliogenesis	3.88171e-07
80	GO:0043010	3.04092e-08	5.27146	4.09812	19	237	camera-type eye development	4.26109e-07
81	GO:0009792	3.11971e-08	3.54717	9.59687	30	555	embryo development ending in birth or egg hatching	4.26884e-07
82	GO:0060562	3.12261e-08	4.76311	4.99729	21	289	epithelial tube morphogenesis	4.26884e-07
83	GO:0045595	3.31528e-08	2.79846	18.1389	44	1049	regulation of cell differentiation	4.47762e-07
84	GO:0045892	3.58335e-08	3.0251	14.3694	38	831	negative regulation of transcription, DNA-dependent	4.78206e-07
85	GO:0021953	3.68121e-08	7.45851	2.17875	14	126	central nervous system neuron differentiation	4.85487e-07
86	GO:0045934	3.81992e-08	2.88999	16.2887	41	942	negative regulation of nucleobase-containing compound metabolic process	4.97922e-07
87	GO:0007154	3.92239e-08	2.00473	82.5158	124	4772	cell communication	5.05403e-07
88	GO:0021510	4.60166e-08	10.4925	1.26229	11	73	spinal cord development	5.86189e-07
89	GO:0048592	4.97623e-08	7.26242	2.23062	14	129	eye morphogenesis	6.20507e-07
90	GO:0034654	4.98177e-08	2.05508	62.371	101	3607	nucleobase-containing compound biosynthetic process	6.20507e-07
91	GO:0002009	5.15414e-08	4.10186	6.60541	24	382	morphogenesis of an epithelium	6.34922e-07
92	GO:0051172	5.57758e-08	2.84616	16.5135	41	955	negative regulation of nitrogen compound metabolic process	6.79616e-07
93	GO:0044763	5.91511e-08	2.22402	167.452	206	9684	single-organism cellular process	7.12994e-07
94	GO:0040011	6.08884e-08	2.59461	21.8912	49	1266	locomotion	7.26127e-07
95	GO:0007548	7.60943e-08	4.9485	4.3402	19	251	sex differentiation	8.97913e-07
96	GO:0001654	8.41653e-08	4.67691	4.82437	20	279	eye development	9.82806e-07
97	GO:0051253	9.30705e-08	2.9047	14.9054	38	862	negative regulation of RNA metabolic process	1.07559e-06
98	GO:0030900	1.00292e-07	4.62238	4.87625	20	282	forebrain development	1.14721e-06
99	GO:0019438	1.10965e-07	2.01321	63.322	101	3662	aromatic compound biosynthetic process	1.25648e-06
100	GO:0018130	1.31678e-07	2.00424	63.5295	101	3674	heterocycle biosynthetic process	1.47611e-06
101	GO:0003206	1.50611e-07	8.08305	1.72917	12	100	cardiac chamber morphogenesis	1.67163e-06
102	GO:0048608	1.58714e-07	4.70117	4.5477	19	263	reproductive structure development	1.72736e-06
103	GO:0061458	1.58714e-07	4.70117	4.5477	19	263	reproductive system development	1.72736e-06
104	GO:0010001	1.6751e-07	6.51893	2.45541	14	142	glial cell differentiation	1.80556e-06
105	GO:0010629	1.76612e-07	2.78612	15.9256	39	921	negative regulation of gene expression	1.88292e-06
106	GO:0019219	1.78046e-07	2.00813	59.587	96	3446	regulation of nucleobase-containing compound metabolic process	1.88292e-06
107	GO:0008406	1.83184e-07	5.54101	3.26812	16	189	gonad development	1.91915e-06
108	GO:0044271	1.89071e-07	1.98173	64.8437	102	3750	cellular nitrogen compound biosynthetic process	1.96248e-06
109	GO:0048485	2.11502e-07	21.5006	0.449583	7	26	sympathetic nervous system development	2.15741e-06
110	GO:0046883	2.117e-07	5.47692	3.30271	16	191	regulation of hormone secretion	2.15741e-06
111	GO:0010817	2.23127e-07	3.89171	6.6227	23	383	regulation of hormone levels	2.23788e-06
112	GO:0051216	2.23588e-07	5.85743	2.905	15	168	cartilage development	2.23788e-06
113	GO:0000122	2.43399e-07	3.4347	8.81874	27	510	negative regulation of transcription from RNA polymerase II promoter	2.4146e-06
114	GO:2000026	2.57448e-07	2.58189	19.4877	44	1127	regulation of multicellular organismal development	2.53157e-06
115	GO:0045137	2.62873e-07	5.05304	3.78687	17	219	development of primary sexual characteristics	2.56244e-06
116	GO:0045665	2.73855e-07	12.0133	0.916458	9	53	negative regulation of neuron differentiation	2.64648e-06
117	GO:0043009	2.96667e-07	3.31427	9.47583	28	548	chordate embryonic development	2.84242e-06
118	GO:0048732	3.17254e-07	4.47703	4.7552	19	275	gland development	3.00454e-06
119	GO:0007409	3.18948e-07	3.38394	8.93978	27	517	axonogenesis	3.00454e-06
120	GO:0003006	4.04466e-07	3.63224	7.38354	24	427	developmental process involved in reproduction	3.77839e-06
121	GO:0021515	4.17778e-07	14.1911	0.708958	8	41	cell differentiation in spinal cord	3.87049e-06
122	GO:0046879	4.3766e-07	4.85782	3.92521	17	227	hormone secretion	4.02145e-06
123	GO:0050793	4.7321e-07	2.34527	25.5744	52	1479	regulation of developmental process	4.25223e-06
124	GO:0003007	4.73699e-07	5.49425	3.07791	15	178	heart morphogenesis	4.25223e-06
125	GO:0051239	4.74156e-07	2.223	31.5054	60	1822	regulation of multicellular organismal process	4.25223e-06
126	GO:0001822	4.85236e-07	5.12116	3.51021	16	203	kidney development	4.31706e-06
127	GO:1901362	5.36288e-07	1.93041	65.2933	101	3776	organic cyclic compound biosynthetic process	4.73369e-06
128	GO:0008284	5.41923e-07	3.0101	11.5508	31	668	positive regulation of cell proliferation	4.74606e-06
129	GO:0048870	5.53616e-07	2.68596	15.9948	38	925	cell motility	4.77387e-06
130	GO:0051674	5.53616e-07	2.68596	15.9948	38	925	localization of cell	4.77387e-06
131	GO:0051171	5.71565e-07	1.94498	61.0222	96	3529	regulation of nitrogen compound metabolic process	4.85911e-06
132	GO:0016477	5.7217e-07	2.75862	14.7152	36	851	cell migration	4.85911e-06
133	GO:0055123	5.80876e-07	7.0363	1.95396	12	113	digestive system development	4.89595e-06
134	GO:0001708	6.19023e-07	9.05934	1.29687	10	75	cell fate specification	5.17855e-06
135	GO:0009914	6.31921e-07	4.7209	4.02896	17	233	hormone transport	5.24729e-06
136	GO:0003205	6.39371e-07	6.96684	1.97125	12	114	cardiac chamber development	5.27011e-06
137	GO:0006355	6.48737e-07	1.99995	50.1458	83	2900	regulation of transcription, DNA-dependent	5.30828e-06
138	GO:0010604	7.1139e-07	2.17969	32.6466	61	1888	positive regulation of macromolecule metabolic process	5.77875e-06
139	GO:2000113	7.40952e-07	2.65091	16.185	38	936	negative regulation of cellular macromolecule biosynthetic process	5.97559e-06
140	GO:0031327	7.77629e-07	2.57927	17.551	40	1015	negative regulation of cellular biosynthetic process	6.22659e-06
141	GO:2001141	8.70503e-07	1.98245	50.4916	83	2920	regulation of RNA biosynthetic process	6.92081e-06
142	GO:0000902	1.03821e-06	2.61058	16.4098	38	949	cell morphogenesis	8.16865e-06
143	GO:0007507	1.04203e-06	3.65447	6.69187	22	387	heart development	8.16865e-06
144	GO:0051252	1.09075e-06	1.96356	51.5983	84	2984	regulation of RNA metabolic process	8.38655e-06
145	GO:0003208	1.09471e-06	9.9671	1.07208	9	62	cardiac ventricle morphogenesis	8.38655e-06
146	GO:0014013	1.09471e-06	9.9671	1.07208	9	62	regulation of gliogenesis	8.38655e-06
147	GO:0009890	1.09975e-06	2.54013	17.7931	40	1029	negative regulation of biosynthetic process	8.38655e-06
148	GO:0030855	1.13215e-06	4.08638	5.1702	19	299	epithelial cell differentiation	8.56474e-06
149	GO:0060485	1.1384e-06	5.48045	2.87041	14	166	mesenchyme development	8.56474e-06
150	GO:0007411	1.22514e-06	3.74673	6.22499	21	360	axon guidance	9.15591e-06
151	GO:0031175	1.33764e-06	2.873	12.0523	31	697	neuron projection development	9.93045e-06
152	GO:0032989	1.75695e-06	2.51698	17.4473	39	1009	cellular component morphogenesis	1.29575e-05
153	GO:0009893	1.77871e-06	2.08936	35.1021	63	2030	positive regulation of metabolic process	1.30323e-05
154	GO:0048565	1.79892e-06	6.97995	1.79833	11	104	digestive tract development	1.30947e-05
155	GO:0048667	1.84143e-06	3.06555	9.78708	27	566	cell morphogenesis involved in neuron differentiation	1.33177e-05
156	GO:0030510	1.88066e-06	9.26508	1.14125	9	66	regulation of BMP signaling pathway	1.35142e-05
157	GO:0001656	2.00833e-06	7.84599	1.46979	10	85	metanephros development	1.43397e-05
158	GO:0010558	2.04261e-06	2.5304	16.8767	38	976	negative regulation of macromolecule biosynthetic process	1.44922e-05
159	GO:0048812	2.17446e-06	3.03628	9.87353	27	571	neuron projection morphogenesis	1.53307e-05
160	GO:0060284	2.1938e-06	3.18674	8.6977	25	503	regulation of cell development	1.53703e-05
161	GO:0061448	2.50059e-06	4.75532	3.51021	15	203	connective tissue development	1.74109e-05
162	GO:0002089	2.61214e-06	19.3762	0.415	6	24	lens morphogenesis in camera-type eye	1.80167e-05
163	GO:0021781	2.61974e-06	32.1844	0.242083	5	14	glial cell fate commitment	1.80167e-05
164	GO:0014031	2.83302e-06	5.96452	2.26521	12	131	mesenchymal cell development	1.93647e-05
165	GO:0021978	2.93405e-06	76.9668	0.121042	4	7	telencephalon regionalization	1.98137e-05
166	GO:0060022	2.93405e-06	76.9668	0.121042	4	7	hard palate development	1.98137e-05
167	GO:0031325	3.11518e-06	2.07939	33.3383	60	1928	positive regulation of cellular metabolic process	2.09108e-05
168	GO:0060042	3.39897e-06	13.1669	0.657083	7	38	retina morphogenesis in camera-type eye	2.268e-05
169	GO:0030509	3.43135e-06	6.4882	1.91937	11	111	BMP signaling pathway	2.27606e-05
170	GO:0072358	3.66843e-06	2.67817	13.2973	32	769	cardiovascular system development	2.40486e-05
171	GO:0072359	3.66843e-06	2.67817	13.2973	32	769	circulatory system development	2.40486e-05
172	GO:0030326	4.08916e-06	6.36009	1.95396	11	113	embryonic limb morphogenesis	2.64968e-05
173	GO:0035113	4.08916e-06	6.36009	1.95396	11	113	embryonic appendage morphogenesis	2.64968e-05
174	GO:0003231	4.16267e-06	7.17272	1.59083	10	92	cardiac ventricle development	2.68181e-05
175	GO:0034645	4.46706e-06	1.805	72.6768	106	4203	cellular macromolecule biosynthetic process	2.85467e-05
176	GO:0090276	4.48191e-06	5.20639	2.78396	13	161	regulation of peptide hormone secretion	2.85467e-05
177	GO:0042471	4.8547e-06	6.23692	1.98854	11	115	ear morphogenesis	3.07464e-05
178	GO:0002791	5.13569e-06	5.13625	2.81854	13	163	regulation of peptide secretion	3.21626e-05
179	GO:0090087	5.13569e-06	5.13625	2.81854	13	163	regulation of peptide transport	3.21626e-05
180	GO:0042472	5.57469e-06	6.91813	1.64271	10	95	inner ear morphogenesis	3.47179e-05
181	GO:0009059	5.64749e-06	1.78834	74.8383	108	4328	macromolecule biosynthetic process	3.49669e-05
182	GO:2000112	5.67705e-06	1.86103	54.5379	85	3154	regulation of cellular macromolecule biosynthetic process	3.49669e-05
183	GO:0046546	5.7426e-06	6.11839	2.02312	11	117	development of primary male sexual characteristics	3.51774e-05
184	GO:0023051	5.79784e-06	2.01232	35.5689	62	2057	regulation of signaling	3.53227e-05
185	GO:0050767	5.9451e-06	3.36003	6.88208	21	398	regulation of neurogenesis	3.60241e-05
186	GO:0042127	6.05843e-06	2.30288	20.4906	42	1185	regulation of cell proliferation	3.65135e-05
187	GO:0010646	6.3722e-06	2.00532	35.6727	62	2063	regulation of cell communication	3.81991e-05
188	GO:0003279	6.50322e-06	9.35514	1.00292	8	58	cardiac septum development	3.8572e-05
189	GO:0007492	6.50322e-06	9.35514	1.00292	8	58	endoderm development	3.8572e-05
190	GO:0048762	6.56948e-06	5.45565	2.45541	12	142	mesenchymal cell differentiation	3.86531e-05
191	GO:0031326	6.58585e-06	1.83559	58.1864	89	3365	regulation of cellular biosynthetic process	3.86531e-05
192	GO:0001706	6.89917e-06	15.8488	0.484166	6	28	endoderm formation	4.02811e-05
193	GO:0051090	7.43106e-06	3.55416	5.87916	19	340	regulation of sequence-specific DNA binding transcription factor activity	4.31618e-05
194	GO:0016070	7.7873e-06	1.79028	68.1118	100	3939	RNA metabolic process	4.49977e-05
195	GO:0010468	8.34343e-06	1.82192	58.515	89	3384	regulation of gene expression	4.7964e-05
196	GO:0008584	8.85432e-06	6.53152	1.72917	10	100	male gonad development	5.06413e-05
197	GO:0009605	8.99883e-06	2.24057	21.5454	43	1246	response to external stimulus	5.12065e-05
198	GO:0009889	9.43721e-06	1.81478	58.6879	89	3394	regulation of biosynthetic process	5.32185e-05
199	GO:0060411	9.44735e-06	11.0271	0.760833	7	44	cardiac septum morphogenesis	5.32185e-05
200	GO:0008283	1.05912e-05	2.10469	26.8885	50	1555	cell proliferation	5.90814e-05
201	GO:0023019	1.05936e-05	22.2754	0.31125	5	18	signal transduction involved in regulation of gene expression	5.90814e-05
202	GO:0051960	1.07037e-05	3.12521	7.72937	22	447	regulation of nervous system development	5.94003e-05
203	GO:0046661	1.08683e-05	5.68586	2.16146	11	125	male sex differentiation	6.00167e-05
204	GO:0001657	1.15321e-05	6.31951	1.78104	10	103	ureteric bud development	6.33699e-05
205	GO:0007166	1.34388e-05	1.90983	40.5662	67	2346	cell surface receptor signaling pathway	7.34872e-05
206	GO:0030030	1.36317e-05	2.39412	16.2196	35	938	cell projection organization	7.41802e-05
207	GO:0035987	1.41747e-05	20.6829	0.328541	5	19	endodermal cell differentiation	7.63936e-05
208	GO:2000677	1.41747e-05	20.6829	0.328541	5	19	regulation of transcription regulatory region DNA binding	7.63936e-05
209	GO:0021675	1.5429e-05	8.20229	1.12396	8	65	nerve development	8.27556e-05
210	GO:0048704	1.57232e-05	6.93967	1.46979	9	85	embryonic skeletal system morphogenesis	8.36002e-05
211	GO:0010556	1.57356e-05	1.80032	55.9385	85	3235	regulation of macromolecule biosynthetic process	8.36002e-05
212	GO:0006935	1.59638e-05	2.75298	10.375	26	600	chemotaxis	8.40163e-05
213	GO:0042330	1.59638e-05	2.75298	10.375	26	600	taxis	8.40163e-05
214	GO:0031324	1.69341e-05	2.1401	23.5858	45	1364	negative regulation of cellular metabolic process	8.87061e-05
215	GO:0051240	1.73902e-05	2.86585	9.18187	24	531	positive regulation of multicellular organismal process	9.04616e-05
216	GO:0048858	1.74306e-05	2.63098	11.7064	28	677	cell projection morphogenesis	9.04616e-05
217	GO:0021517	1.88648e-05	12.9094	0.570625	6	33	ventral spinal cord development	9.74327e-05
218	GO:0016202	1.90346e-05	5.93403	1.88479	10	109	regulation of striated muscle tissue development	9.74327e-05
219	GO:1901861	1.90346e-05	5.93403	1.88479	10	109	regulation of muscle tissue development	9.74327e-05
220	GO:0035630	2.01803e-05	172.512	0.0691666	3	4	bone mineralization involved in bone maturation	0.000102828
221	GO:0048634	2.06242e-05	5.87429	1.90208	10	110	regulation of muscle organ development	0.000104614
222	GO:0055007	2.16095e-05	7.79055	1.17583	8	68	cardiac muscle cell differentiation	0.000108629
223	GO:0060675	2.16095e-05	7.79055	1.17583	8	68	ureteric bud morphogenesis	0.000108629
224	GO:0032990	2.39393e-05	2.58098	11.9139	28	689	cell part morphogenesis	0.000119803
225	GO:0060021	2.40825e-05	7.66231	1.19312	8	69	palate development	0.000119985
226	GO:0009892	2.55487e-05	2.06881	25.4879	47	1474	negative regulation of metabolic process	0.000126726
227	GO:0031018	2.57485e-05	9.26833	0.881874	7	51	endocrine pancreas development	0.000127154
228	GO:0048839	2.65891e-05	4.69005	2.81854	12	163	inner ear development	0.000130486
229	GO:0030072	2.67723e-05	4.34456	3.28541	13	190	peptide hormone secretion	0.000130486
230	GO:0043583	2.67723e-05	4.34456	3.28541	13	190	ear development	0.000130486
231	GO:0048738	2.76782e-05	5.09923	2.38625	11	138	cardiac muscle tissue development	0.000134317
232	GO:0048706	2.81759e-05	5.64678	1.97125	10	114	embryonic skeletal system development	0.000136143
233	GO:0035051	3.25759e-05	6.27526	1.60812	9	93	cardiocyte differentiation	0.000156728
234	GO:0051046	3.28695e-05	2.97041	7.71208	21	446	regulation of secretion	0.000157465
235	GO:0002790	3.33132e-05	4.24736	3.35458	13	194	peptide secretion	0.000158911
236	GO:0050769	3.79821e-05	5.43613	2.04041	10	118	positive regulation of neurogenesis	0.000180415
237	GO:0044057	3.99296e-05	2.92781	7.81583	21	452	regulation of system process	0.000188865
238	GO:0031016	4.02982e-05	7.07938	1.27958	8	74	pancreas development	0.000189808
239	GO:0031128	4.37391e-05	10.8886	0.657083	6	38	developmental induction	0.000205153
240	GO:0051093	4.45878e-05	2.68954	9.7352	24	563	negative regulation of developmental process	0.000208262
241	GO:0060348	4.55856e-05	5.98836	1.67729	9	97	bone development	0.000212039
242	GO:0010605	4.61919e-05	2.05856	23.8106	44	1377	negative regulation of macromolecule metabolic process	0.000213972
243	GO:0045596	4.68195e-05	2.8932	7.90229	21	457	negative regulation of cell differentiation	0.000215986
244	GO:0006928	4.76966e-05	2.12629	20.8537	40	1206	cellular component movement	0.000219131
245	GO:0003179	4.8274e-05	15.2347	0.415	5	24	heart valve morphogenesis	0.000220878
246	GO:0001709	5.09495e-05	10.5579	0.674374	6	39	cell fate determination	0.000231232
247	GO:0045168	5.09495e-05	10.5579	0.674374	6	39	cell-cell signaling involved in cell fate commitment	0.000231232
248	GO:0045664	5.21805e-05	3.28942	5.61979	17	325	regulation of neuron differentiation	0.000235864
249	GO:0050796	5.28181e-05	4.72373	2.55916	11	148	regulation of insulin secretion	0.000237788
250	GO:0007269	5.35846e-05	5.85447	1.71187	9	99	neurotransmitter secretion	0.000240273
251	GO:0061061	5.82502e-05	2.84607	8.02333	21	464	muscle structure development	0.000260153
252	GO:0015833	5.89956e-05	4.00095	3.54479	13	205	peptide transport	0.000261548
253	GO:0071695	5.90803e-05	10.2466	0.691666	6	40	anatomical structure maturation	0.000261548
254	GO:0048333	5.94957e-05	14.472	0.432291	5	25	mesodermal cell differentiation	0.000261548
255	GO:0048665	5.94957e-05	14.472	0.432291	5	25	neuron fate specification	0.000261548
256	GO:0014032	6.03333e-05	7.99233	1.00292	7	58	neural crest cell development	0.000264194
257	GO:0003281	6.82152e-05	9.95318	0.708958	6	41	ventricular septum development	0.000296392
258	GO:0055024	6.82152e-05	9.95318	0.708958	6	41	regulation of cardiac muscle tissue development	0.000296392
259	GO:0001942	7.08971e-05	6.48673	1.38333	8	80	hair follicle development	0.000304505
260	GO:0022404	7.08971e-05	6.48673	1.38333	8	80	molting cycle process	0.000304505
261	GO:0022405	7.08971e-05	6.48673	1.38333	8	80	hair cycle process	0.000304505
262	GO:0050794	7.22029e-05	1.65063	134.719	165	7791	regulation of cellular process	0.000308929
263	GO:0003170	7.26279e-05	13.7819	0.449583	5	26	heart valve development	0.000309566
264	GO:0060041	7.31703e-05	5.60379	1.78104	9	103	retina development in camera-type eye	0.000310697
265	GO:0060850	7.62562e-05	23.0789	0.242083	4	14	regulation of transcription involved in cell fate commitment	0.000322578
266	GO:0032940	7.82227e-05	2.43919	12.0696	27	698	secretion by cell	0.000329653
267	GO:0010720	8.03756e-05	4.49192	2.68021	11	155	positive regulation of cell development	0.000337457
268	GO:0042886	8.3113e-05	3.85832	3.66583	13	212	amide transport	0.000347648
269	GO:0002088	8.37706e-05	7.54674	1.05479	7	61	lens development in camera-type eye	0.000349096
270	GO:0003197	8.78843e-05	13.1545	0.466875	5	27	endocardial cushion development	0.000364883
271	GO:0060070	9.14048e-05	4.08735	3.19896	12	185	canonical Wnt receptor signaling pathway	0.000378099
272	GO:0001704	9.22674e-05	6.22596	1.43521	8	83	formation of primary germ layer	0.000380264
273	GO:0048522	9.26122e-05	1.7072	55.0912	81	3186	positive regulation of cellular process	0.000380287
274	GO:0080090	9.36222e-05	1.64496	75.7547	104	4381	regulation of primary metabolic process	0.000383031
275	GO:0021537	9.55061e-05	4.39933	2.73208	11	158	telencephalon development	0.000389318
276	GO:0003308	9.83346e-05	57.496	0.10375	3	6	negative regulation of Wnt receptor signaling pathway involved in heart development	0.000396522
277	GO:0003357	9.83346e-05	57.496	0.10375	3	6	noradrenergic neuron differentiation	0.000396522
278	GO:0060023	9.83346e-05	57.496	0.10375	3	6	soft palate development	0.000396522
279	GO:0014706	0.00010138	3.23297	5.36041	16	310	striated muscle tissue development	0.000407336
280	GO:0048754	0.000113007	4.31044	2.78396	11	161	branching morphogenesis of an epithelial tube	0.00045243
281	GO:0001658	0.000114147	7.14806	1.10667	7	64	branching involved in ureteric bud morphogenesis	0.00045537
282	GO:0042303	0.000118717	5.98526	1.48708	8	86	molting cycle	0.000470255
283	GO:0042633	0.000118717	5.98526	1.48708	8	86	hair cycle	0.000470255
284	GO:0051147	0.000121909	5.21287	1.90208	9	110	regulation of muscle cell differentiation	0.000481196
285	GO:0045666	0.000126061	7.02433	1.12396	7	65	positive regulation of neuron differentiation	0.000495841
286	GO:0001838	0.000130695	5.16141	1.91937	9	111	embryonic epithelial tube formation	0.000512271
287	GO:0045685	0.000132206	8.70602	0.795416	6	46	regulation of glial cell differentiation	0.000516387
288	GO:0001711	0.000134917	19.2297	0.276666	4	16	endodermal cell fate commitment	0.000523329
289	GO:0003215	0.000134917	19.2297	0.276666	4	16	cardiac right ventricle morphogenesis	0.000523329
290	GO:0065007	0.000137691	1.64432	150.662	179	8713	biological regulation	0.000532247
291	GO:0014033	0.000138966	6.9048	1.14125	7	66	neural crest cell differentiation	0.000535328
292	GO:0072175	0.000140005	5.11094	1.93667	9	112	epithelial tube formation	0.000537486
293	GO:0016331	0.000151277	4.54453	2.40354	10	139	morphogenesis of embryonic epithelium	0.000578777
294	GO:0090092	0.000156323	4.14292	2.88771	11	167	regulation of transmembrane receptor protein serine/threonine kinase signaling pathway	0.00059605
295	GO:0060537	0.000157157	3.10356	5.56791	16	322	muscle tissue development	0.000597198
296	GO:0042221	0.000164432	1.70743	48.1745	72	2786	response to chemical stimulus	0.000622729
297	GO:0003307	0.000169885	43.119	0.121042	3	7	regulation of Wnt receptor signaling pathway involved in heart development	0.000641216
298	GO:0030073	0.000173588	4.0899	2.92229	11	169	insulin secretion	0.000652994
299	GO:0051153	0.000184236	6.56933	1.19312	7	69	regulation of striated muscle cell differentiation	0.000690732
300	GO:0042692	0.000196298	3.17232	5.10104	15	295	muscle cell differentiation	0.000733499
301	GO:0048518	0.000197959	1.64304	60.7456	86	3513	positive regulation of biological process	0.000737251
302	GO:0009954	0.000204292	10.7148	0.553333	5	32	proximal/distal pattern formation	0.000758317
303	GO:0031290	0.000220742	16.4804	0.31125	4	18	retinal ganglion cell axon guidance	0.000816673
304	GO:0035148	0.000236409	4.73995	2.075	9	120	tube formation	0.000871758
305	GO:2000027	0.00023907	4.27678	2.54187	10	147	regulation of organ morphogenesis	0.000878678
306	GO:1901576	0.000255454	1.57272	89.7956	117	5193	organic substance biosynthetic process	0.00093583
307	GO:0060255	0.000262079	1.59546	73.0226	99	4223	regulation of macromolecule metabolic process	0.000956973
308	GO:0003151	0.000263534	7.56731	0.899166	6	52	outflow tract morphogenesis	0.00095916
309	GO:0031323	0.000270763	1.58666	76.7749	103	4440	regulation of cellular metabolic process	0.000982281
310	GO:0003407	0.000274443	9.97448	0.587916	5	34	neural retina development	0.000989231
311	GO:0014015	0.000274443	9.97448	0.587916	5	34	positive regulation of gliogenesis	0.000989231
312	GO:0046903	0.00028272	2.2042	13.7642	28	796	secretion	0.0010158
313	GO:0009987	0.000288694	2.45249	225.604	242	13047	cellular process	0.00103395
314	GO:0016055	0.000291066	3.05004	5.29125	15	306	Wnt receptor signaling pathway	0.00103912
315	GO:0007493	0.000297849	Inf	0.0345833	2	2	endodermal cell fate determination	0.00105328
316	GO:2000683	0.000297849	Inf	0.0345833	2	2	regulation of cellular response to X-ray	0.00105328
317	GO:2000726	0.000297849	Inf	0.0345833	2	2	negative regulation of cardiac muscle cell differentiation	0.00105328
318	GO:0048589	0.000304225	3.17983	4.73791	14	274	developmental growth	0.00107244
319	GO:0046887	0.000310437	5.98719	1.29687	7	75	positive regulation of hormone secretion	0.00109091
320	GO:0048566	0.000315708	9.64133	0.605208	5	35	embryonic digestive tract development	0.00110596
321	GO:0007517	0.000320369	2.89995	5.93104	16	343	muscle organ development	0.0011188
322	GO:0044249	0.000324684	1.56131	88.3776	115	5111	cellular biosynthetic process	0.00113034
323	GO:0065009	0.000334107	1.78998	31.5918	51	1827	regulation of molecular function	0.00115955
324	GO:0002090	0.000340125	14.4183	0.345833	4	20	regulation of receptor internalization	0.00116599
325	GO:0014009	0.000340125	14.4183	0.345833	4	20	glial cell proliferation	0.00116599
326	GO:0021871	0.000340125	14.4183	0.345833	4	20	forebrain regionalization	0.00116599
327	GO:0048557	0.000340125	14.4183	0.345833	4	20	embryonic digestive tract morphogenesis	0.00116599
328	GO:0008015	0.000341694	2.88192	5.96562	16	345	blood circulation	0.0011678
329	GO:0003013	0.000352809	2.87298	5.98291	16	346	circulatory system process	0.00120213
330	GO:0060795	0.000361505	9.32968	0.622499	5	36	cell fate commitment involved in formation of primary germ layer	0.00122802
331	GO:0050789	0.000376522	1.56819	142.293	169	8229	regulation of biological process	0.00127517
332	GO:0001764	0.000387121	4.96098	1.76375	8	102	neuron migration	0.00130712
333	GO:0001837	0.00039547	5.73302	1.34875	7	78	epithelial to mesenchymal transition	0.00132577
334	GO:0001714	0.000397376	28.7421	0.155625	3	9	endodermal cell fate specification	0.00132577
335	GO:0043931	0.000397376	28.7421	0.155625	3	9	ossification involved in bone maturation	0.00132577
336	GO:0060346	0.000397376	28.7421	0.155625	3	9	bone trabecula formation	0.00132577
337	GO:0010467	0.000407643	1.56459	76.6366	102	4432	gene expression	0.00135599
338	GO:0035136	0.000412151	9.0375	0.639791	5	37	forelimb morphogenesis	0.00135858
339	GO:0010002	0.000414481	13.5693	0.363125	4	21	cardioblast differentiation	0.00135858
340	GO:0033687	0.000414481	13.5693	0.363125	4	21	osteoblast proliferation	0.00135858
341	GO:0048484	0.000414481	13.5693	0.363125	4	21	enteric nervous system development	0.00135858
342	GO:0072132	0.000414481	13.5693	0.363125	4	21	mesenchyme morphogenesis	0.00135858
343	GO:0009058	0.000451694	1.54119	90.9541	117	5260	biosynthetic process	0.00147452
344	GO:0006836	0.000453546	4.30928	2.26521	9	131	neurotransmitter transport	0.00147452
345	GO:0033993	0.000454756	2.421	9.3202	21	539	response to lipid	0.00147452
346	GO:0061138	0.000455114	3.6253	3.26812	11	189	morphogenesis of a branching epithelium	0.00147452
347	GO:0001505	0.000506718	4.23918	2.29979	9	133	regulation of neurotransmitter levels	0.00163698
348	GO:0035019	0.000529297	8.50471	0.674374	5	39	somatic stem cell maintenance	0.00170501
349	GO:0060174	0.000560438	24.6344	0.172917	3	10	limb bud formation	0.00180015
350	GO:0050905	0.000577725	5.35399	1.43521	7	83	neuromuscular process	0.00185037
351	GO:0090304	0.000582552	1.54366	77.3456	102	4473	nucleic acid metabolic process	0.00186051
352	GO:0061311	0.000596801	12.1392	0.397708	4	23	cell surface receptor signaling pathway involved in heart development	0.00190061
353	GO:0051049	0.000617766	1.98939	17.4127	32	1007	regulation of transport	0.0019618
354	GO:0050880	0.000642599	4.56934	1.90208	8	110	regulation of blood vessel size	0.0020349
355	GO:0007369	0.000662358	4.07345	2.38625	9	138	gastrulation	0.00209156
356	GO:0072210	0.00066984	8.03111	0.708958	5	41	metanephric nephron development	0.00210924
357	GO:0035150	0.000682358	4.52466	1.91937	8	111	regulation of tube size	0.00214264
358	GO:0048709	0.000689157	6.2117	1.07208	6	62	oligodendrocyte differentiation	0.00215795
359	GO:0014070	0.000694769	2.39152	8.95708	20	518	response to organic cyclic compound	0.00216946
360	GO:0045687	0.000706506	11.5315	0.415	4	24	positive regulation of glial cell differentiation	0.00219998
361	GO:0007186	0.000719959	2.28118	10.3404	22	598	G-protein coupled receptor signaling pathway	0.00223566
362	GO:0001763	0.000730271	3.41168	3.45833	11	200	morphogenesis of a branching structure	0.00226142
363	GO:0007187	0.000734652	4.01071	2.42083	9	140	G-protein coupled receptor signaling pathway, coupled to cyclic nucleotide second messenger	0.00226872
364	GO:0032879	0.000747181	1.83206	23.7933	40	1376	regulation of localization	0.00230107
365	GO:0003306	0.000760781	21.5536	0.190208	3	11	Wnt receptor signaling pathway involved in heart development	0.00230496
366	GO:0048617	0.000760781	21.5536	0.190208	3	11	embryonic foregut morphogenesis	0.00230496
367	GO:0061430	0.000760781	21.5536	0.190208	3	11	bone trabecula morphogenesis	0.00230496
368	GO:0070977	0.000760781	21.5536	0.190208	3	11	bone maturation	0.00230496
369	GO:2000678	0.000760781	21.5536	0.190208	3	11	negative regulation of transcription regulatory region DNA binding	0.00230496
370	GO:2000725	0.000760781	21.5536	0.190208	3	11	regulation of cardiac muscle cell differentiation	0.00230496
371	GO:0042493	0.000772062	2.75915	5.81	15	336	response to drug	0.00232981
372	GO:0048863	0.00077314	3.98004	2.43812	9	141	stem cell differentiation	0.00232981
373	GO:0001944	0.000782356	2.3669	9.04353	20	523	vasculature development	0.00235126
374	GO:0006029	0.000821194	5.02175	1.52167	7	88	proteoglycan metabolic process	0.00245482
375	GO:0035282	0.000821194	5.02175	1.52167	7	88	segmentation	0.00245482
376	GO:0060541	0.00082739	3.61048	2.97416	10	172	respiratory system development	0.0024607
377	GO:0001759	0.000829746	10.9816	0.432291	4	25	organ induction	0.0024607
378	GO:0021522	0.000829746	10.9816	0.432291	4	25	spinal cord motor neuron differentiation	0.0024607
379	GO:0021983	0.000836588	7.60737	0.743541	5	43	pituitary gland development	0.00247445
380	GO:0072006	0.000878394	4.96017	1.53896	7	89	nephron development	0.00257867
381	GO:0021529	0.000883325	114.553	0.051875	2	3	spinal cord oligodendrocyte cell differentiation	0.00257867
382	GO:0021530	0.000883325	114.553	0.051875	2	3	spinal cord oligodendrocyte cell fate specification	0.00257867
383	GO:0021796	0.000883325	114.553	0.051875	2	3	cerebral cortex regionalization	0.00257867
384	GO:0035054	0.000883325	114.553	0.051875	2	3	embryonic heart tube anterior/posterior pattern specification	0.00257867
385	GO:0045598	0.00088694	5.89463	1.12396	6	65	regulation of fat cell differentiation	0.00258249
386	GO:0009966	0.00091268	1.7174	31.3325	49	1812	regulation of signal transduction	0.00265056
387	GO:0003229	0.000930695	7.41179	0.760833	5	44	ventricular cardiac muscle tissue development	0.00269589
388	GO:0003148	0.00100146	19.1574	0.2075	3	12	outflow tract septum morphogenesis	0.00287649
389	GO:0007440	0.00100146	19.1574	0.2075	3	12	foregut morphogenesis	0.00287649
390	GO:0072091	0.00100146	19.1574	0.2075	3	12	regulation of stem cell proliferation	0.00287649
391	GO:0023056	0.00100331	2.01744	14.9227	28	863	positive regulation of signaling	0.00287649
392	GO:0021545	0.00103245	7.226	0.778124	5	45	cranial nerve development	0.0029525
393	GO:0010647	0.00103902	2.01233	14.9573	28	865	positive regulation of cell communication	0.00296266
394	GO:0051101	0.00104129	5.70057	1.15854	6	67	regulation of DNA binding	0.00296266
395	GO:0032526	0.00106904	4.78411	1.59083	7	92	response to retinoic acid	0.00301864
396	GO:0043279	0.00106904	4.78411	1.59083	7	92	response to alkaloid	0.00301864
397	GO:0061351	0.00106904	4.78411	1.59083	7	92	neural precursor cell proliferation	0.00301864
398	GO:0006139	0.00109668	1.4923	90.9541	115	5260	nucleobase-containing compound metabolic process	0.0030889
399	GO:0031644	0.00113161	3.22156	3.64854	11	211	regulation of neurological system process	0.00317927
400	GO:0042733	0.00114224	7.04927	0.795416	5	46	embryonic digit morphogenesis	0.00320112
401	GO:0019222	0.00116598	1.49508	84.4351	108	4883	regulation of metabolic process	0.00325952
402	GO:0060349	0.00121548	5.51884	1.19312	6	69	bone morphogenesis	0.00338944
403	GO:0030324	0.0012563	3.69718	2.61104	9	151	lung development	0.00349458
404	GO:0060272	0.00128533	17.2405	0.224791	3	13	embryonic skeletal joint morphogenesis	0.00355766
405	GO:1901213	0.00128533	17.2405	0.224791	3	13	regulation of transcription from RNA polymerase II promoter involved in heart development	0.00355766
406	GO:0060412	0.00128951	9.60691	0.484166	4	28	ventricular septum morphogenesis	0.00356044
407	GO:0002062	0.00131052	5.43223	1.21042	6	70	chondrocyte differentiation	0.00360956
408	GO:0001508	0.00131567	3.67107	2.62833	9	152	regulation of action potential	0.00361486
409	GO:0055082	0.00138101	2.12143	11.5854	23	670	cellular chemical homeostasis	0.00378511
410	GO:0072009	0.00138743	6.72047	0.829999	5	48	nephron epithelium development	0.00379344
411	GO:0019233	0.00141113	5.34829	1.22771	6	71	sensory perception of pain	0.00383438
412	GO:0021782	0.00141113	5.34829	1.22771	6	71	glial cell development	0.00383438
413	GO:0001503	0.00141266	2.8084	4.92812	13	285	ossification	0.00383438
414	GO:0030323	0.00144118	3.61993	2.66291	9	154	respiratory tube development	0.00390232
415	GO:0051146	0.00147092	3.11109	3.76958	11	218	striated muscle cell differentiation	0.00396711
416	GO:0030513	0.00147572	9.22199	0.501458	4	29	positive regulation of BMP signaling pathway	0.00396711
417	GO:0060325	0.00147572	9.22199	0.501458	4	29	face morphogenesis	0.00396711
418	GO:0007167	0.00148625	1.96005	15.3204	28	886	enzyme linked receptor protein signaling pathway	0.00398585
419	GO:0061053	0.00151753	5.26689	1.245	6	72	somite development	0.00406003
420	GO:0030166	0.00152362	6.56727	0.847291	5	49	proteoglycan biosynthetic process	0.0040666
421	GO:1901700	0.00161083	2.02864	13.1762	25	762	response to oxygen-containing compound	0.00428014
422	GO:0043584	0.00161508	15.6721	0.242083	3	14	nose development	0.00428014
423	GO:0072189	0.00161508	15.6721	0.242083	3	14	ureter development	0.00428014
424	GO:0048514	0.00164149	2.38734	7.57374	17	438	blood vessel morphogenesis	0.00433152
425	GO:0060341	0.00164219	2.09096	11.741	23	679	regulation of cellular localization	0.00433152
426	GO:0030278	0.00164734	3.54581	2.71479	9	157	regulation of ossification	0.00433491
427	GO:0060322	0.00166938	6.42089	0.864583	5	50	head development	0.0043794
428	GO:0014014	0.00167988	8.86669	0.51875	4	30	negative regulation of gliogenesis	0.0043794
429	GO:0021879	0.00167988	8.86669	0.51875	4	30	forebrain neuron differentiation	0.0043794
430	GO:0045599	0.00167988	8.86669	0.51875	4	30	negative regulation of fat cell differentiation	0.0043794
431	GO:0002158	0.00174647	57.2727	0.0691666	2	4	osteoclast proliferation	0.00451105
432	GO:0003289	0.00174647	57.2727	0.0691666	2	4	atrial septum primum morphogenesis	0.00451105
433	GO:0042662	0.00174647	57.2727	0.0691666	2	4	negative regulation of mesodermal cell fate specification	0.00451105
434	GO:0060563	0.00174647	57.2727	0.0691666	2	4	neuroepithelial cell differentiation	0.00451105
435	GO:0003018	0.00180669	3.84676	2.23062	8	129	vascular process in circulatory system	0.00465586
436	GO:0031000	0.0019932	14.3651	0.259375	3	15	response to caffeine	0.00512472
437	GO:0050673	0.00216933	2.95183	3.95979	11	229	epithelial cell proliferation	0.00556481
438	GO:0007165	0.00219892	1.47607	71.7776	93	4151	signal transduction	0.00562782
439	GO:0050678	0.00220479	3.13935	3.38916	10	196	regulation of epithelial cell proliferation	0.00563
440	GO:0046483	0.00225821	1.44909	93.5824	116	5412	heterocycle metabolic process	0.0057533
441	GO:0045444	0.00229472	3.69282	2.31708	8	134	fat cell differentiation	0.00583307
442	GO:0048546	0.00235626	5.8951	0.933749	5	54	digestive tract morphogenesis	0.00596246
443	GO:0055008	0.00235626	5.8951	0.933749	5	54	cardiac muscle tissue morphogenesis	0.00596246
444	GO:0042312	0.00240869	7.9478	0.570625	4	33	regulation of vasodilation	0.00600448
445	GO:0060323	0.00240869	7.9478	0.570625	4	33	head morphogenesis	0.00600448
446	GO:0071407	0.00241125	3.34045	2.87041	9	166	cellular response to organic cyclic compound	0.00600448
447	GO:0003203	0.00242204	13.2592	0.276666	3	16	endocardial cushion morphogenesis	0.00600448
448	GO:0021984	0.00242204	13.2592	0.276666	3	16	adenohypophysis development	0.00600448
449	GO:0060251	0.00242204	13.2592	0.276666	3	16	regulation of glial cell proliferation	0.00600448
450	GO:0071772	0.00242204	13.2592	0.276666	3	16	response to BMP stimulus	0.00600448
451	GO:0071773	0.00242204	13.2592	0.276666	3	16	cellular response to BMP stimulus	0.00600448
452	GO:0072498	0.00242204	13.2592	0.276666	3	16	embryonic skeletal joint development	0.00600448
453	GO:0006725	0.00242643	1.44478	93.7553	116	5422	cellular aromatic compound metabolic process	0.00600448
454	GO:0021954	0.00255595	5.7768	0.951041	5	55	central nervous system neuron development	0.00631105
455	GO:0007422	0.00260326	4.69489	1.38333	6	80	peripheral nervous system development	0.00639967
456	GO:0090090	0.00260326	4.69489	1.38333	6	80	negative regulation of canonical Wnt receptor signaling pathway	0.00639967
457	GO:0001568	0.00263088	2.21709	8.61124	18	498	blood vessel development	0.00645343
458	GO:0006807	0.00266801	1.43467	103.681	126	5996	nitrogen compound metabolic process	0.00653021
459	GO:0030514	0.00269325	7.68234	0.587916	4	34	negative regulation of BMP signaling pathway	0.00655661
460	GO:0046058	0.00269634	4.02176	1.8675	7	108	cAMP metabolic process	0.00655661
461	GO:0048638	0.00269634	4.02176	1.8675	7	108	regulation of developmental growth	0.00655661
462	GO:0009187	0.00275508	3.5782	2.38625	8	138	cyclic nucleotide metabolic process	0.00668495
463	GO:0045669	0.00276763	5.66314	0.968333	5	56	positive regulation of osteoblast differentiation	0.0067009
464	GO:0048523	0.00285383	1.51537	50.4743	69	2919	negative regulation of cellular process	0.00674847
465	GO:0003284	0.00287758	38.1792	0.0864583	2	5	septum primum development	0.00674847
466	GO:0003348	0.00287758	38.1792	0.0864583	2	5	cardiac endothelial cell differentiation	0.00674847
467	GO:0016199	0.00287758	38.1792	0.0864583	2	5	axon midline choice point recognition	0.00674847
468	GO:0021563	0.00287758	38.1792	0.0864583	2	5	glossopharyngeal nerve development	0.00674847
469	GO:0021778	0.00287758	38.1792	0.0864583	2	5	oligodendrocyte cell fate specification	0.00674847
470	GO:0021780	0.00287758	38.1792	0.0864583	2	5	glial cell fate specification	0.00674847
471	GO:0034350	0.00287758	38.1792	0.0864583	2	5	regulation of glial cell apoptotic process	0.00674847
472	GO:0034351	0.00287758	38.1792	0.0864583	2	5	negative regulation of glial cell apoptotic process	0.00674847
473	GO:0051891	0.00287758	38.1792	0.0864583	2	5	positive regulation of cardioblast differentiation	0.00674847
474	GO:0060040	0.00287758	38.1792	0.0864583	2	5	retinal bipolar neuron differentiation	0.00674847
475	GO:0060956	0.00287758	38.1792	0.0864583	2	5	endocardial cell differentiation	0.00674847
476	GO:0061312	0.00287758	38.1792	0.0864583	2	5	BMP signaling pathway involved in heart development	0.00674847
477	GO:0071481	0.00287758	38.1792	0.0864583	2	5	cellular response to X-ray	0.00674847
478	GO:2000739	0.00287758	38.1792	0.0864583	2	5	regulation of mesenchymal stem cell differentiation	0.00674847
479	GO:0007178	0.00289393	2.69259	4.72062	12	273	transmembrane receptor protein serine/threonine kinase signaling pathway	0.00677265
480	GO:0006590	0.00290375	12.3112	0.293958	3	17	thyroid hormone generation	0.00678146
481	GO:0008544	0.00298115	2.68212	4.73791	12	274	epidermis development	0.00693335
482	GO:0042391	0.00298115	2.68212	4.73791	12	274	regulation of membrane potential	0.00693335
483	GO:0065008	0.0029892	1.53797	44.3704	62	2566	regulation of biological quality	0.00693767
484	GO:0061383	0.00300003	7.43401	0.605208	4	35	trabecula morphogenesis	0.00694842
485	GO:0048519	0.00305181	1.49505	55.0912	74	3186	negative regulation of biological process	0.00705377
486	GO:1901360	0.00320425	1.42636	97.3347	119	5629	organic cyclic compound metabolic process	0.00739087
487	GO:1900542	0.00325119	2.44001	6.06937	14	351	regulation of purine nucleotide metabolic process	0.00748373
488	GO:0060038	0.00332985	7.2012	0.622499	4	36	cardiac muscle cell proliferation	0.0076491
489	GO:0050804	0.00343322	3.15736	3.02604	9	175	regulation of synaptic transmission	0.00785465
490	GO:0007274	0.00344035	11.4897	0.31125	3	18	neuromuscular synaptic transmission	0.00785465
491	GO:0033688	0.00344035	11.4897	0.31125	3	18	regulation of osteoblast proliferation	0.00785465
492	GO:0045995	0.00352796	4.39622	1.46979	6	85	regulation of embryonic development	0.0080383
493	GO:1901701	0.00355517	2.33366	6.79562	15	393	cellular response to oxygen-containing compound	0.00808386
494	GO:0006140	0.00359623	2.4107	6.13854	14	355	regulation of nucleotide metabolic process	0.00815353
495	GO:0034641	0.00360035	1.41928	97.6287	119	5646	cellular nitrogen compound metabolic process	0.00815353
496	GO:0030178	0.00364745	3.79466	1.97125	7	114	negative regulation of Wnt receptor signaling pathway	0.00824352
497	GO:0071495	0.00367598	1.95037	12.5192	23	724	cellular response to endogenous stimulus	0.00825843
498	GO:0003156	0.00368351	6.98249	0.639791	4	37	regulation of organ formation	0.00825843
499	GO:0043392	0.00368351	6.98249	0.639791	4	37	negative regulation of DNA binding	0.00825843
500	GO:0060324	0.00368351	6.98249	0.639791	4	37	face development	0.00825843
501	GO:0001707	0.00374247	5.24982	1.0375	5	60	mesoderm formation	0.00834058
502	GO:0050886	0.00374247	5.24982	1.0375	5	60	endocrine process	0.00834058
503	GO:0060415	0.00374247	5.24982	1.0375	5	60	muscle tissue morphogenesis	0.00834058
504	GO:0051098	0.00384068	3.10066	3.07791	9	178	regulation of binding	0.00854247
505	GO:0043410	0.0038632	2.4821	5.53333	13	320	positive regulation of MAPK cascade	0.00857553
506	GO:0060045	0.0040337	10.7708	0.328541	3	19	positive regulation of cardiac muscle cell proliferation	0.00891869
507	GO:0072089	0.0040337	10.7708	0.328541	3	19	stem cell proliferation	0.00891869
508	GO:0007610	0.00406143	2.12097	8.97437	18	519	behavior	0.00892802
509	GO:0014855	0.00406181	6.77666	0.657083	4	38	striated muscle cell proliferation	0.00892802
510	GO:0035137	0.00406181	6.77666	0.657083	4	38	hindlimb morphogenesis	0.00892802
511	GO:0009967	0.00417245	1.87521	14.1619	25	819	positive regulation of signal transduction	0.00915326
512	GO:0070374	0.00418862	4.2345	1.52167	6	88	positive regulation of ERK1 and ERK2 cascade	0.00917079
513	GO:0021779	0.0042672	28.6324	0.10375	2	6	oligodendrocyte cell fate commitment	0.00923463
514	GO:0034259	0.0042672	28.6324	0.10375	2	6	negative regulation of Rho GTPase activity	0.00923463
515	GO:0034349	0.0042672	28.6324	0.10375	2	6	glial cell apoptotic process	0.00923463
516	GO:0060394	0.0042672	28.6324	0.10375	2	6	negative regulation of pathway-restricted SMAD protein phosphorylation	0.00923463
517	GO:0060676	0.0042672	28.6324	0.10375	2	6	ureteric bud formation	0.00923463
518	GO:2000020	0.0042672	28.6324	0.10375	2	6	positive regulation of male gonad development	0.00923463
519	GO:0001756	0.00431244	5.06491	1.07208	5	62	somitogenesis	0.00931454
520	GO:0008585	0.00442792	4.18319	1.53896	6	89	female gonad development	0.00954556
521	GO:0021872	0.00446552	6.58258	0.674374	4	39	forebrain generation of neurons	0.00957142
522	GO:0061326	0.00446552	6.58258	0.674374	4	39	renal tubule development	0.00957142
523	GO:0072080	0.00446552	6.58258	0.674374	4	39	nephron tubule development	0.00957142
524	GO:0006813	0.00461891	3.62399	2.05771	7	119	potassium ion transport	0.00984493
525	GO:0035050	0.00461948	4.97724	1.08937	5	63	embryonic heart tube development	0.00984493
526	GO:0071322	0.00461948	4.97724	1.08937	5	63	cellular response to carbohydrate stimulus	0.00984493
527	GO:0008285	0.00466197	2.0907	9.09541	18	526	negative regulation of cell proliferation	0.00991029
528	GO:0021516	0.00468551	10.1366	0.345833	3	20	dorsal spinal cord development	0.00991029
529	GO:0030878	0.00468551	10.1366	0.345833	3	20	thyroid gland development	0.00991029
530	GO:0042403	0.00468551	10.1366	0.345833	3	20	thyroid hormone metabolic process	0.00991029
531	GO:0071396	0.0047119	2.80298	3.76958	10	218	cellular response to lipid	0.00994735
532	GO:0070848	0.00491029	2.18404	7.72937	16	447	response to growth factor stimulus	0.0103467
533	GO:0030111	0.00493905	2.97589	3.19896	9	185	regulation of Wnt receptor signaling pathway	0.0103546
534	GO:0021987	0.00494175	4.89254	1.10667	5	64	cerebral cortex development	0.0103546
535	GO:0048332	0.00494175	4.89254	1.10667	5	64	mesoderm morphogenesis	0.0103546
536	GO:0048878	0.00512124	1.81993	15.1648	26	877	chemical homeostasis	0.0107107
537	GO:0000165	0.00513428	2.06958	9.18187	18	531	MAPK cascade	0.0107179
538	GO:0030856	0.00527965	4.81067	1.12396	5	65	regulation of epithelial cell differentiation	0.0110009
539	GO:0010171	0.00535224	6.22591	0.708958	4	41	body morphogenesis	0.0111109
540	GO:0055010	0.00535224	6.22591	0.708958	4	41	ventricular cardiac muscle tissue morphogenesis	0.0111109
541	GO:2000736	0.00539734	9.57275	0.363125	3	21	regulation of stem cell differentiation	0.0111838
542	GO:0009953	0.00548687	3.98975	1.60812	6	93	dorsal/ventral pattern formation	0.0113483
543	GO:0048641	0.00563357	4.73148	1.14125	5	66	regulation of skeletal muscle tissue development	0.0115876
544	GO:0048644	0.00563357	4.73148	1.14125	5	66	muscle organ morphogenesis	0.0115876
545	GO:0072073	0.00563357	4.73148	1.14125	5	66	kidney epithelium development	0.0115876
546	GO:0055074	0.00567084	2.57872	4.49583	11	260	calcium ion homeostasis	0.0116429
547	GO:0055017	0.00583671	6.06165	0.726249	4	42	cardiac muscle tissue growth	0.0118228
548	GO:0016198	0.00590613	22.9043	0.121042	2	7	axon choice point recognition	0.0118228
549	GO:0042661	0.00590613	22.9043	0.121042	2	7	regulation of mesodermal cell fate specification	0.0118228
550	GO:0060017	0.00590613	22.9043	0.121042	2	7	parathyroid gland development	0.0118228
551	GO:0060462	0.00590613	22.9043	0.121042	2	7	lung lobe development	0.0118228
552	GO:0060463	0.00590613	22.9043	0.121042	2	7	lung lobe morphogenesis	0.0118228
553	GO:0071313	0.00590613	22.9043	0.121042	2	7	cellular response to caffeine	0.0118228
554	GO:0071415	0.00590613	22.9043	0.121042	2	7	cellular response to purine-containing compound	0.0118228
555	GO:0072148	0.00590613	22.9043	0.121042	2	7	epithelial cell fate commitment	0.0118228
556	GO:0072497	0.00590613	22.9043	0.121042	2	7	mesenchymal stem cell differentiation	0.0118228
557	GO:0072643	0.00590613	22.9043	0.121042	2	7	interferon-gamma secretion	0.0118228
558	GO:0090244	0.00590613	22.9043	0.121042	2	7	Wnt receptor signaling pathway involved in somitogenesis	0.0118228
559	GO:2000018	0.00590613	22.9043	0.121042	2	7	regulation of male gonad development	0.0118228
560	GO:2000679	0.00590613	22.9043	0.121042	2	7	positive regulation of transcription regulatory region DNA binding	0.0118228
561	GO:0019725	0.00597481	1.86626	13.0379	23	754	cellular homeostasis	0.011939
562	GO:0032102	0.00602877	3.43829	2.16146	7	125	negative regulation of response to external stimulus	0.0120254
563	GO:0001710	0.00617065	9.0683	0.380416	3	22	mesodermal cell fate commitment	0.0122647
564	GO:0071385	0.00617065	9.0683	0.380416	3	22	cellular response to glucocorticoid stimulus	0.0122647
565	GO:0048708	0.00634954	5.90581	0.743541	4	43	astrocyte differentiation	0.0125979
566	GO:0021543	0.00639468	3.85596	1.66	6	96	pallium development	0.0126651
567	GO:0030335	0.00641783	2.67253	3.9425	10	228	positive regulation of cell migration	0.0126885
568	GO:0051048	0.00656347	3.38051	2.19604	7	127	negative regulation of secretion	0.0129536
569	GO:0044706	0.00669322	2.82933	3.35458	9	194	multi-multicellular organism process	0.0131865
570	GO:0021536	0.00679541	4.50875	1.19312	5	69	diencephalon development	0.0133643
571	GO:0048259	0.00689143	5.75777	0.760833	4	44	regulation of receptor-mediated endocytosis	0.0135058
572	GO:0060425	0.00689143	5.75777	0.760833	4	44	lung morphogenesis	0.0135058
573	GO:0007600	0.00690524	2.04977	8.73228	17	505	sensory perception	0.0135092
574	GO:0042445	0.00695706	3.03543	2.78396	8	161	hormone metabolic process	0.013519
575	GO:0045909	0.00700673	8.61429	0.397708	3	23	positive regulation of vasodilation	0.013519
576	GO:0048710	0.00700673	8.61429	0.397708	3	23	regulation of astrocyte differentiation	0.013519
577	GO:0048713	0.00700673	8.61429	0.397708	3	23	regulation of oligodendrocyte differentiation	0.013519
578	GO:0050927	0.00700673	8.61429	0.397708	3	23	positive regulation of positive chemotaxis	0.013519
579	GO:0051953	0.00700673	8.61429	0.397708	3	23	negative regulation of amine transport	0.013519
580	GO:0071384	0.00700673	8.61429	0.397708	3	23	cellular response to corticosteroid stimulus	0.013519
581	GO:2000826	0.00700673	8.61429	0.397708	3	23	regulation of heart morphogenesis	0.013519
582	GO:0045667	0.00705759	3.77161	1.69458	6	98	regulation of osteoblast differentiation	0.0135937
583	GO:0060828	0.00713269	3.32463	2.23062	7	129	regulation of canonical Wnt receptor signaling pathway	0.0137148
584	GO:0038127	0.00721233	3.01551	2.80125	8	162	ERBB signaling pathway	0.0138301
585	GO:0090100	0.00721733	4.43908	1.21042	5	70	positive regulation of transmembrane receptor protein serine/threonine kinase signaling pathway	0.0138301
586	GO:0051969	0.0073733	2.7836	3.40646	9	197	regulation of transmission of nerve impulse	0.0141049
587	GO:0033500	0.00743066	3.29737	2.24791	7	130	carbohydrate homeostasis	0.0141242
588	GO:0042593	0.00743066	3.29737	2.24791	7	130	glucose homeostasis	0.0141242
589	GO:0060560	0.00743066	3.29737	2.24791	7	130	developmental growth involved in morphogenesis	0.0141242
590	GO:2000147	0.00743378	2.6117	4.02896	10	233	positive regulation of cell motility	0.0141242
591	GO:0003129	0.0077854	19.0856	0.138333	2	8	heart induction	0.0145944
592	GO:0010700	0.0077854	19.0856	0.138333	2	8	negative regulation of norepinephrine secretion	0.0145944
593	GO:0021521	0.0077854	19.0856	0.138333	2	8	ventral spinal cord interneuron specification	0.0145944
594	GO:0031017	0.0077854	19.0856	0.138333	2	8	exocrine pancreas development	0.0145944
595	GO:0042769	0.0077854	19.0856	0.138333	2	8	DNA damage response, detection of DNA damage	0.0145944
596	GO:0060573	0.0077854	19.0856	0.138333	2	8	cell fate specification involved in pattern specification	0.0145944
597	GO:0071875	0.0077854	19.0856	0.138333	2	8	adrenergic receptor signaling pathway	0.0145944
598	GO:2000648	0.0077854	19.0856	0.138333	2	8	positive regulation of stem cell proliferation	0.0145944
599	GO:0051270	0.00782157	2.07001	8.12708	16	470	regulation of cellular component movement	0.0146377
600	GO:0007530	0.00790676	8.20351	0.415	3	24	sex determination	0.0146746
601	GO:0010226	0.00790676	8.20351	0.415	3	24	response to lithium ion	0.0146746
602	GO:0030325	0.00790676	8.20351	0.415	3	24	adrenal gland development	0.0146746
603	GO:0050926	0.00790676	8.20351	0.415	3	24	regulation of positive chemotaxis	0.0146746
604	GO:0060343	0.00790676	8.20351	0.415	3	24	trabecula formation	0.0146746
605	GO:0070371	0.0080541	3.24416	2.2825	7	132	ERK1 and ERK2 cascade	0.0148944
606	GO:0045055	0.00806502	5.48283	0.795416	4	46	regulated secretory pathway	0.0148944
607	GO:0048844	0.00806502	5.48283	0.795416	4	46	artery morphogenesis	0.0148944
608	GO:0007189	0.008698	5.35495	0.812708	4	47	adenylate cyclase-activating G-protein coupled receptor signaling pathway	0.0159844
609	GO:0007405	0.008698	5.35495	0.812708	4	47	neuroblast proliferation	0.0159844
610	GO:0050885	0.008698	5.35495	0.812708	4	47	neuromuscular process controlling balance	0.0159844
611	GO:0072507	0.00871922	2.42031	4.7725	11	276	divalent inorganic cation homeostasis	0.0159971
612	GO:0051272	0.00881236	2.5422	4.1327	10	239	positive regulation of cellular component movement	0.0161416
613	GO:0006112	0.00889532	2.90121	2.905	8	168	energy reserve metabolic process	0.016267
614	GO:0071705	0.00901627	1.94732	9.71791	18	562	nitrogen compound transport	0.0164613
615	GO:0009894	0.00910462	1.98651	8.99166	17	520	regulation of catabolic process	0.0165956
616	GO:0051606	0.0091652	2.68236	3.5275	9	204	detection of stimulus	0.0166789
617	GO:0007188	0.00934415	3.53922	1.79833	6	104	adenylate cyclase-modulating G-protein coupled receptor signaling pathway	0.0169282
618	GO:0060419	0.0093626	5.23289	0.829999	4	48	heart growth	0.0169282
619	GO:0061035	0.0093626	5.23289	0.829999	4	48	regulation of cartilage development	0.0169282
620	GO:0071383	0.0093626	5.23289	0.829999	4	48	cellular response to steroid hormone stimulus	0.0169282
621	GO:0040017	0.00957133	2.5088	4.18458	10	242	positive regulation of locomotion	0.0172777
622	GO:0051100	0.00960349	4.12057	1.29687	5	75	negative regulation of binding	0.0173079
623	GO:0006873	0.00962438	1.897	10.5306	19	609	cellular ion homeostasis	0.0173177
624	GO:0030799	0.00977113	3.50323	1.81562	6	105	regulation of cyclic nucleotide metabolic process	0.0174545
625	GO:0003181	0.00989626	16.358	0.155625	2	9	atrioventricular valve morphogenesis	0.0174545
626	GO:0009996	0.00989626	16.358	0.155625	2	9	negative regulation of cell fate specification	0.0174545
627	GO:0048895	0.00989626	16.358	0.155625	2	9	lateral line nerve glial cell differentiation	0.0174545
628	GO:0048937	0.00989626	16.358	0.155625	2	9	lateral line nerve glial cell development	0.0174545
629	GO:0050935	0.00989626	16.358	0.155625	2	9	iridophore differentiation	0.0174545
630	GO:0051890	0.00989626	16.358	0.155625	2	9	regulation of cardioblast differentiation	0.0174545
631	GO:0060253	0.00989626	16.358	0.155625	2	9	negative regulation of glial cell proliferation	0.0174545
632	GO:0060579	0.00989626	16.358	0.155625	2	9	ventral spinal cord interneuron fate commitment	0.0174545
633	GO:0060581	0.00989626	16.358	0.155625	2	9	cell fate commitment involved in pattern specification	0.0174545
634	GO:0001825	0.00990281	7.48913	0.449583	3	26	blastocyst formation	0.0174545
635	GO:0001960	0.00990281	7.48913	0.449583	3	26	negative regulation of cytokine-mediated signaling pathway	0.0174545
636	GO:0044060	0.00990281	7.48913	0.449583	3	26	regulation of endocrine process	0.0174545
637	GO:0010463	0.0100594	5.11625	0.847291	4	49	mesenchymal cell proliferation	0.0176749
638	GO:2000177	0.0100594	5.11625	0.847291	4	49	regulation of neural precursor cell proliferation	0.0176749
639	GO:0042476	0.0102118	3.46795	1.83292	6	106	odontogenesis	0.0178867
640	GO:0046545	0.0102118	3.46795	1.83292	6	106	development of primary female sexual characteristics	0.0178867
641	GO:0030198	0.0106344	2.61439	3.61396	9	209	extracellular matrix organization	0.0185977
642	GO:0009719	0.0107855	1.65632	18.5194	29	1071	response to endogenous stimulus	0.0187802
643	GO:0045446	0.010789	5.00468	0.864583	4	50	endothelial cell differentiation	0.0187802
644	GO:0060993	0.010789	5.00468	0.864583	4	50	kidney morphogenesis	0.0187802
645	GO:0048585	0.0109323	1.76188	13.7469	23	795	negative regulation of response to stimulus	0.0189692
646	GO:0008217	0.0109383	3.04733	2.42083	7	140	regulation of blood pressure	0.0189692
647	GO:0043062	0.0109483	2.6012	3.63125	9	210	extracellular structure organization	0.0189692
648	GO:0030815	0.0110006	7.17659	0.466875	3	27	negative regulation of cAMP metabolic process	0.0189718
649	GO:0031069	0.0110006	7.17659	0.466875	3	27	hair follicle morphogenesis	0.0189718
650	GO:0060043	0.0110006	7.17659	0.466875	3	27	regulation of cardiac muscle cell proliferation	0.0189718
651	GO:0043112	0.0111353	3.39948	1.8675	6	108	receptor metabolic process	0.0191747
652	GO:0006874	0.0112383	2.44452	4.28833	10	248	cellular calcium ion homeostasis	0.0193222
653	GO:0042490	0.0115518	4.89786	0.881874	4	51	mechanoreceptor differentiation	0.019831
654	GO:0021700	0.0115758	2.76152	3.04333	8	176	developmental maturation	0.0198417
655	GO:0048583	0.0118996	1.448	40.9466	55	2368	regulation of response to stimulus	0.0203656
656	GO:0051056	0.0121465	2.13307	6.38062	13	369	regulation of small GTPase mediated signal transduction	0.0206166
657	GO:0030800	0.012166	6.88905	0.484166	3	28	negative regulation of cyclic nucleotide metabolic process	0.0206166
658	GO:0003157	0.0122302	14.3123	0.172917	2	10	endocardium development	0.0206166
659	GO:0003211	0.0122302	14.3123	0.172917	2	10	cardiac ventricle formation	0.0206166
660	GO:0007494	0.0122302	14.3123	0.172917	2	10	midgut development	0.0206166
661	GO:0034261	0.0122302	14.3123	0.172917	2	10	negative regulation of Ras GTPase activity	0.0206166
662	GO:0048714	0.0122302	14.3123	0.172917	2	10	positive regulation of oligodendrocyte differentiation	0.0206166
663	GO:0048892	0.0122302	14.3123	0.172917	2	10	lateral line nerve development	0.0206166
664	GO:0048925	0.0122302	14.3123	0.172917	2	10	lateral line system development	0.0206166
665	GO:0061029	0.0122302	14.3123	0.172917	2	10	eyelid development in camera-type eye	0.0206166
666	GO:0048645	0.0123486	4.79548	0.899166	4	52	organ formation	0.0207849
667	GO:0001701	0.0124733	2.2011	5.70625	12	330	in utero embryonic development	0.0209488
668	GO:0050680	0.0124833	3.84453	1.38333	5	80	negative regulation of epithelial cell proliferation	0.0209488
669	GO:0001667	0.0126291	3.30166	1.91937	6	111	ameboidal cell migration	0.0211301
670	GO:0046660	0.0126291	3.30166	1.91937	6	111	female sex differentiation	0.0211301
671	GO:0007498	0.0131568	3.27029	1.93667	6	112	mesoderm development	0.0219803
672	GO:0060840	0.0131796	4.69729	0.916458	4	53	artery development	0.0219856
673	GO:0007190	0.0133994	6.62363	0.501458	3	29	activation of adenylate cyclase activity	0.022253
674	GO:0043388	0.0133994	6.62363	0.501458	3	29	positive regulation of DNA binding	0.022253
675	GO:0060986	0.0133994	6.62363	0.501458	3	29	endocrine hormone secretion	0.022253
676	GO:0048545	0.0137927	2.3637	4.42666	10	256	response to steroid hormone stimulus	0.0228722
677	GO:0048511	0.0139463	2.66518	3.14708	8	182	rhythmic process	0.0230928
678	GO:0045761	0.0140455	4.60303	0.933749	4	54	regulation of adenylate cyclase activity	0.0232227
679	GO:0003300	0.0147016	6.37787	0.51875	3	30	cardiac muscle hypertrophy	0.0235403
680	GO:0003401	0.0147016	6.37787	0.51875	3	30	axis elongation	0.0235403
681	GO:0008038	0.0147016	6.37787	0.51875	3	30	neuron recognition	0.0235403
682	GO:0014897	0.0147016	6.37787	0.51875	3	30	striated muscle hypertrophy	0.0235403
683	GO:0055021	0.0147016	6.37787	0.51875	3	30	regulation of cardiac muscle tissue growth	0.0235403
684	GO:0060761	0.0147016	6.37787	0.51875	3	30	negative regulation of response to cytokine stimulus	0.0235403
685	GO:1900543	0.0147016	6.37787	0.51875	3	30	negative regulation of purine nucleotide metabolic process	0.0235403
686	GO:0002674	0.014779	12.7211	0.190208	2	11	negative regulation of acute inflammatory response	0.0235403
687	GO:0003171	0.014779	12.7211	0.190208	2	11	atrioventricular valve development	0.0235403
688	GO:0021514	0.014779	12.7211	0.190208	2	11	ventral spinal cord interneuron differentiation	0.0235403
689	GO:0033604	0.014779	12.7211	0.190208	2	11	negative regulation of catecholamine secretion	0.0235403
690	GO:0051972	0.014779	12.7211	0.190208	2	11	regulation of telomerase activity	0.0235403
691	GO:0060123	0.014779	12.7211	0.190208	2	11	regulation of growth hormone secretion	0.0235403
692	GO:0060379	0.014779	12.7211	0.190208	2	11	cardiac muscle cell myoblast differentiation	0.0235403
693	GO:0060575	0.014779	12.7211	0.190208	2	11	intestinal epithelial cell differentiation	0.0235403
694	GO:0061036	0.014779	12.7211	0.190208	2	11	positive regulation of cartilage development	0.0235403
695	GO:0031214	0.0148324	3.17962	1.98854	6	115	biomineral tissue development	0.0235403
696	GO:0050679	0.0148324	3.17962	1.98854	6	115	positive regulation of epithelial cell proliferation	0.0235403
697	GO:0042311	0.0149466	4.51246	0.951041	4	55	vasodilation	0.0235403
698	GO:0090183	0.0149466	4.51246	0.951041	4	55	regulation of kidney development	0.0235403
699	GO:2000145	0.0150073	2.01036	7.27979	14	421	regulation of cell motility	0.0235403
700	GO:0002064	0.0151706	3.64886	1.4525	5	84	epithelial cell development	0.0235403
701	GO:0031348	0.0151706	3.64886	1.4525	5	84	negative regulation of defense response	0.0235403
702	GO:0048588	0.0151706	3.64886	1.4525	5	84	developmental cell growth	0.0235403
703	GO:0070372	0.0154224	3.15049	2.00583	6	116	regulation of ERK1 and ERK2 cascade	0.0235403
704	GO:0050801	0.0154225	1.77237	11.8275	20	684	ion homeostasis	0.0235403
705	GO:0040007	0.0154931	1.72277	13.401	22	775	growth	0.0235403
706	GO:0051047	0.015691	2.44096	3.85604	9	223	positive regulation of secretion	0.0235403
707	GO:0032101	0.0157823	2.05603	6.60541	13	382	regulation of response to external stimulus	0.0235403
708	GO:0044093	0.0158	1.60154	19.09	29	1104	positive regulation of molecular function	0.0235403
709	GO:0003158	0.0158835	4.42538	0.968333	4	56	endothelium development	0.0235403
710	GO:0010470	0.0160729	6.14966	0.536041	3	31	regulation of gastrulation	0.0235403
711	GO:0030858	0.0160729	6.14966	0.536041	3	31	positive regulation of epithelial cell differentiation	0.0235403
712	GO:0043266	0.0160729	6.14966	0.536041	3	31	regulation of potassium ion transport	0.0235403
713	GO:2000179	0.0160729	6.14966	0.536041	3	31	positive regulation of neural precursor cell proliferation	0.0235403
714	GO:0072503	0.0163653	2.29717	4.5477	10	263	cellular divalent inorganic cation homeostasis	0.0235403
715	GO:0061008	0.0166488	3.55827	1.48708	5	86	hepaticobiliary system development	0.0235403
716	GO:0002027	0.0168564	4.34158	0.985624	4	57	regulation of heart rate	0.0235403
717	GO:0031623	0.0168564	4.34158	0.985624	4	57	receptor internalization	0.0235403
718	GO:0071326	0.0168564	4.34158	0.985624	4	57	cellular response to monosaccharide stimulus	0.0235403
719	GO:0001828	0.0172917	Inf	0.0172917	1	1	inner cell mass cellular morphogenesis	0.0235403
720	GO:0002525	0.0172917	Inf	0.0172917	1	1	acute inflammatory response to non-antigenic stimulus	0.0235403
721	GO:0002877	0.0172917	Inf	0.0172917	1	1	regulation of acute inflammatory response to non-antigenic stimulus	0.0235403
722	GO:0002878	0.0172917	Inf	0.0172917	1	1	negative regulation of acute inflammatory response to non-antigenic stimulus	0.0235403
723	GO:0003131	0.0172917	Inf	0.0172917	1	1	mesodermal-endodermal cell signaling	0.0235403
724	GO:0003142	0.0172917	Inf	0.0172917	1	1	cardiogenic plate morphogenesis	0.0235403
725	GO:0003220	0.0172917	Inf	0.0172917	1	1	left ventricular cardiac muscle tissue morphogenesis	0.0235403
726	GO:0003359	0.0172917	Inf	0.0172917	1	1	noradrenergic neuron fate commitment	0.0235403
727	GO:0007400	0.0172917	Inf	0.0172917	1	1	neuroblast fate determination	0.0235403
728	GO:0007424	0.0172917	Inf	0.0172917	1	1	open tracheal system development	0.0235403
729	GO:0007439	0.0172917	Inf	0.0172917	1	1	ectodermal digestive tract development	0.0235403
730	GO:0007495	0.0172917	Inf	0.0172917	1	1	visceral mesoderm-endoderm interaction involved in midgut development	0.0235403
731	GO:0008627	0.0172917	Inf	0.0172917	1	1	intrinsic apoptotic signaling pathway in response to osmotic stress	0.0235403
732	GO:0009956	0.0172917	Inf	0.0172917	1	1	radial pattern formation	0.0235403
733	GO:0010931	0.0172917	Inf	0.0172917	1	1	macrophage tolerance induction	0.0235403
734	GO:0010932	0.0172917	Inf	0.0172917	1	1	regulation of macrophage tolerance induction	0.0235403
735	GO:0010933	0.0172917	Inf	0.0172917	1	1	positive regulation of macrophage tolerance induction	0.0235403
736	GO:0014016	0.0172917	Inf	0.0172917	1	1	neuroblast differentiation	0.0235403
737	GO:0014017	0.0172917	Inf	0.0172917	1	1	neuroblast fate commitment	0.0235403
738	GO:0014822	0.0172917	Inf	0.0172917	1	1	detection of wounding	0.0235403
739	GO:0016344	0.0172917	Inf	0.0172917	1	1	meiotic chromosome movement towards spindle pole	0.0235403
740	GO:0021750	0.0172917	Inf	0.0172917	1	1	vestibular nucleus development	0.0235403
741	GO:0031049	0.0172917	Inf	0.0172917	1	1	programmed DNA elimination	0.0235403
742	GO:0031052	0.0172917	Inf	0.0172917	1	1	chromosome breakage	0.0235403
743	GO:0032912	0.0172917	Inf	0.0172917	1	1	negative regulation of transforming growth factor beta2 production	0.0235403
744	GO:0035262	0.0172917	Inf	0.0172917	1	1	gonad morphogenesis	0.0235403
745	GO:0035332	0.0172917	Inf	0.0172917	1	1	positive regulation of hippo signaling cascade	0.0235403
746	GO:0035622	0.0172917	Inf	0.0172917	1	1	intrahepatic bile duct development	0.0235403
747	GO:0035695	0.0172917	Inf	0.0172917	1	1	mitochondrion degradation by induced vacuole formation	0.0235403
748	GO:0035926	0.0172917	Inf	0.0172917	1	1	chemokine (C-C motif) ligand 2 secretion	0.0235403
749	GO:0035978	0.0172917	Inf	0.0172917	1	1	histone H2A-S139 phosphorylation	0.0235403
750	GO:0043311	0.0172917	Inf	0.0172917	1	1	positive regulation of eosinophil degranulation	0.0235403
751	GO:0048567	0.0172917	Inf	0.0172917	1	1	ectodermal digestive tract morphogenesis	0.0235403
752	GO:0048611	0.0172917	Inf	0.0172917	1	1	embryonic ectodermal digestive tract development	0.0235403
753	GO:0048613	0.0172917	Inf	0.0172917	1	1	embryonic ectodermal digestive tract morphogenesis	0.0235403
754	GO:0050973	0.0172917	Inf	0.0172917	1	1	detection of mechanical stimulus involved in equilibrioception	0.0235403
755	GO:0060165	0.0172917	Inf	0.0172917	1	1	regulation of timing of subpallium neuron differentiation	0.0235403
756	GO:0060446	0.0172917	Inf	0.0172917	1	1	branching involved in open tracheal system development	0.0235403
757	GO:0060461	0.0172917	Inf	0.0172917	1	1	right lung morphogenesis	0.0235403
758	GO:0060464	0.0172917	Inf	0.0172917	1	1	lung lobe formation	0.0235403
759	GO:0060517	0.0172917	Inf	0.0172917	1	1	epithelial cell proliferation involved in prostatic bud elongation	0.0235403
760	GO:0060598	0.0172917	Inf	0.0172917	1	1	dichotomous subdivision of terminal units involved in mammary gland duct morphogenesis	0.0235403
761	GO:0060784	0.0172917	Inf	0.0172917	1	1	regulation of cell proliferation involved in tissue homeostasis	0.0235403
762	GO:0060804	0.0172917	Inf	0.0172917	1	1	positive regulation of Wnt receptor signaling pathway by BMP signaling pathway	0.0235403
763	GO:0060807	0.0172917	Inf	0.0172917	1	1	regulation of transcription from RNA polymerase II promoter involved in definitive endodermal cell fate specification	0.0235403
764	GO:0061085	0.0172917	Inf	0.0172917	1	1	regulation of histone H3-K27 methylation	0.0235403
765	GO:0061100	0.0172917	Inf	0.0172917	1	1	lung neuroendocrine cell differentiation	0.0235403
766	GO:0061103	0.0172917	Inf	0.0172917	1	1	carotid body glomus cell differentiation	0.0235403
767	GO:0061104	0.0172917	Inf	0.0172917	1	1	adrenal chromaffin cell differentiation	0.0235403
768	GO:0061209	0.0172917	Inf	0.0172917	1	1	cell proliferation involved in mesonephros development	0.0235403
769	GO:0061217	0.0172917	Inf	0.0172917	1	1	regulation of mesonephros development	0.0235403
770	GO:0070945	0.0172917	Inf	0.0172917	1	1	neutrophil mediated killing of gram-negative bacterium	0.0235403
771	GO:0070948	0.0172917	Inf	0.0172917	1	1	regulation of neutrophil mediated cytotoxicity	0.0235403
772	GO:0070949	0.0172917	Inf	0.0172917	1	1	regulation of neutrophil mediated killing of symbiont cell	0.0235403
773	GO:0070950	0.0172917	Inf	0.0172917	1	1	regulation of neutrophil mediated killing of bacterium	0.0235403
774	GO:0070951	0.0172917	Inf	0.0172917	1	1	regulation of neutrophil mediated killing of gram-negative bacterium	0.0235403
775	GO:0070960	0.0172917	Inf	0.0172917	1	1	positive regulation of neutrophil mediated cytotoxicity	0.0235403
776	GO:0070961	0.0172917	Inf	0.0172917	1	1	positive regulation of neutrophil mediated killing of symbiont cell	0.0235403
777	GO:0070962	0.0172917	Inf	0.0172917	1	1	positive regulation of neutrophil mediated killing of bacterium	0.0235403
778	GO:0070963	0.0172917	Inf	0.0172917	1	1	positive regulation of neutrophil mediated killing of gram-negative bacterium	0.0235403
779	GO:0071259	0.0172917	Inf	0.0172917	1	1	cellular response to magnetism	0.0235403
780	GO:0071298	0.0172917	Inf	0.0172917	1	1	cellular response to L-ascorbic acid	0.0235403
781	GO:0071798	0.0172917	Inf	0.0172917	1	1	response to prostaglandin D stimulus	0.0235403
782	GO:0071799	0.0172917	Inf	0.0172917	1	1	cellular response to prostaglandin D stimulus	0.0235403
783	GO:0086094	0.0172917	Inf	0.0172917	1	1	positive regulation of ryanodine-sensitive calcium-release channel activity by adrenergic receptor signaling pathway involved in positive regulation of cardiac muscle contraction	0.0235403
784	GO:0090131	0.0172917	Inf	0.0172917	1	1	mesenchyme migration	0.0235403
785	GO:0090198	0.0172917	Inf	0.0172917	1	1	negative regulation of chemokine secretion	0.0235403
786	GO:0090274	0.0172917	Inf	0.0172917	1	1	positive regulation of somatostatin secretion	0.0235403
787	GO:0097166	0.0172917	Inf	0.0172917	1	1	lens epithelial cell proliferation	0.0235403
788	GO:0097272	0.0172917	Inf	0.0172917	1	1	ammonia homeostasis	0.0235403
789	GO:0097273	0.0172917	Inf	0.0172917	1	1	creatinine homeostasis	0.0235403
790	GO:0097274	0.0172917	Inf	0.0172917	1	1	urea homeostasis	0.0235403
791	GO:0097275	0.0172917	Inf	0.0172917	1	1	cellular ammonia homeostasis	0.0235403
792	GO:0097276	0.0172917	Inf	0.0172917	1	1	cellular creatinine homeostasis	0.0235403
793	GO:0097277	0.0172917	Inf	0.0172917	1	1	cellular urea homeostasis	0.0235403
794	GO:1900135	0.0172917	Inf	0.0172917	1	1	positive regulation of renin secretion into blood stream	0.0235403
795	GO:1900154	0.0172917	Inf	0.0172917	1	1	regulation of bone trabecula formation	0.0235403
796	GO:1900155	0.0172917	Inf	0.0172917	1	1	negative regulation of bone trabecula formation	0.0235403
797	GO:1900157	0.0172917	Inf	0.0172917	1	1	regulation of bone mineralization involved in bone maturation	0.0235403
798	GO:1900158	0.0172917	Inf	0.0172917	1	1	negative regulation of bone mineralization involved in bone maturation	0.0235403
799	GO:1901295	0.0172917	Inf	0.0172917	1	1	regulation of canonical Wnt receptor signaling pathway involved in cardiac muscle cell fate commitment	0.0235403
800	GO:1901296	0.0172917	Inf	0.0172917	1	1	negative regulation of canonical Wnt receptor signaling pathway involved in cardiac muscle cell fate commitment	0.0235403
801	GO:1901741	0.0172917	Inf	0.0172917	1	1	positive regulation of myoblast fusion	0.0235403
802	GO:1901896	0.0172917	Inf	0.0172917	1	1	positive regulation of calcium-transporting ATPase activity	0.0235403
803	GO:2000485	0.0172917	Inf	0.0172917	1	1	regulation of glutamine transport	0.0235403
804	GO:2000486	0.0172917	Inf	0.0172917	1	1	negative regulation of glutamine transport	0.0235403
805	GO:2000606	0.0172917	Inf	0.0172917	1	1	regulation of cell proliferation involved in mesonephros development	0.0235403
806	GO:2000607	0.0172917	Inf	0.0172917	1	1	negative regulation of cell proliferation involved in mesonephros development	0.0235403
807	GO:2000685	0.0172917	Inf	0.0172917	1	1	positive regulation of cellular response to X-ray	0.0235403
808	GO:2000699	0.0172917	Inf	0.0172917	1	1	fibroblast growth factor receptor signaling pathway involved in ureteric bud formation	0.0235403
809	GO:2000701	0.0172917	Inf	0.0172917	1	1	glial cell-derived neurotrophic factor receptor signaling pathway involved in ureteric bud formation	0.0235403
810	GO:2000702	0.0172917	Inf	0.0172917	1	1	regulation of fibroblast growth factor receptor signaling pathway involved in ureteric bud formation	0.0235403
811	GO:2000703	0.0172917	Inf	0.0172917	1	1	negative regulation of fibroblast growth factor receptor signaling pathway involved in ureteric bud formation	0.0235403
812	GO:2000707	0.0172917	Inf	0.0172917	1	1	positive regulation of dense core granule biogenesis	0.0235403
813	GO:2000733	0.0172917	Inf	0.0172917	1	1	regulation of glial cell-derived neurotrophic factor receptor signaling pathway involved in ureteric bud formation	0.0235403
814	GO:2000734	0.0172917	Inf	0.0172917	1	1	negative regulation of glial cell-derived neurotrophic factor receptor signaling pathway involved in ureteric bud formation	0.0235403
815	GO:2000759	0.0172917	Inf	0.0172917	1	1	regulation of N-terminal peptidyl-lysine acetylation	0.0235403
816	GO:2000761	0.0172917	Inf	0.0172917	1	1	positive regulation of N-terminal peptidyl-lysine acetylation	0.0235403
817	GO:2001033	0.0172917	Inf	0.0172917	1	1	negative regulation of double-strand break repair via nonhomologous end joining	0.0235403
818	GO:2001109	0.0172917	Inf	0.0172917	1	1	regulation of lens epithelial cell proliferation	0.0235403
819	GO:2001111	0.0172917	Inf	0.0172917	1	1	positive regulation of lens epithelial cell proliferation	0.0235403
820	GO:0007224	0.0174226	3.51463	1.50437	5	87	smoothened signaling pathway	0.0235403
821	GO:0051716	0.0174751	1.32523	87.4958	104	5060	cellular response to stimulus	0.0235403
822	GO:0014003	0.0175137	5.93719	0.553333	3	32	oligodendrocyte development	0.0235403
823	GO:0014896	0.0175137	5.93719	0.553333	3	32	muscle hypertrophy	0.0235403
824	GO:0072088	0.0175137	5.93719	0.553333	3	32	nephron epithelium morphogenesis	0.0235403
825	GO:0090102	0.0175137	5.93719	0.553333	3	32	cochlea development	0.0235403
826	GO:0003207	0.0175345	11.4482	0.2075	2	12	cardiac chamber formation	0.0235403
827	GO:0003214	0.0175345	11.4482	0.2075	2	12	cardiac left ventricle morphogenesis	0.0235403
828	GO:0007158	0.0175345	11.4482	0.2075	2	12	neuron cell-cell adhesion	0.0235403
829	GO:0010454	0.0175345	11.4482	0.2075	2	12	negative regulation of cell fate commitment	0.0235403
830	GO:0014061	0.0175345	11.4482	0.2075	2	12	regulation of norepinephrine secretion	0.0235403
831	GO:0021889	0.0175345	11.4482	0.2075	2	12	olfactory bulb interneuron differentiation	0.0235403
832	GO:0035810	0.0175345	11.4482	0.2075	2	12	positive regulation of urine volume	0.0235403
833	GO:0048712	0.0175345	11.4482	0.2075	2	12	negative regulation of astrocyte differentiation	0.0235403
834	GO:0060413	0.0175345	11.4482	0.2075	2	12	atrial septum morphogenesis	0.0235403
835	GO:0086005	0.0175345	11.4482	0.2075	2	12	regulation of ventricular cardiac muscle cell action potential	0.0235403
836	GO:0051179	0.0177714	1.3379	73.2301	89	4235	localization	0.0238298
837	GO:0031279	0.0178659	4.26088	1.00292	4	58	regulation of cyclase activity	0.0238994
838	GO:0051149	0.0178659	4.26088	1.00292	4	58	positive regulation of muscle cell differentiation	0.0238994
839	GO:0022603	0.0179765	1.79911	10.4614	18	605	regulation of anatomical structure morphogenesis	0.0240187
840	GO:0030814	0.0182198	3.47205	1.52167	5	88	regulation of cAMP metabolic process	0.0243148
841	GO:0045762	0.0190242	5.73889	0.570625	3	33	positive regulation of adenylate cyclase activity	0.02526
842	GO:0045980	0.0190242	5.73889	0.570625	3	33	negative regulation of nucleotide metabolic process	0.02526
843	GO:0048538	0.0190242	5.73889	0.570625	3	33	thymus development	0.02526
844	GO:0060393	0.0190242	5.73889	0.570625	3	33	regulation of pathway-restricted SMAD protein phosphorylation	0.02526
845	GO:0030282	0.0190408	3.43048	1.53896	5	89	bone mineralization	0.02526
846	GO:0007200	0.0199958	4.10814	1.0375	4	60	phospholipase C-activating G-protein coupled receptor signaling pathway	0.0264643
847	GO:0030500	0.0199958	4.10814	1.0375	4	60	regulation of bone mineralization	0.0264643
848	GO:0007565	0.0200533	2.6807	2.73208	7	158	female pregnancy	0.0265092
849	GO:0002438	0.0204889	10.4068	0.224791	2	13	acute inflammatory response to antigenic stimulus	0.0268946
850	GO:0007501	0.0204889	10.4068	0.224791	2	13	mesodermal cell fate specification	0.0268946
851	GO:0010842	0.0204889	10.4068	0.224791	2	13	retina layer formation	0.0268946
852	GO:0030238	0.0204889	10.4068	0.224791	2	13	male sex determination	0.0268946
853	GO:0048243	0.0204889	10.4068	0.224791	2	13	norepinephrine secretion	0.0268946
854	GO:0048880	0.0204889	10.4068	0.224791	2	13	sensory system development	0.0268946
855	GO:0016079	0.0206046	5.55338	0.587916	3	34	synaptic vesicle exocytosis	0.0269519
856	GO:0051148	0.0206046	5.55338	0.587916	3	34	negative regulation of muscle cell differentiation	0.0269519
857	GO:0090130	0.0206046	5.55338	0.587916	3	34	tissue migration	0.0269519
858	GO:0001841	0.0207548	3.35023	1.57354	5	91	neural tube formation	0.0271168
859	GO:0051339	0.0211169	4.03579	1.05479	4	61	regulation of lyase activity	0.0275576
860	GO:0007173	0.0213182	2.64529	2.76666	7	160	epidermal growth factor receptor signaling pathway	0.0277455
861	GO:0042176	0.0213182	2.64529	2.76666	7	160	regulation of protein catabolic process	0.0277455
862	GO:0030334	0.0213351	1.96835	6.88208	13	398	regulation of cell migration	0.0277455
863	GO:0043627	0.0214795	2.9104	2.16146	6	125	response to estrogen stimulus	0.027901
864	GO:0006171	0.0216484	3.31149	1.59083	5	92	cAMP biosynthetic process	0.0280878
865	GO:0001738	0.022255	5.37946	0.605208	3	35	morphogenesis of a polarized epithelium	0.0287355
866	GO:0007618	0.022255	5.37946	0.605208	3	35	mating	0.0287355
867	GO:0048701	0.022255	5.37946	0.605208	3	35	embryonic cranial skeleton morphogenesis	0.0287355
868	GO:0060420	0.022255	5.37946	0.605208	3	35	regulation of heart growth	0.0287355
869	GO:0033273	0.0222758	3.96593	1.07208	4	62	response to vitamin	0.0287355
870	GO:0046578	0.0230547	2.16631	4.80708	10	278	regulation of Ras protein signal transduction	0.0297062
871	GO:0002092	0.0236345	9.53887	0.242083	2	14	positive regulation of receptor internalization	0.0301414
872	GO:0021513	0.0236345	9.53887	0.242083	2	14	spinal cord dorsal/ventral patterning	0.0301414
873	GO:0021527	0.0236345	9.53887	0.242083	2	14	spinal cord association neuron differentiation	0.0301414
874	GO:0034122	0.0236345	9.53887	0.242083	2	14	negative regulation of toll-like receptor signaling pathway	0.0301414
875	GO:0042136	0.0236345	9.53887	0.242083	2	14	neurotransmitter biosynthetic process	0.0301414
876	GO:0060008	0.0236345	9.53887	0.242083	2	14	Sertoli cell differentiation	0.0301414
877	GO:0060911	0.0236345	9.53887	0.242083	2	14	cardiac cell fate commitment	0.0301414
878	GO:0072079	0.0236345	9.53887	0.242083	2	14	nephron tubule formation	0.0301414
879	GO:2000380	0.0236345	9.53887	0.242083	2	14	regulation of mesoderm development	0.0301414
880	GO:0030879	0.0238116	2.83824	2.21333	6	128	mammary gland development	0.0303327
881	GO:0031281	0.0239755	5.21609	0.622499	3	36	positive regulation of cyclase activity	0.0304722
882	GO:0072028	0.0239755	5.21609	0.622499	3	36	nephron morphogenesis	0.0304722
883	GO:0090101	0.0244782	3.20044	1.64271	5	95	negative regulation of transmembrane receptor protein serine/threonine kinase signaling pathway	0.0310759
884	GO:0019827	0.0254718	3.16505	1.66	5	96	stem cell maintenance	0.0323007
885	GO:0002053	0.025766	5.06232	0.639791	3	37	positive regulation of mesenchymal cell proliferation	0.03249
886	GO:0045682	0.025766	5.06232	0.639791	3	37	regulation of epidermis development	0.03249
887	GO:0048286	0.025766	5.06232	0.639791	3	37	lung alveolus development	0.03249
888	GO:0048730	0.025766	5.06232	0.639791	3	37	epidermis morphogenesis	0.03249
889	GO:0060389	0.025766	5.06232	0.639791	3	37	pathway-restricted SMAD protein phosphorylation	0.03249
890	GO:0010740	0.0258893	1.82056	8.57666	15	496	positive regulation of intracellular protein kinase cascade	0.0325737
891	GO:0071310	0.0258904	1.49079	23.2919	33	1347	cellular response to organic substance	0.0325737
892	GO:0018958	0.0259823	3.7701	1.12396	4	65	phenol-containing compound metabolic process	0.0326526
893	GO:0002063	0.0269639	8.8045	0.259375	2	15	chondrocyte development	0.0335851
894	GO:0003283	0.0269639	8.8045	0.259375	2	15	atrial septum development	0.0335851
895	GO:0006911	0.0269639	8.8045	0.259375	2	15	phagocytosis, engulfment	0.0335851
896	GO:0015874	0.0269639	8.8045	0.259375	2	15	norepinephrine transport	0.0335851
897	GO:0042249	0.0269639	8.8045	0.259375	2	15	establishment of planar polarity of embryonic epithelium	0.0335851
898	GO:0050930	0.0269639	8.8045	0.259375	2	15	induction of positive chemotaxis	0.0335851
899	GO:0051154	0.0269639	8.8045	0.259375	2	15	negative regulation of striated muscle cell differentiation	0.0335851
900	GO:0071371	0.0269639	8.8045	0.259375	2	15	cellular response to gonadotropin stimulus	0.0335851
901	GO:0040012	0.0271099	1.85089	7.8677	14	455	regulation of locomotion	0.0337295
902	GO:0046620	0.0272951	3.70903	1.14125	4	66	regulation of organ growth	0.0338846
903	GO:0070167	0.0272951	3.70903	1.14125	4	66	regulation of biomineral tissue development	0.0338846
904	GO:0051349	0.0276263	4.91735	0.657083	3	38	positive regulation of lyase activity	0.0342578
905	GO:0051051	0.0279142	2.0946	4.9627	10	287	negative regulation of transport	0.0345766
906	GO:0060548	0.0282803	1.70217	11.0148	18	637	negative regulation of cell death	0.0349914
907	GO:0048489	0.0286469	3.64991	1.15854	4	67	synaptic vesicle transport	0.0354059
908	GO:0007204	0.0292745	2.46597	2.95687	7	171	elevation of cytosolic calcium ion concentration	0.0361418
909	GO:0043299	0.0295564	4.78042	0.674374	3	39	leukocyte degranulation	0.0363696
910	GO:0045778	0.0295564	4.78042	0.674374	3	39	positive regulation of ossification	0.0363696
911	GO:0048639	0.0295564	4.78042	0.674374	3	39	positive regulation of developmental growth	0.0363696
912	GO:0033121	0.0301056	2.16339	4.32291	9	250	regulation of purine nucleotide catabolic process	0.0370048
913	GO:0023057	0.0301795	1.66348	11.8967	19	688	negative regulation of signaling	0.0370063
914	GO:0043408	0.0303102	1.82106	7.98874	14	462	regulation of MAPK cascade	0.0370063
915	GO:0001829	0.0304699	8.17504	0.276666	2	16	trophectodermal cell differentiation	0.0370063
916	GO:0010634	0.0304699	8.17504	0.276666	2	16	positive regulation of epithelial cell migration	0.0370063
917	GO:0021895	0.0304699	8.17504	0.276666	2	16	cerebral cortex neuron differentiation	0.0370063
918	GO:0030252	0.0304699	8.17504	0.276666	2	16	growth hormone secretion	0.0370063
919	GO:0030502	0.0304699	8.17504	0.276666	2	16	negative regulation of bone mineralization	0.0370063
920	GO:0032148	0.0304699	8.17504	0.276666	2	16	activation of protein kinase B activity	0.0370063
921	GO:0032332	0.0304699	8.17504	0.276666	2	16	positive regulation of chondrocyte differentiation	0.0370063
922	GO:0034260	0.0304699	8.17504	0.276666	2	16	negative regulation of GTPase activity	0.0370063
923	GO:0043586	0.0304699	8.17504	0.276666	2	16	tongue development	0.0370063
924	GO:0030811	0.0307734	2.1543	4.3402	9	251	regulation of nucleotide catabolic process	0.037027
925	GO:0006024	0.030826	2.99917	1.74646	5	101	glycosaminoglycan biosynthetic process	0.037027
926	GO:0048864	0.030826	2.99917	1.74646	5	101	stem cell development	0.037027
927	GO:0010648	0.0313493	1.6557	11.9485	19	691	negative regulation of cell communication	0.037027
928	GO:0050728	0.0314682	3.53711	1.19312	4	69	negative regulation of inflammatory response	0.037027
929	GO:0061180	0.0314682	3.53711	1.19312	4	69	mammary gland epithelium development	0.037027
930	GO:0007566	0.0315559	4.6509	0.691666	3	40	embryo implantation	0.037027
931	GO:0006023	0.0319752	2.96804	1.76375	5	102	aminoglycan biosynthetic process	0.037027
932	GO:0009118	0.0321398	2.13635	4.37479	9	253	regulation of nucleoside metabolic process	0.037027
933	GO:0009743	0.0327924	2.62139	2.38625	6	138	response to carbohydrate stimulus	0.037027
934	GO:0001570	0.0329379	3.48328	1.21042	4	70	vasculogenesis	0.037027
935	GO:0030801	0.0329379	3.48328	1.21042	4	70	positive regulation of cyclic nucleotide metabolic process	0.037027
936	GO:0050920	0.0331509	2.93755	1.78104	5	103	regulation of chemotaxis	0.037027
937	GO:0001755	0.0336246	4.5282	0.708958	3	41	neural crest cell migration	0.037027
938	GO:0010464	0.0336246	4.5282	0.708958	3	41	regulation of mesenchymal cell proliferation	0.037027
939	GO:0050918	0.0336246	4.5282	0.708958	3	41	positive chemotaxis	0.037027
940	GO:0002052	0.0341454	7.62951	0.293958	2	17	positive regulation of neuroblast proliferation	0.037027
941	GO:0002320	0.0341454	7.62951	0.293958	2	17	lymphoid progenitor cell differentiation	0.037027
942	GO:0003309	0.0341454	7.62951	0.293958	2	17	type B pancreatic cell differentiation	0.037027
943	GO:0010324	0.0341454	7.62951	0.293958	2	17	membrane invagination	0.037027
944	GO:0021511	0.0341454	7.62951	0.293958	2	17	spinal cord patterning	0.037027
945	GO:0035809	0.0341454	7.62951	0.293958	2	17	regulation of urine volume	0.037027
946	GO:0045747	0.0341454	7.62951	0.293958	2	17	positive regulation of Notch signaling pathway	0.037027
947	GO:0060395	0.0341454	7.62951	0.293958	2	17	SMAD protein signal transduction	0.037027
948	GO:0060600	0.0341454	7.62951	0.293958	2	17	dichotomous subdivision of an epithelial terminal unit	0.037027
949	GO:0060602	0.0341454	7.62951	0.293958	2	17	branch elongation of an epithelium	0.037027
950	GO:0002572	0.0342855	57.0512	0.0345833	1	2	pro-T cell differentiation	0.037027
951	GO:0002741	0.0342855	57.0512	0.0345833	1	2	positive regulation of cytokine secretion involved in immune response	0.037027
952	GO:0003221	0.0342855	57.0512	0.0345833	1	2	right ventricular cardiac muscle tissue morphogenesis	0.037027
953	GO:0003290	0.0342855	57.0512	0.0345833	1	2	atrial septum secundum morphogenesis	0.037027
954	GO:0003415	0.0342855	57.0512	0.0345833	1	2	chondrocyte hypertrophy	0.037027
955	GO:0006540	0.0342855	57.0512	0.0345833	1	2	glutamate decarboxylation to succinate	0.037027
956	GO:0007403	0.0342855	57.0512	0.0345833	1	2	glial cell fate determination	0.037027
957	GO:0007518	0.0342855	57.0512	0.0345833	1	2	myoblast cell fate determination	0.037027
958	GO:0007542	0.0342855	57.0512	0.0345833	1	2	primary sex determination, germ-line	0.037027
959	GO:0009449	0.0342855	57.0512	0.0345833	1	2	gamma-aminobutyric acid biosynthetic process	0.037027
960	GO:0010157	0.0342855	57.0512	0.0345833	1	2	response to chlorate	0.037027
961	GO:0010260	0.0342855	57.0512	0.0345833	1	2	organ senescence	0.037027
962	GO:0010578	0.0342855	57.0512	0.0345833	1	2	regulation of adenylate cyclase activity involved in G-protein coupled receptor signaling pathway	0.037027
963	GO:0010579	0.0342855	57.0512	0.0345833	1	2	positive regulation of adenylate cyclase activity involved in G-protein coupled receptor signaling pathway	0.037027
964	GO:0010960	0.0342855	57.0512	0.0345833	1	2	magnesium ion homeostasis	0.037027
965	GO:0014908	0.0342855	57.0512	0.0345833	1	2	myotube differentiation involved in skeletal muscle regeneration	0.037027
966	GO:0018352	0.0342855	57.0512	0.0345833	1	2	protein-pyridoxal-5-phosphate linkage	0.037027
967	GO:0019100	0.0342855	57.0512	0.0345833	1	2	male germ-line sex determination	0.037027
968	GO:0019919	0.0342855	57.0512	0.0345833	1	2	peptidyl-arginine methylation, to asymmetrical-dimethyl arginine	0.037027
969	GO:0021526	0.0342855	57.0512	0.0345833	1	2	medial motor column neuron differentiation	0.037027
970	GO:0021550	0.0342855	57.0512	0.0345833	1	2	medulla oblongata development	0.037027
971	GO:0021942	0.0342855	57.0512	0.0345833	1	2	radial glia guided migration of Purkinje cell	0.037027
972	GO:0032911	0.0342855	57.0512	0.0345833	1	2	negative regulation of transforming growth factor beta1 production	0.037027
973	GO:0033686	0.0342855	57.0512	0.0345833	1	2	positive regulation of luteinizing hormone secretion	0.037027
974	GO:0033861	0.0342855	57.0512	0.0345833	1	2	negative regulation of NAD(P)H oxidase activity	0.037027
975	GO:0034137	0.0342855	57.0512	0.0345833	1	2	positive regulation of toll-like receptor 2 signaling pathway	0.037027
976	GO:0034140	0.0342855	57.0512	0.0345833	1	2	negative regulation of toll-like receptor 3 signaling pathway	0.037027
977	GO:0034439	0.0342855	57.0512	0.0345833	1	2	lipoprotein lipid oxidation	0.037027
978	GO:0035408	0.0342855	57.0512	0.0345833	1	2	histone H3-T6 phosphorylation	0.037027
979	GO:0035790	0.0342855	57.0512	0.0345833	1	2	platelet-derived growth factor receptor-alpha signaling pathway	0.037027
980	GO:0035880	0.0342855	57.0512	0.0345833	1	2	embryonic nail plate morphogenesis	0.037027
981	GO:0035898	0.0342855	57.0512	0.0345833	1	2	parathyroid hormone secretion	0.037027
982	GO:0035934	0.0342855	57.0512	0.0345833	1	2	corticosterone secretion	0.037027
983	GO:0043179	0.0342855	57.0512	0.0345833	1	2	rhythmic excitation	0.037027
984	GO:0043305	0.0342855	57.0512	0.0345833	1	2	negative regulation of mast cell degranulation	0.037027
985	GO:0043309	0.0342855	57.0512	0.0345833	1	2	regulation of eosinophil degranulation	0.037027
986	GO:0043503	0.0342855	57.0512	0.0345833	1	2	skeletal muscle fiber adaptation	0.037027
987	GO:0046960	0.0342855	57.0512	0.0345833	1	2	sensitization	0.037027
988	GO:0048791	0.0342855	57.0512	0.0345833	1	2	calcium ion-dependent exocytosis of neurotransmitter	0.037027
989	GO:0048866	0.0342855	57.0512	0.0345833	1	2	stem cell fate specification	0.037027
990	GO:0051284	0.0342855	57.0512	0.0345833	1	2	positive regulation of sequestering of calcium ion	0.037027
991	GO:0051794	0.0342855	57.0512	0.0345833	1	2	regulation of catagen	0.037027
992	GO:0051795	0.0342855	57.0512	0.0345833	1	2	positive regulation of catagen	0.037027
993	GO:0060163	0.0342855	57.0512	0.0345833	1	2	subpallium neuron fate commitment	0.037027
994	GO:0060221	0.0342855	57.0512	0.0345833	1	2	retinal rod cell differentiation	0.037027
995	GO:0060458	0.0342855	57.0512	0.0345833	1	2	right lung development	0.037027
996	GO:0060465	0.0342855	57.0512	0.0345833	1	2	pharynx development	0.037027
997	GO:0060516	0.0342855	57.0512	0.0345833	1	2	primary prostatic bud elongation	0.037027
998	GO:0060587	0.0342855	57.0512	0.0345833	1	2	regulation of lipoprotein lipid oxidation	0.037027
999	GO:0060694	0.0342855	57.0512	0.0345833	1	2	regulation of cholesterol transporter activity	0.037027
1000	GO:0060796	0.0342855	57.0512	0.0345833	1	2	regulation of transcription involved in primary germ layer cell fate commitment	0.037027
1001	GO:0060838	0.0342855	57.0512	0.0345833	1	2	lymphatic endothelial cell fate commitment	0.037027
1002	GO:0060849	0.0342855	57.0512	0.0345833	1	2	regulation of transcription involved in lymphatic endothelial cell fate commitment	0.037027
1003	GO:0060995	0.0342855	57.0512	0.0345833	1	2	cell-cell signaling involved in kidney development	0.037027
1004	GO:0061102	0.0342855	57.0512	0.0345833	1	2	stomach neuroendocrine cell differentiation	0.037027
1005	GO:0061110	0.0342855	57.0512	0.0345833	1	2	dense core granule biogenesis	0.037027
1006	GO:0061289	0.0342855	57.0512	0.0345833	1	2	Wnt receptor signaling pathway involved in kidney development	0.037027
1007	GO:0061290	0.0342855	57.0512	0.0345833	1	2	canonical Wnt receptor signaling pathway involved in metanephric kidney development	0.037027
1008	GO:0061386	0.0342855	57.0512	0.0345833	1	2	closure of optic fissure	0.037027
1009	GO:0070444	0.0342855	57.0512	0.0345833	1	2	oligodendrocyte progenitor proliferation	0.037027
1010	GO:0070445	0.0342855	57.0512	0.0345833	1	2	regulation of oligodendrocyte progenitor proliferation	0.037027
1011	GO:0070473	0.0342855	57.0512	0.0345833	1	2	negative regulation of uterine smooth muscle contraction	0.037027
1012	GO:0070734	0.0342855	57.0512	0.0345833	1	2	histone H3-K27 methylation	0.037027
1013	GO:0071000	0.0342855	57.0512	0.0345833	1	2	response to magnetism	0.037027
1014	GO:0071286	0.0342855	57.0512	0.0345833	1	2	cellular response to magnesium ion	0.037027
1015	GO:0071492	0.0342855	57.0512	0.0345833	1	2	cellular response to UV-A	0.037027
1016	GO:0072204	0.0342855	57.0512	0.0345833	1	2	cell-cell signaling involved in metanephros development	0.037027
1017	GO:0072272	0.0342855	57.0512	0.0345833	1	2	proximal/distal pattern formation involved in metanephric nephron development	0.037027
1018	GO:0086023	0.0342855	57.0512	0.0345833	1	2	adrenergic receptor signaling pathway involved in heart process	0.037027
1019	GO:0086103	0.0342855	57.0512	0.0345833	1	2	G-protein coupled receptor signaling pathway involved in heart process	0.037027
1020	GO:0090082	0.0342855	57.0512	0.0345833	1	2	positive regulation of heart induction by negative regulation of canonical Wnt receptor signaling pathway	0.037027
1021	GO:0090247	0.0342855	57.0512	0.0345833	1	2	cell motility involved in somitogenic axis elongation	0.037027
1022	GO:0090249	0.0342855	57.0512	0.0345833	1	2	regulation of cell motility involved in somitogenic axis elongation	0.037027
1023	GO:0090273	0.0342855	57.0512	0.0345833	1	2	regulation of somatostatin secretion	0.037027
1024	GO:0090291	0.0342855	57.0512	0.0345833	1	2	negative regulation of osteoclast proliferation	0.037027
1025	GO:0090402	0.0342855	57.0512	0.0345833	1	2	oncogene-induced senescence	0.037027
1026	GO:1900084	0.0342855	57.0512	0.0345833	1	2	regulation of peptidyl-tyrosine autophosphorylation	0.037027
1027	GO:1900086	0.0342855	57.0512	0.0345833	1	2	positive regulation of peptidyl-tyrosine autophosphorylation	0.037027
1028	GO:1901321	0.0342855	57.0512	0.0345833	1	2	positive regulation of heart induction	0.037027
1029	GO:1901739	0.0342855	57.0512	0.0345833	1	2	regulation of myoblast fusion	0.037027
1030	GO:1901894	0.0342855	57.0512	0.0345833	1	2	regulation of calcium-transporting ATPase activity	0.037027
1031	GO:2000035	0.0342855	57.0512	0.0345833	1	2	regulation of stem cell division	0.037027
1032	GO:2000489	0.0342855	57.0512	0.0345833	1	2	regulation of hepatic stellate cell activation	0.037027
1033	GO:2000491	0.0342855	57.0512	0.0345833	1	2	positive regulation of hepatic stellate cell activation	0.037027
1034	GO:2000664	0.0342855	57.0512	0.0345833	1	2	positive regulation of interleukin-5 secretion	0.037027
1035	GO:2000667	0.0342855	57.0512	0.0345833	1	2	positive regulation of interleukin-13 secretion	0.037027
1036	GO:2000705	0.0342855	57.0512	0.0345833	1	2	regulation of dense core granule biogenesis	0.037027
1037	GO:2000852	0.0342855	57.0512	0.0345833	1	2	regulation of corticosterone secretion	0.037027
1038	GO:2000854	0.0342855	57.0512	0.0345833	1	2	positive regulation of corticosterone secretion	0.037027
1039	GO:0050896	0.0346848	1.26798	114.177	129	6603	response to stimulus	0.0373946
1040	GO:0044708	0.0346926	1.94072	5.87916	11	340	single-organism behavior	0.0373946
1041	GO:0060627	0.035212	2.21343	3.75229	8	217	regulation of vesicle-mediated transport	0.037918
1042	GO:0009968	0.0357554	1.65193	11.326	18	655	negative regulation of signal transduction	0.0384662
1043	GO:0001936	0.0359962	3.38036	1.245	4	72	regulation of endothelial cell proliferation	0.0386141
1044	GO:0043200	0.0359962	3.38036	1.245	4	72	response to amino acid stimulus	0.0386141
1045	GO:1900544	0.0359962	3.38036	1.245	4	72	positive regulation of purine nucleotide metabolic process	0.0386141
1046	GO:0019228	0.0368384	2.8497	1.83292	5	106	regulation of action potential in neuron	0.0394421
1047	GO:0043542	0.0368384	2.8497	1.83292	5	106	endothelial cell migration	0.0394421
1048	GO:0001649	0.0369261	2.54359	2.45541	6	142	osteoblast differentiation	0.0394606
1049	GO:0021915	0.0369261	2.54359	2.45541	6	142	neural tube development	0.0394606
1050	GO:0002683	0.0371174	2.33622	3.1125	7	180	negative regulation of immune system process	0.0396272
1051	GO:0010594	0.0375848	3.33114	1.26229	4	73	regulation of endothelial cell migration	0.0400119
1052	GO:0042475	0.0375848	3.33114	1.26229	4	73	odontogenesis of dentin-containing tooth	0.0400119
1053	GO:0045981	0.0375848	3.33114	1.26229	4	73	positive regulation of nucleotide metabolic process	0.0400119
1054	GO:0007193	0.0379681	4.30119	0.743541	3	43	adenylate cyclase-inhibiting G-protein coupled receptor signaling pathway	0.040056
1055	GO:0001964	0.0379835	7.15217	0.31125	2	18	startle response	0.040056
1056	GO:0016572	0.0379835	7.15217	0.31125	2	18	histone phosphorylation	0.040056
1057	GO:0042659	0.0379835	7.15217	0.31125	2	18	regulation of cell fate specification	0.040056
1058	GO:0045684	0.0379835	7.15217	0.31125	2	18	positive regulation of epidermis development	0.040056
1059	GO:0051930	0.0379835	7.15217	0.31125	2	18	regulation of sensory perception of pain	0.040056
1060	GO:0051931	0.0379835	7.15217	0.31125	2	18	regulation of sensory perception	0.040056
1061	GO:0060317	0.0379835	7.15217	0.31125	2	18	cardiac epithelial to mesenchymal transition	0.040056
1062	GO:0070168	0.0379835	7.15217	0.31125	2	18	negative regulation of biomineral tissue development	0.040056
1063	GO:0090184	0.0379835	7.15217	0.31125	2	18	positive regulation of kidney development	0.040056
1064	GO:0051480	0.0380663	2.32263	3.12979	7	181	cytosolic calcium ion homeostasis	0.0400882
1065	GO:0010810	0.0381213	2.82157	1.85021	5	107	regulation of cell-substrate adhesion	0.0400882
1066	GO:0033002	0.0381213	2.82157	1.85021	5	107	muscle cell proliferation	0.0400882
1067	GO:0071363	0.0390061	1.79544	7.50458	13	434	cellular response to growth factor stimulus	0.0409681
1068	GO:0007519	0.0390311	2.30919	3.14708	7	182	skeletal muscle tissue development	0.0409681
1069	GO:0003014	0.0392132	3.28332	1.27958	4	74	renal system process	0.0411206
1070	GO:0043087	0.0394349	2.16096	3.83875	8	222	regulation of GTPase activity	0.0413145
1071	GO:0014068	0.040242	4.19599	0.760833	3	44	positive regulation of phosphatidylinositol 3-kinase cascade	0.0420031
1072	GO:0042177	0.040242	4.19599	0.760833	3	44	negative regulation of protein catabolic process	0.0420031
1073	GO:0051145	0.040242	4.19599	0.760833	3	44	smooth muscle cell differentiation	0.0420031
1074	GO:0060350	0.040242	4.19599	0.760833	3	44	endochondral bone morphogenesis	0.0420031
1075	GO:0014065	0.0408813	3.23686	1.29687	4	75	phosphatidylinositol 3-kinase cascade	0.0426307
1076	GO:0033124	0.041215	2.14065	3.87333	8	224	regulation of GTP catabolic process	0.0429387
1077	GO:0001502	0.0419776	6.73099	0.328541	2	19	cartilage condensation	0.0432111
1078	GO:0007214	0.0419776	6.73099	0.328541	2	19	gamma-aminobutyric acid signaling pathway	0.0432111
1079	GO:0031648	0.0419776	6.73099	0.328541	2	19	protein destabilization	0.0432111
1080	GO:0035909	0.0419776	6.73099	0.328541	2	19	aorta morphogenesis	0.0432111
1081	GO:0045616	0.0419776	6.73099	0.328541	2	19	regulation of keratinocyte differentiation	0.0432111
1082	GO:0060231	0.0419776	6.73099	0.328541	2	19	mesenchymal to epithelial transition	0.0432111
1083	GO:0060487	0.0419776	6.73099	0.328541	2	19	lung epithelial cell differentiation	0.0432111
1084	GO:0070849	0.0419776	6.73099	0.328541	2	19	response to epidermal growth factor stimulus	0.0432111
1085	GO:0072077	0.0419776	6.73099	0.328541	2	19	renal vesicle morphogenesis	0.0432111
1086	GO:0072078	0.0419776	6.73099	0.328541	2	19	nephron tubule morphogenesis	0.0432111
1087	GO:0086002	0.0419776	6.73099	0.328541	2	19	regulation of cardiac muscle cell action potential involved in contraction	0.0432111
1088	GO:0090190	0.0419776	6.73099	0.328541	2	19	positive regulation of branching involved in ureteric bud morphogenesis	0.0432111
1089	GO:2000249	0.0419776	6.73099	0.328541	2	19	regulation of actin cytoskeleton reorganization	0.0432111
1090	GO:0044260	0.0421311	1.25367	115.871	130	6701	cellular macromolecule metabolic process	0.0433293
1091	GO:0048806	0.0425834	4.0958	0.778124	3	45	genitalia development	0.0437142
1092	GO:0060113	0.0425834	4.0958	0.778124	3	45	inner ear receptor cell differentiation	0.0437142
1093	GO:0009628	0.0427267	1.57264	13.2108	20	764	response to abiotic stimulus	0.0438212
1094	GO:0055065	0.0427971	1.87084	6.08666	11	352	metal ion homeostasis	0.0438533
1095	GO:0052652	0.0435245	2.71434	1.91937	5	111	cyclic purine nucleotide metabolic process	0.044558
1096	GO:0030155	0.0446122	2.00263	4.65145	9	269	regulation of cell adhesion	0.0456298
1097	GO:0006937	0.0449436	2.68879	1.93667	5	112	regulation of muscle contraction	0.0458505
1098	GO:0009190	0.0449436	2.68879	1.93667	5	112	cyclic nucleotide biosynthetic process	0.0458505
1099	GO:0002275	0.0449916	4.00028	0.795416	3	46	myeloid cell activation involved in immune response	0.0458505
1100	GO:0048742	0.0449916	4.00028	0.795416	3	46	regulation of skeletal muscle fiber development	0.0458505
1101	GO:0007169	0.0450884	1.62553	10.8419	17	627	transmembrane receptor protein tyrosine kinase signaling pathway	0.0459074
1102	GO:0002065	0.0461212	6.35661	0.345833	2	20	columnar/cuboidal epithelial cell differentiation	0.0465333
1103	GO:0010830	0.0461212	6.35661	0.345833	2	20	regulation of myotube differentiation	0.0465333
1104	GO:0015012	0.0461212	6.35661	0.345833	2	20	heparan sulfate proteoglycan biosynthetic process	0.0465333
1105	GO:0060479	0.0461212	6.35661	0.345833	2	20	lung cell differentiation	0.0465333
1106	GO:0071312	0.0461212	6.35661	0.345833	2	20	cellular response to alkaloid	0.0465333
1107	GO:0071599	0.0461212	6.35661	0.345833	2	20	otic vesicle development	0.0465333
1108	GO:0072087	0.0461212	6.35661	0.345833	2	20	renal vesicle development	0.0465333
1109	GO:0017157	0.0461244	3.10499	1.34875	4	78	regulation of exocytosis	0.0465333
1110	GO:0030203	0.0461597	2.40094	2.59375	6	150	glycosaminoglycan metabolic process	0.0465333
1111	GO:0043547	0.0461597	2.40094	2.59375	6	150	positive regulation of GTPase activity	0.0465333
1112	GO:0060326	0.0461597	2.40094	2.59375	6	150	cell chemotaxis	0.0465333
1113	GO:0060538	0.0462341	2.21929	3.26812	7	189	skeletal muscle organ development	0.0465664
1114	GO:0097285	0.0472671	1.97937	4.70333	9	272	cell-type specific apoptotic process	0.0475305
1115	GO:0070887	0.0472761	1.37325	29.7935	39	1723	cellular response to chemical stimulus	0.0475305
1116	GO:0002444	0.0474662	3.90909	0.812708	3	47	myeloid leukocyte mediated immunity	0.0476361
1117	GO:0008589	0.0474662	3.90909	0.812708	3	47	regulation of smoothened signaling pathway	0.0476361
1118	GO:0051345	0.0495127	1.72774	7.78124	13	450	positive regulation of hydrolase activity	0.0496455
1119	GO:0010033	0.0496034	1.35332	32.5948	42	1885	response to organic substance	0.0496921
1120	GO:0045732	0.0498183	3.02286	1.38333	4	80	positive regulation of protein catabolic process	0.0498628
1121	GO:0051050	0.0498729	1.6885	8.57666	14	496	positive regulation of transport	0.0498729

## Sheet: GOStats_GO_MF_hypo_SC1SC2SC4_1
GOMFID	Pvalue	OddsRatio	ExpCount	Count	Size	Term	p.adj
1	GO:0005515	0.000746575	1.73187	70.4611	90	7396	protein binding	0.019213
2	GO:0017124	0.000847288	5.87104	1.10512	6	116	SH3 domain binding	0.019213
3	GO:0035242	0.000884639	70.2593	0.0476346	2	5	protein-arginine omega-N asymmetric methyltransferase activity	0.019213
4	GO:0005178	0.00104989	7.04694	0.77168	5	81	integrin binding	0.019213
5	GO:0008092	0.00108033	2.68881	6.04959	15	635	cytoskeletal protein binding	0.019213
6	GO:0002039	0.00120081	9.47355	0.466819	4	49	p53 binding	0.019213
7	GO:0019899	0.00153904	2.21747	10.3843	21	1090	enzyme binding	0.0211068
8	GO:0008469	0.0018346	42.15	0.0666884	2	7	histone-arginine N-methyltransferase activity	0.0220152
9	GO:0019901	0.00232277	3.12447	3.42016	10	359	protein kinase binding	0.0229359
10	GO:0004716	0.0031059	30.1032	0.0857423	2	9	receptor signaling protein tyrosine kinase activity	0.0229359
11	GO:0005092	0.0031059	30.1032	0.0857423	2	9	GDP-dissociation inhibitor activity	0.0229359
12	GO:0016273	0.0031059	30.1032	0.0857423	2	9	arginine N-methyltransferase activity	0.0229359
13	GO:0016274	0.0031059	30.1032	0.0857423	2	9	protein-arginine N-methyltransferase activity	0.0229359
14	GO:0005031	0.00468618	23.4105	0.104796	2	11	tumor necrosis factor-activated receptor activity	0.0319697
15	GO:0019900	0.00499527	2.78827	3.81077	10	400	kinase binding	0.0319697
16	GO:0005035	0.00656343	19.1515	0.12385	2	13	death receptor activity	0.0320464
17	GO:0003779	0.00710272	2.80797	3.39158	9	356	actin binding	0.0320464
18	GO:0005488	0.00763377	1.78212	113.923	126	11958	binding	0.0320464
19	GO:0005543	0.00769297	2.4792	4.7063	11	494	phospholipid binding	0.0320464
20	GO:0005083	0.0079261	2.96588	2.84855	8	299	small GTPase regulator activity	0.0320464
21	GO:0002153	0.00952692	Inf	0.00952692	1	1	steroid receptor RNA activator RNA binding	0.0320464
22	GO:0015378	0.00952692	Inf	0.00952692	1	1	sodium:chloride symporter activity	0.0320464
23	GO:0016275	0.00952692	Inf	0.00952692	1	1	[cytochrome c]-arginine N-methyltransferase activity	0.0320464
24	GO:0030348	0.00952692	Inf	0.00952692	1	1	syntaxin-3 binding	0.0320464
25	GO:0030519	0.00952692	Inf	0.00952692	1	1	snoRNP binding	0.0320464
26	GO:0035642	0.00952692	Inf	0.00952692	1	1	histone methyltransferase activity (H3-R17 specific)	0.0320464
27	GO:0047730	0.00952692	Inf	0.00952692	1	1	carnosine synthase activity	0.0320464
28	GO:0051990	0.00952692	Inf	0.00952692	1	1	(R)-2-hydroxyglutarate dehydrogenase activity	0.0320464
29	GO:0005096	0.00968068	3.12147	2.36268	7	248	GTPase activator activity	0.0320464
30	GO:0030695	0.0100894	2.49814	4.22995	10	444	GTPase regulator activity	0.0322861
31	GO:0042054	0.0113341	6.90164	0.466819	3	49	histone methyltransferase activity	0.0340087
32	GO:0008134	0.0113362	2.45159	4.30617	10	452	transcription factor binding	0.0340087
33	GO:0060589	0.0118328	2.43457	4.33475	10	455	nucleoside-triphosphatase regulator activity	0.0344227
34	GO:0070064	0.01248	13.1623	0.171485	2	18	proline-rich region binding	0.0345525
35	GO:0004713	0.0125973	3.80927	1.3814	5	145	protein tyrosine kinase activity	0.0345525
36	GO:0032403	0.0133429	2.69185	3.12483	8	328	protein complex binding	0.0354388
37	GO:0015075	0.0138765	2.04909	7.24998	14	761	ion transmembrane transporter activity	0.0354388
38	GO:0003682	0.0140279	2.66631	3.15341	8	331	chromatin binding	0.0354388
39	GO:0005057	0.0169005	4.2908	0.981272	4	103	receptor signaling protein activity	0.0379274
40	GO:0015103	0.0174499	4.24761	0.990799	4	104	inorganic anion transmembrane transporter activity	0.0379274
41	GO:0001641	0.0189637	104.676	0.0190538	1	2	group II metabotropic glutamate receptor activity	0.0379274
42	GO:0004021	0.0189637	104.676	0.0190538	1	2	L-alanine:2-oxoglutarate aminotransferase activity	0.0379274
43	GO:0015093	0.0189637	104.676	0.0190538	1	2	ferrous iron transmembrane transporter activity	0.0379274
44	GO:0017129	0.0189637	104.676	0.0190538	1	2	triglyceride binding	0.0379274
45	GO:0019002	0.0189637	104.676	0.0190538	1	2	GMP binding	0.0379274
46	GO:0033842	0.0189637	104.676	0.0190538	1	2	N-acetyl-beta-glucosaminyl-glycoprotein 4-beta-N-acetylgalactosaminyltransferase activity	0.0379274
47	GO:0046811	0.0189637	104.676	0.0190538	1	2	histone deacetylase inhibitor activity	0.0379274
48	GO:0047635	0.0189637	104.676	0.0190538	1	2	alanine-oxo-acid transaminase activity	0.0379274
49	GO:0008509	0.0224586	2.87431	2.18166	6	229	anion transmembrane transporter activity	0.0405652
50	GO:0019902	0.0242341	3.82388	1.0956	4	115	phosphatase binding	0.0405652
51	GO:0022891	0.0251545	1.88638	7.83113	14	822	substrate-specific transmembrane transporter activity	0.0405652
52	GO:0048487	0.0252284	8.77025	0.2477	2	26	beta-tubulin binding	0.0405652
53	GO:0008170	0.0260492	4.95465	0.638303	3	67	N-methyltransferase activity	0.0405652
54	GO:0008276	0.0270662	4.87811	0.64783	3	68	protein methyltransferase activity	0.0405652
55	GO:0051015	0.0281041	4.80388	0.657357	3	69	actin filament binding	0.0405652
56	GO:0000309	0.0283112	52.3345	0.0285808	1	3	nicotinamide-nucleotide adenylyltransferase activity	0.0405652
57	GO:0001205	0.0283112	52.3345	0.0285808	1	3	RNA polymerase II distal enhancer sequence-specific DNA binding transcription factor activity involved in positive regulation of transcription	0.0405652
58	GO:0004886	0.0283112	52.3345	0.0285808	1	3	9-cis retinoic acid receptor activity	0.0405652
59	GO:0005006	0.0283112	52.3345	0.0285808	1	3	epidermal growth factor-activated receptor activity	0.0405652
60	GO:0019826	0.0283112	52.3345	0.0285808	1	3	oxygen sensor activity	0.0405652
61	GO:0031014	0.0283112	52.3345	0.0285808	1	3	troponin T binding	0.0405652
62	GO:0033829	0.0283112	52.3345	0.0285808	1	3	O-fucosylpeptide 3-beta-N-acetylglucosaminyltransferase activity	0.0405652
63	GO:0044020	0.0283112	52.3345	0.0285808	1	3	histone methyltransferase activity (H4-R3 specific)	0.0405652
64	GO:0044323	0.0283112	52.3345	0.0285808	1	3	retinoic acid-responsive element binding	0.0405652
65	GO:0046976	0.0283112	52.3345	0.0285808	1	3	histone methyltransferase activity (H3-K27 specific)	0.0405652
66	GO:0048273	0.0283112	52.3345	0.0285808	1	3	mitogen-activated protein kinase p38 binding	0.0405652
67	GO:0070644	0.0283112	52.3345	0.0285808	1	3	vitamin D response element binding	0.0405652
68	GO:0019904	0.0324561	2.04834	5.10643	10	536	protein domain specific binding	0.0449367
69	GO:0005548	0.0329449	7.51538	0.285808	2	30	phospholipid transporter activity	0.0449367
70	GO:0031490	0.0329449	7.51538	0.285808	2	30	chromatin DNA binding	0.0449367
71	GO:0015293	0.03406	3.42004	1.21945	4	128	symporter activity	0.0449367
72	GO:0000981	0.0342503	2.59086	2.41031	6	253	sequence-specific DNA binding RNA polymerase II transcription factor activity	0.0449367
73	GO:0015108	0.0347705	4.40181	0.714519	3	75	chloride transmembrane transporter activity	0.0449367
74	GO:0008060	0.0371056	7.01343	0.304861	2	32	ARF GTPase activator activity	0.0449367
75	GO:0015296	0.0371056	7.01343	0.304861	2	32	anion:cation symporter activity	0.0449367
76	GO:0008270	0.0373826	1.51955	19.0443	27	1999	zinc ion binding	0.0449367
77	GO:0004515	0.0375702	34.8874	0.0381077	1	4	nicotinate-nucleotide adenylyltransferase activity	0.0449367
78	GO:0004634	0.0375702	34.8874	0.0381077	1	4	phosphopyruvate hydratase activity	0.0449367
79	GO:0035241	0.0375702	34.8874	0.0381077	1	4	protein-arginine omega-N monomethyltransferase activity	0.0449367
80	GO:0070324	0.0375702	34.8874	0.0381077	1	4	thyroid hormone binding	0.0449367
81	GO:0022892	0.038113	1.73843	9.07915	15	953	substrate-specific transporter activity	0.0449367
82	GO:0005201	0.0383834	4.2249	0.7431	3	78	extracellular matrix structural constituent	0.0449367
83	GO:0015294	0.0434863	4.00991	0.781207	3	82	solute:cation symporter activity	0.048025
84	GO:0005245	0.0436998	6.37458	0.333442	2	35	voltage-gated calcium channel activity	0.048025
85	GO:0016702	0.0448125	3.95953	0.790734	3	83	oxidoreductase activity, acting on single donors with incorporation of molecular oxygen, incorporation of two atoms of oxygen	0.048025
86	GO:0016701	0.0461587	3.91039	0.800261	3	84	oxidoreductase activity, acting on single donors with incorporation of molecular oxygen	0.048025
87	GO:0008289	0.0466125	1.80101	6.96418	12	731	lipid binding	0.048025
88	GO:0005219	0.0467416	26.1638	0.0476346	1	5	ryanodine-sensitive calcium-release channel activity	0.048025
89	GO:0005381	0.0467416	26.1638	0.0476346	1	5	iron ion transmembrane transporter activity	0.048025
90	GO:0015321	0.0467416	26.1638	0.0476346	1	5	sodium-dependent phosphate transmembrane transporter activity	0.048025
91	GO:0015355	0.0467416	26.1638	0.0476346	1	5	secondary active monocarboxylate transmembrane transporter activity	0.048025
92	GO:0035033	0.0467416	26.1638	0.0476346	1	5	histone deacetylase regulator activity	0.048025
93	GO:0060090	0.0468928	3.07022	1.35282	4	142	binding, bridging	0.048025
94	GO:0030234	0.0474158	1.68286	9.35543	15	982	enzyme regulator activity	0.048025
95	GO:0051213	0.0475248	3.86244	0.809788	3	85	dioxygenase activity	0.048025
96	GO:0044212	0.0490821	2.19131	3.31537	7	348	transcription regulatory region DNA binding	0.0490821

## Sheet: GOStats_GO_MF_hyper_SC1SC2SC4_1
	GOMFID	Pvalue	OddsRatio	ExpCount	Count	Size	Term	p.adj
1	GO:0043565	3.63287e-34	8.47215	11.4427	68	685	sequence-specific DNA binding	5.48564e-32
2	GO:0001071	5.12386e-27	5.88832	16.8885	72	1011	nucleic acid binding transcription factor activity	3.86851e-25
3	GO:0003700	2.66913e-26	5.78171	16.8551	71	1009	sequence-specific DNA binding transcription factor activity	1.34346e-24
4	GO:0000981	2.91791e-21	10.385	4.2263	34	253	sequence-specific DNA binding RNA polymerase II transcription factor activity	1.10151e-19
5	GO:0003705	8.92123e-16	14.5938	1.78741	20	107	RNA polymerase II distal enhancer sequence-specific DNA binding transcription factor activity	2.69421e-14
6	GO:0003677	6.77894e-13	2.80122	39.3563	85	2356	DNA binding	1.70603e-11
7	GO:0008301	1.87309e-11	16.7415	1.01899	13	61	DNA binding, bending	4.04053e-10
8	GO:0044212	2.11418e-08	4.4782	5.81325	23	348	transcription regulatory region DNA binding	3.99051e-07
9	GO:0000975	3.22099e-08	4.36825	5.94688	23	356	regulatory region DNA binding	4.86369e-07
10	GO:0001067	3.22099e-08	4.36825	5.94688	23	356	regulatory region nucleic acid binding	4.86369e-07
11	GO:0000976	1.05109e-07	6.23242	2.73958	15	164	transcription regulatory region sequence-specific DNA binding	1.38112e-06
12	GO:0001046	1.09758e-07	17.3283	0.60137	8	36	core promoter sequence-specific DNA binding	1.38112e-06
13	GO:0001077	1.52537e-07	10.706	1.11922	10	67	RNA polymerase II core promoter proximal region sequence-specific DNA binding transcription factor activity involved in positive regulation of transcription	1.76642e-06
14	GO:0008134	1.63774e-07	3.71108	7.55054	25	452	transcription factor binding	1.76642e-06
15	GO:0001047	2.86226e-07	11.8999	0.91876	9	55	core promoter binding	2.88134e-06
16	GO:0001228	3.50015e-07	9.68254	1.21945	10	73	RNA polymerase II transcription regulatory region sequence-specific DNA binding transcription factor activity involved in positive regulation of transcription	3.30327e-06
17	GO:0003676	5.16794e-07	1.97476	55.727	90	3336	nucleic acid binding	4.59035e-06
18	GO:0000982	7.08918e-07	7.73174	1.63706	11	98	RNA polymerase II core promoter proximal region sequence-specific DNA binding transcription factor activity	5.94703e-06
19	GO:0003690	8.77611e-07	6.1004	2.40548	13	144	double-stranded DNA binding	6.9747e-06
20	GO:0005509	2.08475e-06	2.9135	11.0585	29	662	calcium ion binding	1.57399e-05
21	GO:0001158	3.56386e-06	18.0588	0.434323	6	26	enhancer sequence-specific DNA binding	2.56258e-05
22	GO:0001012	4.12605e-06	7.16595	1.58695	10	95	RNA polymerase II regulatory region DNA binding	2.83197e-05
23	GO:0043566	4.70956e-06	4.49069	3.69175	15	221	structure-specific DNA binding	3.09193e-05
24	GO:0035326	8.6904e-06	15.045	0.501142	6	30	enhancer binding	5.46771e-05
25	GO:0000977	2.28491e-05	6.5789	1.53684	9	92	RNA polymerase II regulatory region sequence-specific DNA binding	0.000138008
26	GO:0001227	0.000269535	9.98606	0.584666	5	35	RNA polymerase II transcription regulatory region sequence-specific DNA binding transcription factor activity involved in negative regulation of transcription	0.00156538
27	GO:0000988	0.0004209	2.49512	8.60294	20	515	protein binding transcription factor activity	0.00235392
28	GO:0001105	0.000438958	13.2725	0.367504	4	22	RNA polymerase II transcription coactivator activity	0.00236724
29	GO:0000979	0.000851282	10.8564	0.434323	4	26	RNA polymerase II core promoter sequence-specific DNA binding	0.00443254
30	GO:0022836	0.00169663	2.74567	5.02812	13	301	gated channel activity	0.00826425
31	GO:0022839	0.00169663	2.74567	5.02812	13	301	ion gated channel activity	0.00826425
32	GO:0000989	0.00185922	2.29375	8.33566	18	499	transcription factor binding transcription factor activity	0.0087732
33	GO:0001078	0.00212633	8.23207	0.551256	4	33	RNA polymerase II core promoter proximal region sequence-specific DNA binding transcription factor activity involved in negative regulation of transcription	0.00917358
34	GO:0001190	0.00212633	8.23207	0.551256	4	33	RNA polymerase II transcription factor binding transcription factor activity involved in positive regulation of transcription	0.00917358
35	GO:0008376	0.00212633	8.23207	0.551256	4	33	acetylgalactosaminyltransferase activity	0.00917358
36	GO:0071837	0.00219618	13.733	0.267276	3	16	HMG box domain binding	0.00921174
37	GO:0005219	0.00268874	39.5433	0.0835237	2	5	ryanodine-sensitive calcium-release channel activity	0.01015
38	GO:0015185	0.00268874	39.5433	0.0835237	2	5	gamma-aminobutyric acid transmembrane transporter activity	0.01015
39	GO:0034236	0.00268874	39.5433	0.0835237	2	5	protein kinase A catalytic subunit binding	0.01015
40	GO:0070700	0.00268874	39.5433	0.0835237	2	5	BMP receptor binding	0.01015
41	GO:0046982	0.00300454	2.46169	6.0137	14	360	protein heterodimerization activity	0.0110655
42	GO:0005488	0.00415949	1.57715	199.755	217	11958	binding	0.0149451
43	GO:0004653	0.00425588	10.499	0.334095	3	20	polypeptide N-acetylgalactosaminyltransferase activity	0.0149451
44	GO:0097159	0.00490151	1.40405	90.6733	111	5428	organic cyclic compound binding	0.0168211
45	GO:0015079	0.00501911	3.56194	2.08809	7	125	potassium ion transmembrane transporter activity	0.0168419
46	GO:0008083	0.00635182	3.08375	2.73958	8	164	growth factor activity	0.0206246
47	GO:0003712	0.00641958	2.11725	7.95145	16	476	transcription cofactor activity	0.0206246
48	GO:0015267	0.00689113	2.22424	6.61507	14	396	channel activity	0.0212359
49	GO:0022803	0.00689113	2.22424	6.61507	14	396	passive transmembrane transporter activity	0.0212359
50	GO:0005326	0.00719402	8.49689	0.400914	3	24	neurotransmitter transporter activity	0.0217259
51	GO:0015276	0.00787979	3.25581	2.27184	7	136	ligand-gated ion channel activity	0.0228817
52	GO:0022834	0.00787979	3.25581	2.27184	7	136	ligand-gated channel activity	0.0228817
53	GO:0004879	0.00832089	5.42027	0.801827	4	48	ligand-activated sequence-specific DNA binding RNA polymerase II transcription factor activity	0.0237067
54	GO:0005216	0.00912082	2.21738	6.14734	13	368	ion channel activity	0.024111
55	GO:1901363	0.00924913	1.3652	89.4872	108	5357	heterocyclic compound binding	0.024111
56	GO:0031624	0.00926116	16.9426	0.150343	2	9	ubiquitin conjugating enzyme binding	0.024111
57	GO:0044390	0.00926116	16.9426	0.150343	2	9	small protein conjugating enzyme binding	0.024111
58	GO:0070696	0.00926116	16.9426	0.150343	2	9	transmembrane receptor protein serine/threonine kinase binding	0.024111
59	GO:0005249	0.00981581	4.09212	1.30297	5	78	voltage-gated potassium channel activity	0.0245746
60	GO:0003682	0.00992437	2.27401	5.52927	12	331	chromatin binding	0.0245746
61	GO:0005267	0.00992749	3.48722	1.82082	6	109	potassium channel activity	0.0245746
62	GO:0046873	0.010136	2.18584	6.23086	13	373	metal ion transmembrane transporter activity	0.0246861
63	GO:0022838	0.0107862	2.16733	6.28098	13	376	substrate-specific channel activity	0.0254252
64	GO:0046983	0.011057	1.71803	15.3349	25	918	protein dimerization activity	0.0254252
65	GO:0070888	0.011088	7.13549	0.467732	3	28	E-box binding	0.0254252
66	GO:0005218	0.0114497	14.8238	0.167047	2	10	intracellular ligand-gated calcium channel activity	0.0254252
67	GO:0005275	0.0114497	14.8238	0.167047	2	10	amine transmembrane transporter activity	0.0254252
68	GO:0033612	0.0114497	14.8238	0.167047	2	10	receptor serine/threonine kinase binding	0.0254252
69	GO:0031490	0.0134103	6.60606	0.501142	3	30	chromatin DNA binding	0.0271227
70	GO:0004955	0.0138412	13.1759	0.183752	2	11	prostaglandin receptor activity	0.0271227
71	GO:0015271	0.0138412	13.1759	0.183752	2	11	outward rectifier potassium channel activity	0.0271227
72	GO:0034483	0.0138412	13.1759	0.183752	2	11	heparan sulfate sulfotransferase activity	0.0271227
73	GO:0003713	0.0159348	2.30633	4.52698	10	271	transcription coactivator activity	0.0271227
74	GO:0004953	0.0164281	11.8575	0.200457	2	12	icosanoid receptor activity	0.0271227
75	GO:0004954	0.0164281	11.8575	0.200457	2	12	prostanoid receptor activity	0.0271227
76	GO:0005416	0.0164281	11.8575	0.200457	2	12	cation:amino acid symporter activity	0.0271227
77	GO:0004102	0.0167047	Inf	0.0167047	1	1	choline O-acetyltransferase activity	0.0271227
78	GO:0005018	0.0167047	Inf	0.0167047	1	1	platelet-derived growth factor alpha-receptor activity	0.0271227
79	GO:0005334	0.0167047	Inf	0.0167047	1	1	norepinephrine:sodium symporter activity	0.0271227
80	GO:0015495	0.0167047	Inf	0.0167047	1	1	gamma-aminobutyric acid:hydrogen symporter activity	0.0271227
81	GO:0016521	0.0167047	Inf	0.0167047	1	1	pituitary adenylate cyclase activating polypeptide activity	0.0271227
82	GO:0017064	0.0167047	Inf	0.0167047	1	1	fatty acid amide hydrolase activity	0.0271227
83	GO:0031686	0.0167047	Inf	0.0167047	1	1	A1 adenosine receptor binding	0.0271227
84	GO:0031834	0.0167047	Inf	0.0167047	1	1	neurokinin receptor binding	0.0271227
85	GO:0031835	0.0167047	Inf	0.0167047	1	1	substance P receptor binding	0.0271227
86	GO:0031858	0.0167047	Inf	0.0167047	1	1	pituitary adenylate cyclase-activating polypeptide receptor binding	0.0271227
87	GO:0033871	0.0167047	Inf	0.0167047	1	1	[heparan sulfate]-glucosamine 3-sulfotransferase 2 activity	0.0271227
88	GO:0035500	0.0167047	Inf	0.0167047	1	1	MH2 domain binding	0.0271227
89	GO:0035501	0.0167047	Inf	0.0167047	1	1	MH1 domain binding	0.0271227
90	GO:0043924	0.0167047	Inf	0.0167047	1	1	suramin binding	0.0271227
91	GO:0047173	0.0167047	Inf	0.0167047	1	1	phosphatidylcholine-retinol O-acyltransferase activity	0.0271227
92	GO:0047220	0.0167047	Inf	0.0167047	1	1	galactosylxylosylprotein 3-beta-galactosyltransferase activity	0.0271227
93	GO:0050571	0.0167047	Inf	0.0167047	1	1	1,5-anhydro-D-fructose reductase activity	0.0271227
94	GO:0030296	0.0192034	10.7788	0.217162	2	13	protein tyrosine kinase activator activity	0.030848
95	GO:0046332	0.0209993	4.0382	1.0524	4	63	SMAD binding	0.0333778
96	GO:0022843	0.0212357	2.91629	2.15491	6	129	voltage-gated cation channel activity	0.033402
97	GO:1901338	0.0221601	9.87992	0.233866	2	14	catecholamine binding	0.0344966
98	GO:0001076	0.0232726	3.2429	1.62036	5	97	RNA polymerase II transcription factor binding transcription factor activity	0.0358588
99	GO:0001972	0.0252914	9.11932	0.250571	2	15	retinoic acid binding	0.03819
100	GO:0015278	0.0252914	9.11932	0.250571	2	15	calcium-release channel activity	0.03819
101	GO:0004697	0.0285907	8.46738	0.267276	2	16	protein kinase C activity	0.0423255
102	GO:0051428	0.0285907	8.46738	0.267276	2	16	peptide hormone receptor binding	0.0423255
103	GO:0030295	0.0289043	4.81743	0.668189	3	40	protein kinase activator activity	0.0423743
104	GO:0001104	0.0309241	3.55413	1.18604	4	71	RNA polymerase II transcription cofactor activity	0.0427594
105	GO:0001588	0.0331315	59.0902	0.0334095	1	2	dopamine neurotransmitter receptor activity, coupled via Gs	0.0427594
106	GO:0001785	0.0331315	59.0902	0.0334095	1	2	prostaglandin J receptor activity	0.0427594
107	GO:0004605	0.0331315	59.0902	0.0334095	1	2	phosphatidate cytidylyltransferase activity	0.0427594
108	GO:0004956	0.0331315	59.0902	0.0334095	1	2	prostaglandin D receptor activity	0.0427594
109	GO:0005277	0.0331315	59.0902	0.0334095	1	2	acetylcholine transmembrane transporter activity	0.0427594
110	GO:0005280	0.0331315	59.0902	0.0334095	1	2	hydrogen:amino acid symporter activity	0.0427594
111	GO:0005333	0.0331315	59.0902	0.0334095	1	2	norepinephrine transmembrane transporter activity	0.0427594
112	GO:0008273	0.0331315	59.0902	0.0334095	1	2	calcium, potassium:sodium antiporter activity	0.0427594
113	GO:0033872	0.0331315	59.0902	0.0334095	1	2	[heparan sulfate]-glucosamine 3-sulfotransferase 3 activity	0.0427594
114	GO:0035403	0.0331315	59.0902	0.0334095	1	2	histone kinase activity (H3-T6 specific)	0.0427594
115	GO:0045032	0.0331315	59.0902	0.0334095	1	2	ADP-activated nucleotide receptor activity	0.0427594
116	GO:0048763	0.0331315	59.0902	0.0334095	1	2	calcium-induced calcium release activity	0.0427594
117	GO:1901375	0.0331315	59.0902	0.0334095	1	2	acetate ester transmembrane transporter activity	0.0427594
118	GO:0005230	0.0337697	3.45066	1.21945	4	73	extracellular ligand-gated ion channel activity	0.0432138
119	GO:0005085	0.0342252	2.37886	3.05697	7	183	guanyl-nucleotide exchange factor activity	0.0434286
120	GO:0030545	0.0348206	4.45524	0.718303	3	43	receptor regulator activity	0.0438159
121	GO:0004970	0.0356678	7.40797	0.300685	2	18	ionotropic glutamate receptor activity	0.0441462
122	GO:0008603	0.0356678	7.40797	0.300685	2	18	cAMP-dependent protein kinase regulator activity	0.0441462
123	GO:0005261	0.0364699	2.08354	4.47687	9	268	cation channel activity	0.044772
124	GO:0000987	0.0390852	4.24252	0.751713	3	45	core promoter proximal region sequence-specific DNA binding	0.0468851
125	GO:0004890	0.0394331	6.97175	0.31739	2	19	GABA-A receptor activity	0.0468851
126	GO:0005234	0.0394331	6.97175	0.31739	2	19	extracellular-glutamate-gated ion channel activity	0.0468851
127	GO:0005328	0.0394331	6.97175	0.31739	2	19	neurotransmitter:sodium symporter activity	0.0468851
128	GO:0001159	0.0413124	4.14358	0.768418	3	46	core promoter proximal region DNA binding	0.0487357
129	GO:0015077	0.0421993	1.94175	5.32881	10	319	monovalent inorganic cation transmembrane transporter activity	0.049134
130	GO:0019887	0.0423661	2.73402	1.90434	5	114	protein kinase regulator activity	0.049134
131	GO:0005217	0.0433417	6.58399	0.334095	2	20	intracellular ligand-gated ion channel activity	0.049134
132	GO:0042813	0.0433417	6.58399	0.334095	2	20	Wnt-activated receptor activity	0.049134
133	GO:0000149	0.0436023	4.04914	0.785122	3	47	SNARE binding	0.049134
134	GO:0019209	0.0436023	4.04914	0.785122	3	47	kinase activator activity	0.049134
135	GO:0022890	0.0470004	1.74196	7.71759	13	462	inorganic cation transmembrane transporter activity	0.0492849
136	GO:0015370	0.0483681	3.87257	0.818532	3	49	solute:sodium symporter activity	0.0492849
137	GO:0001665	0.0492849	29.5431	0.0501142	1	3	alpha-N-acetylgalactosaminide alpha-2,6-sialyltransferase activity	0.0492849
138	GO:0004142	0.0492849	29.5431	0.0501142	1	3	diacylglycerol cholinephosphotransferase activity	0.0492849
139	GO:0004351	0.0492849	29.5431	0.0501142	1	3	glutamate decarboxylase activity	0.0492849
140	GO:0004698	0.0492849	29.5431	0.0501142	1	3	calcium-dependent protein kinase C activity	0.0492849
141	GO:0004699	0.0492849	29.5431	0.0501142	1	3	calcium-independent protein kinase C activity	0.0492849
142	GO:0004938	0.0492849	29.5431	0.0501142	1	3	alpha2-adrenergic receptor activity	0.0492849
143	GO:0005017	0.0492849	29.5431	0.0501142	1	3	platelet-derived growth factor-activated receptor activity	0.0492849
144	GO:0005250	0.0492849	29.5431	0.0501142	1	3	A-type (transient outward) potassium channel activity	0.0492849
145	GO:0008294	0.0492849	29.5431	0.0501142	1	3	calcium- and calmodulin-responsive adenylate cyclase activity	0.0492849
146	GO:0009931	0.0492849	29.5431	0.0501142	1	3	calcium-dependent protein serine/threonine kinase activity	0.0492849
147	GO:0016941	0.0492849	29.5431	0.0501142	1	3	natriuretic peptide receptor activity	0.0492849
148	GO:0034584	0.0492849	29.5431	0.0501142	1	3	piRNA binding	0.0492849
149	GO:0036122	0.0492849	29.5431	0.0501142	1	3	BMP binding	0.0492849
150	GO:0038085	0.0492849	29.5431	0.0501142	1	3	vascular endothelial growth factor binding	0.0492849
151	GO:0045031	0.0492849	29.5431	0.0501142	1	3	ATP-activated nucleotide receptor activity	0.0492849

## Sheet: GOStats_KEGG_hypo_pooled_sample
KEGGID	Pvalue	OddsRatio	ExpCount	Count	Size	Term	p.adj
1	4360	0.00010872	2.38537	14.8804	30	129	Axon guidance	0.0025369
2	4020	0.000195146	2.08621	20.4173	37	177	Calcium signaling pathway	0.0025369
3	4010	0.00188748	1.67807	30.9143	47	268	MAPK signaling pathway	0.0130222
4	5200	0.00200342	1.60567	37.6047	55	326	Pathways in cancer	0.0130222
5	4070	0.00275558	2.33627	8.99744	18	78	Phosphatidylinositol signaling system	0.0141623
6	4810	0.00369483	1.70486	24.5699	38	213	Regulation of actin cytoskeleton	0.0141623
7	4744	0.00406269	3.48413	3.3452	9	29	Phototransduction	0.0141623
8	4144	0.00435762	1.71108	23.1857	36	201	Endocytosis	0.0141623
9	4270	0.00609028	1.9282	13.3808	23	116	Vascular smooth muscle contraction	0.0175941
10	4510	0.00712107	1.66096	23.0704	35	200	Focal adhesion	0.0185148
11	4666	0.00981014	1.97007	10.8431	19	94	Fc gamma R-mediated phagocytosis	0.0231876
12	4150	0.0133539	2.32421	5.9983	12	52	mTOR signaling pathway	0.0289335
13	5146	0.017252	1.80737	12.2273	20	106	Amoebiasis	0.0334803
14	5219	0.0185641	2.41754	4.84478	10	42	Bladder cancer	0.0334803
15	4971	0.0199373	1.9713	8.53604	15	74	Gastric acid secretion	0.0334803
16	5217	0.0206033	2.1608	6.34435	12	55	Basal cell carcinoma	0.0334803
17	4370	0.0250103	1.90592	8.76674	15	76	VEGF signaling pathway	0.0382511
18	5222	0.0317209	1.79719	9.80491	16	85	Small cell lung cancer	0.0434076
19	4512	0.0317209	1.79719	9.80491	16	85	ECM-receptor interaction	0.0434076
20	511	0.0382167	3.21181	1.96098	5	17	Other glycan degradation	0.0467247
21	4916	0.0387984	1.6813	11.6505	18	101	Melanogenesis	0.0467247
22	5412	0.041163	1.80613	8.53604	14	74	Arrhythmogenic right ventricular cardiomyopathy (ARVC)	0.0467247
23	5110	0.0413334	1.97776	6.229	11	54	Vibrio cholerae infection	0.0467247
24	5131	0.043256	1.894	7.03646	12	61	Shigellosis	0.0468606
25	630	0.0480589	2.96417	2.07633	5	18	Glyoxylate and dicarboxylate metabolism	0.048775
26	51	0.048775	2.20542	4.15267	8	36	Fructose and mannose metabolism	0.048775

## Sheet: GOStats_KEGG_hyper_pooled_sampl
KEGGID	Pvalue	OddsRatio	ExpCount	Count	Size	Term	p.adj
1	5200	2.34e-07	1.88557	74.6539	114	326	Pathways in cancer	7.95e-06
2	4144	8.3e-06	1.97299	46.029	73	201	Endocytosis	0.000141097
3	4916	0.000110713	2.2448	23.129	40	101	Melanogenesis	0.00125474
4	5217	0.000173866	2.8399	12.595	25	55	Basal cell carcinoma	0.00147786
5	4070	0.000247235	2.37487	17.862	32	78	Phosphatidylinositol signaling system	0.0016812
6	4310	0.000604089	1.81813	34.35	52	150	Wnt signaling pathway	0.00342317
7	5412	0.00115014	2.19552	16.946	29	74	Arrhythmogenic right ventricular cardiomyopathy (ARVC)	0.0055864
8	562	0.00231634	2.2998	13.053	23	57	Inositol phosphate metabolism	0.00984444
9	5210	0.00359938	2.14689	14.198	24	62	Colorectal cancer	0.0135976
10	4020	0.00418992	1.58246	40.533	56	177	Calcium signaling pathway	0.0142457
11	4115	0.00656999	1.9756	15.572	25	68	p53 signaling pathway	0.0203072
12	3060	0.00742568	3.10346	5.267	11	23	Protein export	0.0210394
13	4666	0.00865328	1.7557	21.526	32	94	Fc gamma R-mediated phagocytosis	0.0225453
14	5100	0.00994647	1.88695	16.03	25	70	Bacterial invasion of epithelial cells	0.0225453
15	5212	0.00994647	1.88695	16.03	25	70	Pancreatic cancer	0.0225453
16	5215	0.0125479	1.72819	20.381	30	89	Prostate cancer	0.0260709
17	5110	0.0130355	1.99529	12.366	20	54	Vibrio cholerae infection	0.0260709
18	532	0.0160834	2.81922	5.038	10	22	Glycosaminoglycan biosynthesis - chondroitin sulfate	0.0303797
19	5213	0.0178422	1.95193	11.908	19	52	Endometrial cancer	0.031119
20	5219	0.0188782	2.0848	9.61799	16	42	Bladder cancer	0.031119
21	5130	0.0199111	1.8836	12.824	20	56	Pathogenic Escherichia coli infection	0.031119
22	5216	0.0201358	2.38898	6.641	12	29	Thyroid cancer	0.031119
23	5223	0.026878	1.83957	12.366	19	54	Non-small cell lung cancer	0.0374149
24	4010	0.0272428	1.32657	61.372	75	268	MAPK signaling pathway	0.0374149
25	750	0.0275109	6.75075	1.374	4	6	Vitamin B6 metabolism	0.0374149
26	310	0.0297403	1.93503	10.076	16	44	Lysine degradation	0.0388911
27	4360	0.031605	1.47267	29.541	39	129	Axon guidance	0.0397989
28	4722	0.0390391	1.45025	29.083	38	127	Neurotrophin signaling pathway	0.0474046
29	4960	0.0406679	1.88028	9.61799	15	42	Aldosterone-regulated sodium reabsorption	0.0476796
30	5414	0.0441545	1.53157	20.61	28	90	Dilated cardiomyopathy	0.0487331
31	5221	0.04636	1.69321	13.053	19	57	Acute myeloid leukemia	0.0487331
32	5410	0.0472998	1.54631	19.007	26	83	Hypertrophic cardiomyopathy (HCM)	0.0487331
33	3015	0.0472998	1.54631	19.007	26	83	mRNA surveillance pathway	0.0487331
34	4012	0.0488723	1.52563	19.923	27	87	ErbB signaling pathway	0.0488723

## Sheet: GOStats_BP_hypo_pooled_sample
GOBPID	Pvalue	OddsRatio	ExpCount	Count	Size	Term	p.adj
1	GO:0022008	1.65188e-13	1.79004	154.886	242	1314	neurogenesis	1.30829e-10
2	GO:0031175	9.38072e-12	1.94027	93.4735	158	793	neuron projection development	3.71476e-09
3	GO:0030030	6.57407e-11	1.74397	130.839	202	1110	cell projection organization	1.73556e-08
4	GO:0048812	1.15674e-10	2.01121	72.61	127	616	neuron projection morphogenesis	2.29034e-08
5	GO:0048667	1.57715e-10	2.01136	71.4312	125	606	cell morphogenesis involved in neuron differentiation	2.4982e-08
6	GO:0048699	2.64101e-10	1.67538	146.045	218	1239	generation of neurons	3.37554e-08
7	GO:0048666	2.98343e-10	1.78872	107.972	171	916	neuron development	3.37554e-08
8	GO:0007409	9.73736e-10	2.02855	62.8265	111	533	axonogenesis	9.63999e-08
9	GO:0030182	1.8794e-09	1.66385	134.258	200	1139	neuron differentiation	1.65387e-07
10	GO:0007399	8.1328e-09	1.48597	229.381	308	1946	nervous system development	5.65965e-07
11	GO:0006928	8.40977e-09	1.53383	187.654	260	1592	cellular component movement	5.65965e-07
12	GO:0061564	8.57522e-09	1.93395	65.1839	111	553	axon development	5.65965e-07
13	GO:0010646	1.00898e-08	1.42156	311.068	399	2639	regulation of cell communication	5.76248e-07
14	GO:0048731	1.02478e-08	1.3631	458.409	559	3889	system development	5.76248e-07
15	GO:0023051	1.09138e-08	1.42081	310.36	398	2633	regulation of signaling	5.76248e-07
16	GO:0009653	1.96623e-08	1.43544	273.112	355	2317	anatomical structure morphogenesis	9.31974e-07
17	GO:0006796	2.1129e-08	1.36545	418.568	514	3551	phosphate-containing compound metabolic process	9.31974e-07
18	GO:0000904	2.11812e-08	1.73763	93.8272	146	796	cell morphogenesis involved in differentiation	9.31974e-07
19	GO:0000902	2.94973e-08	1.60994	131.311	191	1114	cell morphogenesis	1.22957e-06
20	GO:0030154	4.19624e-08	1.36748	385.328	476	3269	cell differentiation	1.66171e-06
21	GO:0048856	5.17597e-08	1.32542	537.974	638	4564	anatomical structure development	1.95208e-06
22	GO:0006793	6.48161e-08	1.34893	423.755	516	3595	phosphorus metabolic process	2.33338e-06
23	GO:0048869	6.85301e-08	1.35269	409.02	500	3470	cellular developmental process	2.35982e-06
24	GO:0048858	7.42448e-08	1.7082	92.4127	142	784	cell projection morphogenesis	2.45008e-06
25	GO:0048468	1.1071e-07	1.45719	212.29	282	1801	cell development	3.41711e-06
26	GO:0032990	1.12178e-07	1.68738	94.6523	144	803	cell part morphogenesis	3.41711e-06
27	GO:0032989	1.34147e-07	1.55621	139.916	198	1187	cellular component morphogenesis	3.93498e-06
28	GO:0007275	1.55844e-07	1.31374	525.479	621	4458	multicellular organismal development	4.40815e-06
29	GO:0051179	1.80533e-07	1.30136	593.846	692	5038	localization	4.93043e-06
30	GO:0044767	2.18527e-07	1.29791	602.215	700	5109	single-organism developmental process	5.76912e-06
31	GO:0022610	2.28373e-07	1.57657	124.828	179	1059	biological adhesion	5.83457e-06
32	GO:0007155	2.62825e-07	1.57448	124.238	178	1054	cell adhesion	6.50491e-06
33	GO:0032502	3.14885e-07	1.29259	608.344	705	5161	developmental process	7.55723e-06
34	GO:0009966	4.07031e-07	1.38359	277.238	351	2352	regulation of signal transduction	9.22327e-06
35	GO:0044763	4.07594e-07	1.32162	1365.09	1455	11581	single-organism cellular process	9.22327e-06
36	GO:0040011	4.75954e-07	1.47804	169.973	230	1442	locomotion	1.0471e-05
37	GO:0021955	5.2861e-07	7.06383	3.65407	15	31	central nervous system neuron axonogenesis	1.13151e-05
38	GO:0016043	8.06854e-07	1.28404	580.055	672	4921	cellular component organization	1.68165e-05
39	GO:0007411	8.56697e-07	1.96667	43.731	76	371	axon guidance	1.69626e-05
40	GO:0097485	8.56697e-07	1.96667	43.731	76	371	neuron projection guidance	1.69626e-05
41	GO:0048583	9.35002e-07	1.33066	362.225	441	3073	regulation of response to stimulus	1.80615e-05
42	GO:0007169	1.15343e-06	1.66883	81.922	124	695	transmembrane receptor protein tyrosine kinase signaling pathway	2.17504e-05
43	GO:0032320	1.60747e-06	2.10098	33.2403	61	282	positive regulation of Ras GTPase activity	2.96073e-05
44	GO:0030029	2.80836e-06	1.73772	63.0622	99	535	actin filament-based process	5.05505e-05
45	GO:0071840	3.40239e-06	1.26332	592.313	679	5025	cellular component organization or biogenesis	5.98821e-05
46	GO:0044699	4.19045e-06	1.33071	1514.67	1587	12850	single-organism process	7.21485e-05
47	GO:0007167	4.48848e-06	1.52068	115.162	161	977	enzyme linked receptor protein signaling pathway	7.56356e-05
48	GO:0021952	4.80104e-06	7.52489	2.82896	12	24	central nervous system projection neuron axonogenesis	7.66329e-05
49	GO:0006935	4.92069e-06	1.6494	75.2032	113	638	chemotaxis	7.66329e-05
50	GO:0042330	4.92069e-06	1.6494	75.2032	113	638	taxis	7.66329e-05
51	GO:0032318	4.9347e-06	1.93221	39.6054	68	336	regulation of Ras GTPase activity	7.66329e-05
52	GO:0032321	6.01099e-06	2.52424	17.4453	37	148	positive regulation of Rho GTPase activity	9.15519e-05
53	GO:0006468	6.91981e-06	1.42707	162.901	215	1382	protein phosphorylation	0.000101508
54	GO:0007010	6.92102e-06	1.5268	107.5	151	912	cytoskeleton organization	0.000101508
55	GO:0032319	8.08365e-06	2.35369	20.3921	41	173	regulation of Rho GTPase activity	0.000116405
56	GO:0050793	8.26561e-06	1.37638	207.811	265	1763	regulation of developmental process	0.000116899
57	GO:0048518	1.07106e-05	1.26019	498.015	576	4225	positive regulation of biological process	0.000148822
58	GO:0046777	1.10822e-05	2.23863	22.7496	44	193	protein autophosphorylation	0.00015133
59	GO:0030036	1.14453e-05	1.71992	57.0507	89	484	actin cytoskeleton organization	0.000153638
60	GO:0046578	1.32493e-05	1.78881	47.7387	77	405	regulation of Ras protein signal transduction	0.00017489
61	GO:0051056	1.53967e-05	1.71512	55.872	87	474	regulation of small GTPase mediated signal transduction	0.000199905
62	GO:0019220	1.59752e-05	1.36005	210.522	266	1786	regulation of phosphate metabolic process	0.00020407
63	GO:0031344	1.64981e-05	1.83081	42.5523	70	361	regulation of cell projection organization	0.000207405
64	GO:0051174	1.9965e-05	1.35402	212.054	267	1799	regulation of phosphorus metabolic process	0.000247066
65	GO:0043087	2.401e-05	1.67472	58.9367	90	500	regulation of GTPase activity	0.000292553
66	GO:0033124	2.80622e-05	1.66635	59.1724	90	502	regulation of GTP catabolic process	0.000336747
67	GO:0031346	2.90607e-05	2.1789	22.1602	42	188	positive regulation of cell projection organization	0.000343524
68	GO:1900542	3.50225e-05	1.55978	79.3287	114	673	regulation of purine nucleotide metabolic process	0.000407909
69	GO:0035556	3.63524e-05	1.31361	254.842	312	2162	intracellular signal transduction	0.000417262
70	GO:0006140	4.25756e-05	1.55111	79.6824	114	676	regulation of nucleotide metabolic process	0.000481712
71	GO:0048870	5.22671e-05	1.42304	129.071	171	1095	cell motility	0.000568909
72	GO:0051674	5.22671e-05	1.42304	129.071	171	1095	localization of cell	0.000568909
73	GO:0007268	5.24373e-05	1.52725	84.2794	119	715	synaptic transmission	0.000568909
74	GO:1902531	5.58485e-05	1.36767	169.973	217	1442	regulation of intracellular signal transduction	0.00059773
75	GO:0051128	5.76985e-05	1.34493	193.43	243	1641	regulation of cellular component organization	0.000609296
76	GO:0016310	5.88406e-05	1.32774	215.237	267	1826	phosphorylation	0.000613181
77	GO:0043547	6.65268e-05	1.65463	54.8111	83	465	positive regulation of GTPase activity	0.000684276
78	GO:0006811	6.84043e-05	1.36953	163.372	209	1386	ion transport	0.000694566
79	GO:0048513	6.97424e-05	1.26663	336.882	398	2858	organ development	0.00069919
80	GO:0018108	7.20645e-05	1.8279	35.8335	59	304	peptidyl-tyrosine phosphorylation	0.000711096
81	GO:0051349	7.27258e-05	3.76513	5.65792	16	48	positive regulation of lyase activity	0.000711096
82	GO:0033121	7.97573e-05	1.59258	64.1231	94	544	regulation of purine nucleotide catabolic process	0.000770339
83	GO:0009118	8.53355e-05	1.58494	65.0661	95	552	regulation of nucleoside metabolic process	0.000806128
84	GO:0030811	8.54984e-05	1.58893	64.241	94	545	regulation of nucleotide catabolic process	0.000806128
85	GO:0018212	8.71933e-05	1.81284	36.0692	59	306	peptidyl-tyrosine modification	0.000812436
86	GO:0035023	9.0953e-05	2.05107	23.221	42	197	regulation of Rho protein signal transduction	0.000837614
87	GO:0051234	0.000108228	1.2252	489.528	557	4153	establishment of localization	0.000985249
88	GO:0016477	0.000119068	1.41416	119.641	158	1015	cell migration	0.00107162
89	GO:0009894	0.000129757	1.43428	107.618	144	913	regulation of catabolic process	0.00114575
90	GO:0044087	0.000130198	1.6155	55.872	83	474	regulation of cellular component biogenesis	0.00114575
91	GO:0006810	0.000132284	1.22345	478.919	545	4063	transport	0.00114646
92	GO:0032879	0.000133175	1.3055	220.541	270	1871	regulation of localization	0.00114646
93	GO:0090066	0.000135685	1.72566	41.3735	65	351	regulation of anatomical structure size	0.00115551
94	GO:1901701	0.00015343	1.4638	92.4127	126	784	cellular response to oxygen-containing compound	0.00129273
95	GO:0065008	0.000164617	1.24477	356.213	415	3022	regulation of biological quality	0.00137239
96	GO:0051960	0.000178007	1.54645	66.3627	95	563	regulation of nervous system development	0.00146856
97	GO:0050767	0.000185513	1.58087	58.9367	86	500	regulation of neurogenesis	0.00151471
98	GO:0060541	0.000196405	1.9484	24.7534	43	210	respiratory system development	0.00157313
99	GO:0045595	0.000196642	1.35558	150.171	191	1274	regulation of cell differentiation	0.00157313
100	GO:0051239	0.000245689	1.27496	250.245	300	2123	regulation of multicellular organismal process	0.00191022
101	GO:0048522	0.000245959	1.21829	444.382	506	3770	positive regulation of cellular process	0.00191022
102	GO:0030155	0.000246013	1.71367	39.0161	61	331	regulation of cell adhesion	0.00191022
103	GO:0098655	0.000272446	1.51698	68.838	97	584	cation transmembrane transport	0.00209492
104	GO:0071417	0.000283996	1.5987	52.2179	77	443	cellular response to organonitrogen compound	0.00216274
105	GO:0098660	0.000289732	1.51376	68.9559	97	585	inorganic ion transmembrane transport	0.00218541
106	GO:0051339	0.000317579	2.73965	8.8405	20	75	regulation of lyase activity	0.00237285
107	GO:0090002	0.000343551	2.4454	11.5516	24	98	establishment of protein localization to plasma membrane	0.00254292
108	GO:0006184	0.000349981	1.45064	85.576	116	726	GTP catabolic process	0.00256653
109	GO:0009150	0.000364266	1.32297	164.551	205	1396	purine ribonucleotide metabolic process	0.00264678
110	GO:0072521	0.000371788	1.31574	171.859	213	1458	purine-containing compound metabolic process	0.00267687
111	GO:0007190	0.000381231	4.35207	3.5362	11	30	activation of adenylate cyclase activity	0.00272013
112	GO:1901069	0.000389758	1.44569	85.8118	116	728	guanosine-containing compound catabolic process	0.00275614
113	GO:0045762	0.000427736	3.92299	4.12557	12	35	positive regulation of adenylate cyclase activity	0.00299794
114	GO:0006897	0.000435165	1.52782	61.2941	87	520	endocytosis	0.00302298
115	GO:0019637	0.000438943	1.27359	226.435	272	1921	organophosphate metabolic process	0.00302298
116	GO:0007267	0.000454492	1.34372	139.091	176	1180	cell-cell signaling	0.0030916
117	GO:0031281	0.000456713	3.39739	5.3043	14	45	positive regulation of cyclase activity	0.0030916
118	GO:0010975	0.000505436	1.74706	32.0615	51	272	regulation of neuron projection development	0.00339242
119	GO:1901068	0.000515217	1.42831	88.1692	118	748	guanosine-containing compound metabolic process	0.00342901
120	GO:0071495	0.000520857	1.37856	111.862	145	949	cellular response to endogenous stimulus	0.00343765
121	GO:0007154	0.000535441	1.18059	680.954	746	5777	cell communication	0.00350471
122	GO:0044093	0.000559081	1.29521	183.175	224	1554	positive regulation of molecular function	0.00361992
123	GO:0043085	0.000566616	1.31846	155.946	194	1323	positive regulation of catalytic activity	0.00361992
124	GO:0050764	0.000566755	3.13506	6.01154	15	51	regulation of phagocytosis	0.00361992
125	GO:0032535	0.000580665	1.81831	26.7572	44	227	regulation of cellular component size	0.0036791
126	GO:1901699	0.000588977	1.53445	56.8149	81	482	cellular response to nitrogen compound	0.00370214
127	GO:0050790	0.000605994	1.25847	240.579	286	2041	regulation of catalytic activity	0.00377911
128	GO:0043010	0.000615899	1.71903	33.1224	52	281	camera-type eye development	0.00381088
129	GO:0006163	0.000627127	1.30505	167.144	206	1418	purine nucleotide metabolic process	0.00382784
130	GO:0007009	0.000637878	1.94223	20.7457	36	176	plasma membrane organization	0.00382784
131	GO:0006464	0.000644575	1.21864	352.559	405	2991	cellular protein modification process	0.00382784
132	GO:0036211	0.000644575	1.21864	352.559	405	2991	protein modification process	0.00382784
133	GO:0046039	0.000657457	1.4214	86.9905	116	738	GTP metabolic process	0.00382784
134	GO:0009203	0.00065888	1.34771	126.714	161	1075	ribonucleoside triphosphate catabolic process	0.00382784
135	GO:0009207	0.00065888	1.34771	126.714	161	1075	purine ribonucleoside triphosphate catabolic process	0.00382784
136	GO:1901653	0.000660467	1.6764	36.4229	56	309	cellular response to peptide	0.00382784
137	GO:0045664	0.000662139	1.58605	47.0315	69	399	regulation of neuron differentiation	0.00382784
138	GO:0009259	0.000668147	1.30383	166.437	205	1412	ribonucleotide metabolic process	0.00383458
139	GO:0030032	0.000710874	3.05011	6.12941	15	52	lamellipodium assembly	0.00405045
140	GO:0065009	0.000724863	1.23461	288.908	337	2451	regulation of molecular function	0.00410066
141	GO:1901184	0.000740222	2.60129	8.72263	19	74	regulation of ERBB signaling pathway	0.00415784
142	GO:0009146	0.000747287	1.34299	127.067	161	1078	purine nucleoside triphosphate catabolic process	0.00416461
143	GO:0043269	0.000751943	1.51534	58.1115	82	493	regulation of ion transport	0.00416461
144	GO:0009893	0.000763187	1.235	284.428	332	2413	positive regulation of metabolic process	0.00419753
145	GO:0009154	0.000785535	1.33759	129.896	164	1102	purine ribonucleotide catabolic process	0.00429065
146	GO:0019693	0.000802379	1.29795	167.026	205	1417	ribose phosphate metabolic process	0.00435263
147	GO:0009261	0.000818429	1.33606	130.014	164	1103	ribonucleotide catabolic process	0.00440949
148	GO:0023052	0.00084857	1.1733	671.76	734	5699	signaling	0.00451052
149	GO:0044700	0.00084857	1.1733	671.76	734	5699	single organism signaling	0.00451052
150	GO:0033564	0.000871948	29.9958	0.589367	4	5	anterior/posterior axon guidance	0.00460388
151	GO:0009143	0.000881863	1.33676	127.539	161	1082	nucleoside triphosphate catabolic process	0.0046254
152	GO:0007156	0.000895338	2.03902	16.6201	30	141	homophilic cell adhesion	0.00466518
153	GO:0001654	0.000988002	1.63484	37.8373	57	321	eye development	0.00511436
154	GO:0097581	0.0010051	2.79978	6.95453	16	59	lamellipodium organization	0.00516907
155	GO:0006195	0.0010174	1.32681	131.547	165	1116	purine nucleotide catabolic process	0.00519859
156	GO:0006152	0.00108071	1.32904	128.128	161	1087	purine nucleoside catabolic process	0.00543518
157	GO:0046130	0.00108071	1.32904	128.128	161	1087	purine ribonucleoside catabolic process	0.00543518
158	GO:0098662	0.00108429	1.49288	58.8188	82	499	inorganic cation transmembrane transport	0.00543518
159	GO:0051345	0.00115368	1.37948	95.3595	124	809	positive regulation of hydrolase activity	0.00574662
160	GO:0031279	0.00118331	2.55637	8.36901	18	71	regulation of cyclase activity	0.00582098
161	GO:0042058	0.00118331	2.55637	8.36901	18	71	regulation of epidermal growth factor receptor signaling pathway	0.00582098
162	GO:0045761	0.001223	2.73596	7.0724	16	60	regulation of adenylate cyclase activity	0.00597909
163	GO:0021587	0.00128026	3.34087	4.59706	12	39	cerebellum morphogenesis	0.00615551
164	GO:0038032	0.00128026	3.34087	4.59706	12	39	termination of G-protein coupled receptor signaling pathway	0.00615551
165	GO:0072523	0.00128942	1.3179	132.254	165	1122	purine-containing compound catabolic process	0.00615551
166	GO:0043412	0.00129017	1.20072	367.175	417	3115	macromolecule modification	0.00615551
167	GO:0090330	0.00130654	7.50422	1.41448	6	12	regulation of platelet aggregation	0.00619629
168	GO:0038127	0.00132928	1.73196	27.8181	44	236	ERBB signaling pathway	0.00624216
169	GO:0030001	0.00133198	1.39403	86.0475	113	730	metal ion transport	0.00624216
170	GO:0051336	0.00135833	1.30874	138.737	172	1177	regulation of hydrolase activity	0.00629684
171	GO:0006884	0.00135955	5.83847	1.88597	7	16	cell volume homeostasis	0.00629684
172	GO:0021954	0.00140695	2.50886	8.48688	18	72	central nervous system neuron development	0.00644312
173	GO:0051130	0.0014074	1.4021	81.8041	108	694	positive regulation of cellular component organization	0.00644312
174	GO:0019538	0.0014158	1.17267	552.59	609	4688	protein metabolic process	0.00644433
175	GO:0060284	0.00143508	1.41524	76.6177	102	650	regulation of cell development	0.00649478
176	GO:0009205	0.00148242	1.30453	139.916	173	1187	purine ribonucleoside triphosphate metabolic process	0.00667087
177	GO:0050927	0.00150504	4.22485	2.94683	9	25	positive regulation of positive chemotaxis	0.00673442
178	GO:0009887	0.00151376	1.36027	99.603	128	845	organ morphogenesis	0.00673539
179	GO:0009166	0.00152479	1.31049	133.668	166	1134	nucleotide catabolic process	0.00674657
180	GO:0072659	0.001544	2.01054	15.6772	28	133	protein localization to plasma membrane	0.00678999
181	GO:0031329	0.00155175	1.36416	97.0097	125	823	regulation of cellular catabolic process	0.00678999
182	GO:0042454	0.00160368	1.31385	129.307	161	1097	ribonucleoside catabolic process	0.0068528
183	GO:0071229	0.00160432	1.95044	17.2095	30	146	cellular response to acid chemical	0.0068528
184	GO:0044765	0.00160543	1.18927	402.655	453	3416	single-organism transport	0.0068528
185	GO:0007610	0.00160797	1.42465	71.667	96	608	behavior	0.0068528
186	GO:0007264	0.00160937	1.46483	60.469	83	513	small GTPase mediated signal transduction	0.0068528
187	GO:0003012	0.00165582	1.59912	37.8373	56	321	muscle system process	0.00701289
188	GO:0043408	0.00177416	1.45536	61.5299	84	522	regulation of MAPK cascade	0.00747411
189	GO:0009144	0.00185151	1.29627	140.623	173	1193	purine nucleoside triphosphate metabolic process	0.00771785
190	GO:0009199	0.00185151	1.29627	140.623	173	1193	ribonucleoside triphosphate metabolic process	0.00771785
191	GO:0098609	0.00186469	1.79037	22.7496	37	193	cell-cell adhesion	0.00773212
192	GO:1901564	0.00188349	1.21184	290.204	334	2462	organonitrogen compound metabolic process	0.00776938
193	GO:1901292	0.00191274	1.30182	134.376	166	1140	nucleoside phosphate catabolic process	0.00781033
194	GO:0019226	0.00191314	2.07004	13.6733	25	116	transmission of nerve impulse	0.00781033
195	GO:0006812	0.00192559	1.33046	111.862	141	949	cation transport	0.00782088
196	GO:0008360	0.00196019	2.1024	12.9661	24	110	regulation of cell shape	0.00792078
197	GO:0030323	0.00197705	1.79933	22.0423	36	187	respiratory tube development	0.00794834
198	GO:0031589	0.00199933	1.63905	32.4152	49	275	cell-substrate adhesion	0.00799731
199	GO:0030334	0.00204658	1.45336	60.1154	82	510	regulation of cell migration	0.00814519
200	GO:0050926	0.00206375	3.97605	3.06471	9	26	regulation of positive chemotaxis	0.00814629
201	GO:0031639	0.00207772	5.25425	2.00385	7	17	plasminogen activation	0.00814629
202	GO:0033233	0.00207772	5.25425	2.00385	7	17	regulation of protein sumoylation	0.00814629
203	GO:1901565	0.00222791	1.26905	164.08	198	1392	organonitrogen compound catabolic process	0.00867354
204	GO:0021675	0.00223409	2.45965	8.13326	17	69	nerve development	0.00867354
205	GO:0046434	0.00225501	1.2907	139.444	171	1183	organophosphate catabolic process	0.00867998
206	GO:0051094	0.00225767	1.34842	97.1276	124	824	positive regulation of developmental process	0.00867998
207	GO:2000026	0.00232264	1.27354	156.889	190	1331	regulation of multicellular organismal development	0.00888663
208	GO:0071375	0.0023608	1.59829	35.1262	52	298	cellular response to peptide hormone stimulus	0.00898919
209	GO:0023014	0.00241548	1.40191	72.61	96	616	signal transduction by phosphorylation	0.0091534
210	GO:0042278	0.00247583	1.27841	148.874	181	1263	purine nucleoside metabolic process	0.00933741
211	GO:0009164	0.00252247	1.29605	130.722	161	1109	nucleoside catabolic process	0.00942901
212	GO:0007173	0.00252796	1.68707	27.1109	42	230	epidermal growth factor receptor signaling pathway	0.00942901
213	GO:0030324	0.00253583	1.78424	21.5708	35	183	lung development	0.00942901
214	GO:0023021	0.00258952	3.00614	4.95068	12	42	termination of signal transduction	0.00958364
215	GO:0019369	0.00266372	2.69897	6.24729	14	53	arachidonic acid metabolic process	0.00981242
216	GO:2000145	0.00269254	1.42641	63.298	85	537	regulation of cell motility	0.00987266
217	GO:0051270	0.00277724	1.39909	71.1955	94	604	regulation of cellular component movement	0.0101363
218	GO:0021696	0.00281683	3.41438	3.77195	10	32	cerebellar cortex morphogenesis	0.0102336
219	GO:0035637	0.00289275	1.84044	18.624	31	158	multicellular organismal signaling	0.0104615
220	GO:0046128	0.00291572	1.27316	148.52	180	1260	purine ribonucleoside metabolic process	0.0104966
221	GO:1901700	0.00294514	1.27869	142.155	173	1206	response to oxygen-containing compound	0.0105393
222	GO:0055086	0.0029542	1.2414	191.898	227	1628	nucleobase-containing small molecule metabolic process	0.0105393
223	GO:0050794	0.00303267	1.1481	1106.24	1162	9385	regulation of cellular process	0.0107707
224	GO:0071310	0.00320502	1.23064	207.103	243	1757	cellular response to organic substance	0.0113105
225	GO:0021575	0.00321321	2.90897	5.06855	12	43	hindbrain morphogenesis	0.0113105
226	GO:1901658	0.00325195	1.28587	131.547	161	1116	glycosyl compound catabolic process	0.0113962
227	GO:0048519	0.00329347	1.16906	434.363	482	3685	negative regulation of biological process	0.0114909
228	GO:0019934	0.00341951	7.50079	1.17873	5	10	cGMP-mediated signaling	0.0117633
229	GO:0042535	0.00341951	7.50079	1.17873	5	10	positive regulation of tumor necrosis factor biosynthetic process	0.0117633
230	GO:0071363	0.00342101	1.37292	76.9713	100	653	cellular response to growth factor stimulus	0.0117633
231	GO:0035855	0.00344582	5.62738	1.65023	6	14	megakaryocyte development	0.0117633
232	GO:0050884	0.00344582	5.62738	1.65023	6	14	neuromuscular process controlling posture	0.0117633
233	GO:0007613	0.00358226	2.1503	10.6086	20	90	memory	0.0121014
234	GO:0070848	0.00358832	1.36592	78.8572	102	669	response to growth factor	0.0121014
235	GO:0010562	0.0036101	1.32168	101.135	127	858	positive regulation of phosphorus metabolic process	0.0121014
236	GO:0045937	0.0036101	1.32168	101.135	127	858	positive regulation of phosphate metabolic process	0.0121014
237	GO:0048013	0.00362125	3.2657	3.88982	10	33	ephrin receptor signaling pathway	0.0121014
238	GO:0009117	0.00364365	1.23886	185.297	219	1572	nucleotide metabolic process	0.0121251
239	GO:0044707	0.00371037	1.14383	739.891	794	6277	single-multicellular organism process	0.0122782
240	GO:0015698	0.00373117	1.9202	15.0878	26	128	inorganic anion transport	0.0122782
241	GO:0009141	0.0037446	1.26941	142.98	173	1213	nucleoside triphosphate metabolic process	0.0122782
242	GO:0006909	0.00375168	1.71876	22.8674	36	194	phagocytosis	0.0122782
243	GO:0052652	0.00396024	1.88348	15.9129	27	135	cyclic purine nucleotide metabolic process	0.0129074
244	GO:0050789	0.00401165	1.14506	1164.82	1218	9882	regulation of biological process	0.0129967
245	GO:0044712	0.00402045	1.2169	222.073	258	1884	single-organism catabolic process	0.0129967
246	GO:0022603	0.00416676	1.34396	85.4582	109	725	regulation of anatomical structure morphogenesis	0.0133767
247	GO:0008277	0.00417178	1.85063	16.738	28	142	regulation of G-protein coupled receptor protein signaling pathway	0.0133767
248	GO:0006753	0.00422749	1.23382	185.886	219	1577	nucleoside phosphate metabolic process	0.0135007
249	GO:0040007	0.0042768	1.31647	99.8387	125	847	growth	0.0136033
250	GO:0021695	0.00432777	2.64063	5.89367	13	50	cerebellar cortex development	0.0136284
251	GO:0016337	0.00434307	1.52284	38.6624	55	328	single organismal cell-cell adhesion	0.0136284
252	GO:0003416	0.00435353	4.37793	2.23959	7	19	endochondral bone growth	0.0136284
253	GO:0072661	0.00435353	4.37793	2.23959	7	19	protein targeting to plasma membrane	0.0136284
254	GO:0032956	0.00439313	1.63719	27.1109	41	230	regulation of actin cytoskeleton organization	0.0136651
255	GO:0009190	0.00439975	1.86606	16.0308	27	136	cyclic nucleotide biosynthetic process	0.0136651
256	GO:0023057	0.00442706	1.3001	109.858	136	932	negative regulation of signaling	0.0136962
257	GO:0048011	0.0044909	1.56944	32.8867	48	279	neurotrophin TRK receptor signaling pathway	0.0138396
258	GO:0070838	0.00455031	1.5067	40.4305	57	343	divalent metal ion transport	0.0139684
259	GO:0000165	0.00457178	1.37739	69.781	91	592	MAPK cascade	0.0139801
260	GO:0046847	0.00459022	2.50566	6.60091	14	56	filopodium assembly	0.0139825
261	GO:0042063	0.00466344	1.72058	21.5708	34	183	gliogenesis	0.0141511
262	GO:0051491	0.0047368	3.75344	2.82896	8	24	positive regulation of filopodium assembly	0.0143171
263	GO:0051049	0.00475429	1.24338	165.023	196	1400	regulation of transport	0.0143171
264	GO:0032970	0.00482538	1.57045	32.1794	47	273	regulation of actin filament-based process	0.0144168
265	GO:0022604	0.00485469	1.47457	44.7919	62	380	regulation of cell morphogenesis	0.0144168
266	GO:0043409	0.00486923	1.90168	14.6163	25	124	negative regulation of MAPK cascade	0.0144168
267	GO:0031325	0.00487426	1.19405	269.105	307	2283	positive regulation of cellular metabolic process	0.0144168
268	GO:0034220	0.00491352	1.31555	96.6561	121	820	ion transmembrane transport	0.0144168
269	GO:0009968	0.00495854	1.30249	104.789	130	889	negative regulation of signal transduction	0.0144168
270	GO:0009719	0.00496049	1.24858	155.946	186	1323	response to endogenous stimulus	0.0144168
271	GO:0007185	0.00501545	9.99719	0.825113	4	7	transmembrane receptor protein tyrosine phosphatase signaling pathway	0.0144168
272	GO:0019919	0.00501545	9.99719	0.825113	4	7	peptidyl-arginine methylation, to asymmetrical-dimethyl arginine	0.0144168
273	GO:0021910	0.00501545	9.99719	0.825113	4	7	smoothened signaling pathway involved in ventral spinal cord patterning	0.0144168
274	GO:0030913	0.00501545	9.99719	0.825113	4	7	paranodal junction assembly	0.0144168
275	GO:0045162	0.00501545	9.99719	0.825113	4	7	clustering of voltage-gated sodium channels	0.0144168
276	GO:0048523	0.00503303	1.16515	396.29	440	3362	negative regulation of cellular process	0.0144168
277	GO:0044710	0.00504225	1.14196	641.467	692	5442	single-organism metabolic process	0.0144168
278	GO:0009119	0.00513799	1.25084	151.467	181	1285	ribonucleoside metabolic process	0.0145376
279	GO:0015695	0.00517577	5.00176	1.7681	6	15	organic cation transport	0.0145376
280	GO:0050930	0.00517577	5.00176	1.7681	6	15	induction of positive chemotaxis	0.0145376
281	GO:0071157	0.00517577	5.00176	1.7681	6	15	negative regulation of cell cycle arrest	0.0145376
282	GO:0006936	0.00517626	1.56342	32.2973	47	274	muscle contraction	0.0145376
283	GO:0050896	0.00524026	1.13458	903.145	956	7662	response to stimulus	0.0146653
284	GO:0044708	0.00528706	1.47769	43.2595	60	367	single-organism behavior	0.0146709
285	GO:0060491	0.00530031	2.0615	10.9622	20	93	regulation of cell projection assembly	0.0146709
286	GO:0030514	0.00531634	2.84935	4.71493	11	40	negative regulation of BMP signaling pathway	0.0146709
287	GO:0086010	0.00531634	2.84935	4.71493	11	40	membrane depolarization during action potential	0.0146709
288	GO:0045732	0.00534347	1.94543	13.2018	23	112	positive regulation of protein catabolic process	0.0146945
289	GO:0038179	0.00552827	1.54898	33.2403	48	282	neurotrophin signaling pathway	0.0151016
290	GO:0055085	0.00552964	1.25483	143.452	172	1217	transmembrane transport	0.0151016
291	GO:0019751	0.00557506	1.97126	12.4946	22	106	polyol metabolic process	0.0151733
292	GO:0061061	0.00559492	1.39788	59.7618	79	507	muscle structure development	0.0151753
293	GO:0045744	0.00563195	2.26992	8.13326	16	69	negative regulation of G-protein coupled receptor protein signaling pathway	0.0152078
294	GO:0006816	0.00565726	1.50558	38.3088	54	325	calcium ion transport	0.0152078
295	GO:0022038	0.00566453	6.25022	1.29661	5	11	corpus callosum development	0.0152078
296	GO:0072511	0.00582673	1.4855	40.902	57	347	divalent inorganic cation transport	0.0155899
297	GO:0065007	0.00588169	1.14015	1221.29	1271	10361	biological regulation	0.0155899
298	GO:0006526	0.00596433	22.485	0.471493	3	4	arginine biosynthetic process	0.0155899
299	GO:0007418	0.00596433	22.485	0.471493	3	4	ventral midline development	0.0155899
300	GO:0014816	0.00596433	22.485	0.471493	3	4	skeletal muscle satellite cell differentiation	0.0155899
301	GO:0021938	0.00596433	22.485	0.471493	3	4	smoothened signaling pathway involved in regulation of cerebellar granule cell precursor cell proliferation	0.0155899
302	GO:0034136	0.00596433	22.485	0.471493	3	4	negative regulation of toll-like receptor 2 signaling pathway	0.0155899
303	GO:0071402	0.00596433	22.485	0.471493	3	4	cellular response to lipoprotein particle stimulus	0.0155899
304	GO:0034110	0.00602549	4.04088	2.35747	7	20	regulation of homotypic cell-cell adhesion	0.0155954
305	GO:0043088	0.00602549	4.04088	2.35747	7	20	regulation of Cdc42 GTPase activity	0.0155954
306	GO:0071392	0.00602549	4.04088	2.35747	7	20	cellular response to estradiol stimulus	0.0155954
307	GO:0002279	0.00611726	3.2178	3.5362	9	30	mast cell activation involved in immune response	0.0157813
308	GO:0060350	0.00619455	2.50486	6.12941	13	52	endochondral bone morphogenesis	0.0159289
309	GO:0032271	0.00632172	1.82982	15.6772	26	133	regulation of protein polymerization	0.0161325
310	GO:0030031	0.00632757	1.53564	33.476	48	284	cell projection assembly	0.0161325
311	GO:0010648	0.00633487	1.28468	110.094	135	934	negative regulation of cell communication	0.0161325
312	GO:0032501	0.00642268	1.13244	766.412	817	6502	multicellular organismal process	0.01628
313	GO:0010243	0.00643389	1.32776	83.1007	105	705	response to organonitrogen compound	0.01628
314	GO:0043410	0.00648569	1.47093	41.9629	58	356	positive regulation of MAPK cascade	0.0163588
315	GO:0019932	0.00656788	1.67512	22.0423	34	187	second-messenger-mediated signaling	0.0164613
316	GO:0050730	0.00656788	1.67512	22.0423	34	187	regulation of peptidyl-tyrosine phosphorylation	0.0164613
317	GO:0010001	0.00660202	1.73867	18.8597	30	160	glial cell differentiation	0.0164712
318	GO:0045597	0.00661345	1.35495	70.724	91	600	positive regulation of cell differentiation	0.0164712
319	GO:0050770	0.00667628	1.9024	13.4376	23	114	regulation of axonogenesis	0.0165756
320	GO:0003013	0.006754	1.44341	46.3242	63	393	circulatory system process	0.0167162
321	GO:0022407	0.00678454	2.00624	11.198	20	95	regulation of cell-cell adhesion	0.0167394
322	GO:0010604	0.00692784	1.1882	256.61	292	2177	positive regulation of macromolecule metabolic process	0.0170399
323	GO:0098602	0.00707922	1.45349	43.8489	60	372	single organism cell adhesion	0.0173475
324	GO:0050900	0.00710426	1.51016	35.362	50	300	leukocyte migration	0.0173475
325	GO:1902589	0.0071186	1.20476	210.522	243	1786	single-organism organelle organization	0.0173475
326	GO:0032870	0.00725496	1.38939	57.7579	76	490	cellular response to hormone stimulus	0.0176256
327	GO:0006820	0.00740561	1.39112	56.9328	75	483	anion transport	0.0179365
328	GO:0042533	0.00746551	4.50127	1.88597	6	16	tumor necrosis factor biosynthetic process	0.0179717
329	GO:0042534	0.00746551	4.50127	1.88597	6	16	regulation of tumor necrosis factor biosynthetic process	0.0179717
330	GO:0043407	0.00751873	2.18707	8.36901	16	71	negative regulation of MAP kinase activity	0.0180449
331	GO:1901135	0.00768033	1.18782	248.595	283	2109	carbohydrate derivative metabolic process	0.0183771
332	GO:0009116	0.00794983	1.23301	154.06	182	1307	nucleoside metabolic process	0.0189647
333	GO:0007423	0.00800164	1.38251	57.9937	76	492	sensory organ development	0.0190309
334	GO:0021549	0.00821712	2.05096	9.90136	18	84	cerebellum development	0.0194849
335	GO:1901657	0.00850285	1.22901	156.182	184	1325	glycosyl compound metabolic process	0.0200273
336	GO:0044270	0.00855391	1.2163	175.749	205	1491	cellular nitrogen compound catabolic process	0.0200273
337	GO:0046700	0.00855391	1.2163	175.749	205	1491	heterocycle catabolic process	0.0200273
338	GO:0045981	0.00859122	1.95385	11.4337	20	97	positive regulation of nucleotide metabolic process	0.0200273
339	GO:1900544	0.00859122	1.95385	11.4337	20	97	positive regulation of purine nucleotide metabolic process	0.0200273
340	GO:0007417	0.00862408	1.28843	97.4812	120	827	central nervous system development	0.0200273
341	GO:0030804	0.0086357	2.14786	8.48688	16	72	positive regulation of cyclic nucleotide biosynthetic process	0.0200273
342	GO:0040012	0.00864817	1.34285	69.6631	89	591	regulation of locomotion	0.0200273
343	GO:0030833	0.0087206	1.88112	12.9661	22	110	regulation of actin filament polymerization	0.0201362
344	GO:0045161	0.00877737	5.35695	1.41448	5	12	neuronal ion channel clustering	0.0201498
345	GO:0048484	0.00877737	5.35695	1.41448	5	12	enteric nervous system development	0.0201498
346	GO:0016049	0.00887772	1.42135	46.9136	63	398	cell growth	0.0203212
347	GO:0007165	0.00899025	1.13161	611.055	657	5184	signal transduction	0.0205195
348	GO:0008015	0.00903855	1.42414	46.0885	62	391	blood circulation	0.0205705
349	GO:0022027	0.00909914	7.49736	0.942987	4	8	interkinetic nuclear migration	0.0205901
350	GO:0035247	0.00909914	7.49736	0.942987	4	8	peptidyl-arginine omega-N-methylation	0.0205901
351	GO:0043254	0.00915775	1.5453	29.1147	42	247	regulation of protein complex assembly	0.0205902
352	GO:1901136	0.00915937	1.23351	146.281	173	1241	carbohydrate derivative catabolic process	0.0205902
353	GO:0048167	0.00917722	1.8413	13.7912	23	117	regulation of synaptic plasticity	0.0205902
354	GO:0042552	0.00963022	1.92867	11.5516	20	98	myelination	0.0215456
355	GO:0007017	0.00971733	1.363	60.2333	78	511	microtubule-based process	0.0216792
356	GO:0006821	0.0100774	1.95738	10.8443	19	92	chloride transport	0.0224195
357	GO:0060349	0.0105078	1.99036	10.1371	18	86	bone morphogenesis	0.0233113
358	GO:0050804	0.0106019	1.54662	27.7002	40	235	regulation of synaptic transmission	0.0234094
359	GO:0007611	0.0106111	1.61122	22.7496	34	193	learning or memory	0.0234094
360	GO:0014075	0.0107079	2.68159	4.47919	10	38	response to amine	0.0234921
361	GO:0045123	0.0107079	2.68159	4.47919	10	38	cellular extravasation	0.0234921
362	GO:0060560	0.0107486	1.70018	17.9167	28	152	developmental growth involved in morphogenesis	0.0235162
363	GO:0040008	0.01083	1.33758	66.7163	85	566	regulation of growth	0.0236292
364	GO:0048534	0.0109526	1.30102	82.8649	103	703	hematopoietic or lymphoid organ development	0.0237832
365	GO:0051247	0.0109607	1.2457	123.885	148	1051	positive regulation of protein metabolic process	0.0237832
366	GO:0009987	0.0110493	1.19888	1670.38	1701	14171	cellular process	0.0239101
367	GO:0009187	0.0112283	1.64427	20.3921	31	173	cyclic nucleotide metabolic process	0.0241116
368	GO:0030810	0.0112643	2.0735	8.72263	16	74	positive regulation of nucleotide biosynthetic process	0.0241116
369	GO:0034109	0.0112643	2.0735	8.72263	16	74	homotypic cell-cell adhesion	0.0241116
370	GO:1900373	0.0112643	2.0735	8.72263	16	74	positive regulation of purine nucleotide biosynthetic process	0.0241116
371	GO:0034330	0.0114092	1.54736	26.993	39	229	cell junction organization	0.0241844
372	GO:0044281	0.0114133	1.14627	389.571	428	3305	small molecule metabolic process	0.0241844
373	GO:0030900	0.011416	1.42215	43.1416	58	366	forebrain development	0.0241844
374	GO:0050890	0.0114505	1.55668	26.1679	38	222	cognition	0.0241844
375	GO:0021537	0.0114509	1.60104	22.8674	34	194	telencephalon development	0.0241844
376	GO:0003018	0.0114981	1.70804	17.2095	27	146	vascular process in circulatory system	0.0242193
377	GO:0050918	0.0117036	2.37193	5.89367	12	50	positive chemotaxis	0.0242804
378	GO:0009888	0.0117676	1.19529	194.962	224	1654	tissue development	0.0242804
379	GO:0002275	0.0118136	2.27121	6.60091	13	56	myeloid cell activation involved in immune response	0.0242804
380	GO:0001508	0.0119019	1.66687	18.8597	29	160	action potential	0.0242804
381	GO:0042339	0.0119247	2.81498	3.88982	9	33	keratan sulfate metabolic process	0.0242804
382	GO:0001558	0.0121345	1.4524	37.248	51	316	regulation of cell growth	0.0242804
383	GO:1901361	0.0122199	1.20128	180.11	208	1528	organic cyclic compound catabolic process	0.0242804
384	GO:0010033	0.0122595	1.16635	274.763	308	2331	response to organic substance	0.0242804
385	GO:0032368	0.0123322	1.99677	9.54774	17	81	regulation of lipid transport	0.0242804
386	GO:0007015	0.0125262	1.49471	31.3543	44	266	actin filament organization	0.0242804
387	GO:0008361	0.0126464	1.90492	11.0801	19	94	regulation of cell size	0.0242804
388	GO:0008064	0.0127954	1.75329	14.9699	24	127	regulation of actin polymerization or depolymerization	0.0242804
389	GO:0048565	0.0127954	1.75329	14.9699	24	127	digestive tract development	0.0242804
390	GO:0051246	0.0128325	1.17761	232.21	263	1970	regulation of protein metabolic process	0.0242804
391	GO:0042327	0.0128808	1.28078	89.7016	110	761	positive regulation of phosphorylation	0.0242804
392	GO:0032026	0.0128973	4.68701	1.53235	5	13	response to magnesium ion	0.0242804
393	GO:0060033	0.0128973	4.68701	1.53235	5	13	anatomical structure regression	0.0242804
394	GO:0050853	0.0129161	2.58894	4.59706	10	39	B cell receptor signaling pathway	0.0242804
395	GO:0018146	0.0130537	3.0019	3.30045	8	28	keratan sulfate biosynthetic process	0.0242804
396	GO:1901652	0.0131553	1.38535	48.6817	64	413	response to peptide	0.0242804
397	GO:0007160	0.0132338	1.60674	21.4529	32	182	cell-matrix adhesion	0.0242804
398	GO:0034329	0.0132884	1.56959	23.9283	35	203	cell junction assembly	0.0242804
399	GO:0007272	0.0133645	1.85684	11.9052	20	101	ensheathment of neurons	0.0242804
400	GO:0008366	0.0133645	1.85684	11.9052	20	101	axon ensheathment	0.0242804
401	GO:0016571	0.0133645	1.85684	11.9052	20	101	histone methylation	0.0242804
402	GO:0060348	0.0134342	1.70156	16.6201	26	141	bone development	0.0242804
403	GO:0008206	0.0134743	2.42947	5.3043	11	45	bile acid metabolic process	0.0242804
404	GO:0070887	0.013488	1.16745	260.029	292	2206	cellular response to chemical stimulus	0.0242804
405	GO:0030819	0.013511	2.14664	7.42602	14	63	positive regulation of cAMP biosynthetic process	0.0242804
406	GO:0043647	0.013511	2.14664	7.42602	14	63	inositol phosphate metabolic process	0.0242804
407	GO:0001661	0.0136029	11.2417	0.589367	3	5	conditioned taste aversion	0.0242804
408	GO:0006522	0.0136029	11.2417	0.589367	3	5	alanine metabolic process	0.0242804
409	GO:0006524	0.0136029	11.2417	0.589367	3	5	alanine catabolic process	0.0242804
410	GO:0006528	0.0136029	11.2417	0.589367	3	5	asparagine metabolic process	0.0242804
411	GO:0009078	0.0136029	11.2417	0.589367	3	5	pyruvate family amino acid metabolic process	0.0242804
412	GO:0009080	0.0136029	11.2417	0.589367	3	5	pyruvate family amino acid catabolic process	0.0242804
413	GO:0009414	0.0136029	11.2417	0.589367	3	5	response to water deprivation	0.0242804
414	GO:0021540	0.0136029	11.2417	0.589367	3	5	corpus callosum morphogenesis	0.0242804
415	GO:0033326	0.0136029	11.2417	0.589367	3	5	cerebrospinal fluid secretion	0.0242804
416	GO:0035912	0.0136029	11.2417	0.589367	3	5	dorsal aorta morphogenesis	0.0242804
417	GO:0071280	0.0136029	11.2417	0.589367	3	5	cellular response to copper ion	0.0242804
418	GO:0071472	0.0136029	11.2417	0.589367	3	5	cellular response to salt stress	0.0242804
419	GO:0097264	0.0136029	11.2417	0.589367	3	5	self proteolysis	0.0242804
420	GO:1902563	0.0136029	11.2417	0.589367	3	5	regulation of neutrophil activation	0.0242804
421	GO:2001140	0.0136029	11.2417	0.589367	3	5	positive regulation of phospholipid transport	0.0242804
422	GO:0019229	0.0137065	2.31095	6.01154	12	51	regulation of vasoconstriction	0.0242804
423	GO:0070527	0.0137065	2.31095	6.01154	12	51	platelet aggregation	0.0242804
424	GO:0048732	0.0137113	1.38953	47.0315	62	399	gland development	0.0242804
425	GO:0070372	0.0138731	1.65967	18.2704	28	155	regulation of ERK1 and ERK2 cascade	0.0242804
426	GO:0002266	0.0138877	Inf	0.235747	2	2	follicular dendritic cell activation	0.0242804
427	GO:0002268	0.0138877	Inf	0.235747	2	2	follicular dendritic cell differentiation	0.0242804
428	GO:0003420	0.0138877	Inf	0.235747	2	2	regulation of growth plate cartilage chondrocyte proliferation	0.0242804
429	GO:0007068	0.0138877	Inf	0.235747	2	2	negative regulation of transcription during mitosis	0.0242804
430	GO:0007070	0.0138877	Inf	0.235747	2	2	negative regulation of transcription from RNA polymerase II promoter during mitosis	0.0242804
431	GO:0008594	0.0138877	Inf	0.235747	2	2	photoreceptor cell morphogenesis	0.0242804
432	GO:0009183	0.0138877	Inf	0.235747	2	2	purine deoxyribonucleoside diphosphate biosynthetic process	0.0242804
433	GO:0010477	0.0138877	Inf	0.235747	2	2	response to sulfur dioxide	0.0242804
434	GO:0021508	0.0138877	Inf	0.235747	2	2	floor plate formation	0.0242804
435	GO:0021965	0.0138877	Inf	0.235747	2	2	spinal cord ventral commissure morphogenesis	0.0242804
436	GO:0036309	0.0138877	Inf	0.235747	2	2	protein localization to M-band	0.0242804
437	GO:0038203	0.0138877	Inf	0.235747	2	2	TORC2 signaling	0.0242804
438	GO:0043366	0.0138877	Inf	0.235747	2	2	beta selection	0.0242804
439	GO:0043605	0.0138877	Inf	0.235747	2	2	cellular amide catabolic process	0.0242804
440	GO:0046778	0.0138877	Inf	0.235747	2	2	modification by virus of host mRNA processing	0.0242804
441	GO:0048210	0.0138877	Inf	0.235747	2	2	Golgi vesicle fusion to target membrane	0.0242804
442	GO:0055095	0.0138877	Inf	0.235747	2	2	lipoprotein particle mediated signaling	0.0242804
443	GO:0055096	0.0138877	Inf	0.235747	2	2	low-density lipoprotein particle mediated signaling	0.0242804
444	GO:0060032	0.0138877	Inf	0.235747	2	2	notochord regression	0.0242804
445	GO:0061110	0.0138877	Inf	0.235747	2	2	dense core granule biogenesis	0.0242804
446	GO:0061144	0.0138877	Inf	0.235747	2	2	alveolar secondary septum development	0.0242804
447	GO:0072554	0.0138877	Inf	0.235747	2	2	blood vessel lumenization	0.0242804
448	GO:0097187	0.0138877	Inf	0.235747	2	2	dentinogenesis	0.0242804
449	GO:1902965	0.0138877	Inf	0.235747	2	2	regulation of protein localization to early endosome	0.0242804
450	GO:1902966	0.0138877	Inf	0.235747	2	2	positive regulation of protein localization to early endosome	0.0242804
451	GO:2000489	0.0138877	Inf	0.235747	2	2	regulation of hepatic stellate cell activation	0.0242804
452	GO:2000491	0.0138877	Inf	0.235747	2	2	positive regulation of hepatic stellate cell activation	0.0242804
453	GO:2000705	0.0138877	Inf	0.235747	2	2	regulation of dense core granule biogenesis	0.0242804
454	GO:0030832	0.0140402	1.7363	15.0878	24	128	regulation of actin filament length	0.0244931
455	GO:0033006	0.0140779	3.75053	2.12172	6	18	regulation of mast cell activation involved in immune response	0.0245048
456	GO:0045926	0.0142309	1.54992	24.8713	36	211	negative regulation of growth	0.0247168
457	GO:0044344	0.0142765	1.56019	24.0462	35	204	cellular response to fibroblast growth factor stimulus	0.0247418
458	GO:0030219	0.0145626	2.70219	4.00769	9	34	megakaryocyte differentiation	0.0251824
459	GO:0032101	0.0148192	1.31443	68.4844	86	581	regulation of response to external stimulus	0.0253715
460	GO:0035295	0.0148192	1.31443	68.4844	86	581	tube development	0.0253715
461	GO:0018216	0.0148641	5.99747	1.06086	4	9	peptidyl-arginine methylation	0.0253715
462	GO:0035246	0.0148641	5.99747	1.06086	4	9	peptidyl-arginine N-methylation	0.0253715
463	GO:0050765	0.0148641	5.99747	1.06086	4	9	negative regulation of phagocytosis	0.0253715
464	GO:2000674	0.0148641	5.99747	1.06086	4	9	regulation of type B pancreatic cell apoptotic process	0.0253715
465	GO:0007498	0.0149909	1.74768	14.3805	23	122	mesoderm development	0.025526
466	GO:0042310	0.0150191	2.04929	8.25113	15	70	vasoconstriction	0.025526
467	GO:0008219	0.0151382	1.17324	229.264	259	1945	cell death	0.0256733
468	GO:0043299	0.0158737	2.35989	5.42217	11	46	leukocyte degranulation	0.0268632
469	GO:0010942	0.0159958	1.36925	49.1532	64	417	positive regulation of cell death	0.027012
470	GO:0031323	0.0161583	1.11738	636.987	679	5404	regulation of cellular metabolic process	0.0271396
471	GO:0043277	0.0162084	2.85875	3.41833	8	29	apoptotic cell clearance	0.0271396
472	GO:0043303	0.0162084	2.85875	3.41833	8	29	mast cell degranulation	0.0271396
473	GO:0071391	0.0162084	2.85875	3.41833	8	29	cellular response to estrogen stimulus	0.0271396
474	GO:0030100	0.0163342	1.6337	18.5061	28	157	regulation of endocytosis	0.0272925
475	GO:1901698	0.0165471	1.2665	90.5267	110	768	response to nitrogen compound	0.0274574
476	GO:0007018	0.0165501	1.563	22.6317	33	192	microtubule-based movement	0.0274574
477	GO:0006813	0.0165719	1.5749	21.8066	32	185	potassium ion transport	0.0274574
478	GO:0016265	0.016573	1.17009	229.735	259	1949	death	0.0274574
479	GO:0051259	0.0166062	1.381	45.7348	60	388	protein oligomerization	0.0274574
480	GO:0016569	0.0168081	1.39225	43.1416	57	366	covalent chromatin modification	0.0277333
481	GO:0021782	0.0170281	2.01255	8.36901	15	71	glial cell development	0.028038
482	GO:0034655	0.0173512	1.19339	170.445	196	1446	nucleobase-containing compound catabolic process	0.0284761
483	GO:0048592	0.0173661	1.65795	16.9738	26	144	eye morphogenesis	0.0284761
484	GO:0022037	0.0174412	1.83126	11.4337	19	97	metencephalon development	0.0285401
485	GO:0071774	0.0176025	1.53265	24.3998	35	207	response to fibroblast growth factor	0.0285543
486	GO:0016056	0.0176065	2.59808	4.12557	9	35	rhodopsin mediated signaling pathway	0.0285543
487	GO:0050766	0.0176065	2.59808	4.12557	9	35	positive regulation of phagocytosis	0.0285543
488	GO:0032489	0.0176674	3.08921	2.82896	7	24	regulation of Cdc42 protein signal transduction	0.0285543
489	GO:0043300	0.0176674	3.08921	2.82896	7	24	regulation of leukocyte degranulation	0.0285543
490	GO:1903305	0.0176674	3.08921	2.82896	7	24	regulation of regulated secretory pathway	0.0285543
491	GO:0002520	0.0177022	1.26815	87.1084	106	739	immune system development	0.0285543
492	GO:0006357	0.017892	1.18781	179.05	205	1519	regulation of transcription from RNA polymerase II promoter	0.0287957
493	GO:0042692	0.0179246	1.43071	35.4799	48	301	muscle cell differentiation	0.0287957
494	GO:0016570	0.0180523	1.39007	42.4344	56	360	histone modification	0.0288042
495	GO:0045055	0.0181452	2.12264	6.95453	13	59	regulated secretory pathway	0.0288042
496	GO:0018195	0.0181481	4.16593	1.65023	5	14	peptidyl-arginine modification	0.0288042
497	GO:0019371	0.0181481	4.16593	1.65023	5	14	cyclooxygenase pathway	0.0288042
498	GO:0032793	0.0181481	4.16593	1.65023	5	14	positive regulation of CREB transcription factor activity	0.0288042
499	GO:0072350	0.0181481	4.16593	1.65023	5	14	tricarboxylic acid metabolic process	0.0288042
500	GO:0019935	0.0184823	2.19791	6.24729	12	53	cyclic-nucleotide-mediated signaling	0.029276
501	GO:0001562	0.0185661	3.46178	2.23959	6	19	response to protozoan	0.0293499
502	GO:0019222	0.0187321	1.11134	710.187	752	6025	regulation of metabolic process	0.0295534
503	GO:0010256	0.01899	1.38541	42.5523	56	361	endomembrane system organization	0.0299007
504	GO:0019725	0.0198647	1.28151	75.6747	93	642	cellular homeostasis	0.0311132
505	GO:0002448	0.0198779	2.72862	3.5362	8	30	mast cell mediated immunity	0.0311132
506	GO:0022400	0.0198779	2.72862	3.5362	8	30	regulation of rhodopsin mediated signaling pathway	0.0311132
507	GO:0030838	0.0200373	2.02237	7.77964	14	66	positive regulation of actin filament polymerization	0.0313009
508	GO:0042391	0.0202037	1.39297	40.0769	53	340	regulation of membrane potential	0.0314986
509	GO:0055123	0.0202685	1.64971	16.3844	25	139	digestive system development	0.0315094
510	GO:0006996	0.0202902	1.14237	316.018	348	2681	organelle organization	0.0315094
511	GO:0071396	0.0203516	1.40692	37.4837	50	318	cellular response to lipid	0.0315429
512	GO:0007187	0.0205874	1.61235	18.0346	27	153	G-protein coupled receptor signaling pathway, coupled to cyclic nucleotide second messenger	0.031784
513	GO:0016358	0.0205874	1.61235	18.0346	27	153	dendrite development	0.031784
514	GO:0019439	0.0207308	1.18369	175.985	201	1493	aromatic compound catabolic process	0.0319431
515	GO:0042176	0.021308	1.4979	25.5785	36	217	regulation of protein catabolic process	0.0327688
516	GO:0045576	0.0215952	2.34573	4.95068	10	42	mast cell activation	0.0331136
517	GO:0051171	0.0216159	1.11823	503.791	541	4274	regulation of nitrogen compound metabolic process	0.0331136
518	GO:0051495	0.0220019	1.63525	16.5023	25	140	positive regulation of cytoskeleton organization	0.0331136
519	GO:0006171	0.0220382	1.74827	12.4946	20	106	cAMP biosynthetic process	0.0331136
520	GO:0045907	0.0221046	2.91739	2.94683	7	25	positive regulation of vasoconstriction	0.0331136
521	GO:0070306	0.0221046	2.91739	2.94683	7	25	lens fiber cell differentiation	0.0331136
522	GO:0016568	0.0221473	1.30391	62.4729	78	530	chromatin modification	0.0331136
523	GO:0071804	0.0221568	1.6165	17.3274	26	147	cellular potassium ion transport	0.0331136
524	GO:0071805	0.0221568	1.6165	17.3274	26	147	potassium ion transmembrane transport	0.0331136
525	GO:0042325	0.0224565	1.20494	135.083	157	1146	regulation of phosphorylation	0.0331136
526	GO:0007084	0.0224938	4.99754	1.17873	4	10	mitotic nuclear envelope reassembly	0.0331136
527	GO:0010755	0.0224938	4.99754	1.17873	4	10	regulation of plasminogen activation	0.0331136
528	GO:0021684	0.0224938	4.99754	1.17873	4	10	cerebellar granular layer formation	0.0331136
529	GO:0021707	0.0224938	4.99754	1.17873	4	10	cerebellar granule cell differentiation	0.0331136
530	GO:0031468	0.0224938	4.99754	1.17873	4	10	nuclear envelope reassembly	0.0331136
531	GO:0034969	0.0224938	4.99754	1.17873	4	10	histone arginine methylation	0.0331136
532	GO:0045059	0.0224938	4.99754	1.17873	4	10	positive thymic T cell selection	0.0331136
533	GO:0046689	0.0224938	4.99754	1.17873	4	10	response to mercury ion	0.0331136
534	GO:0050961	0.0224938	4.99754	1.17873	4	10	detection of temperature stimulus involved in sensory perception	0.0331136
535	GO:0050965	0.0224938	4.99754	1.17873	4	10	detection of temperature stimulus involved in sensory perception of pain	0.0331136
536	GO:0051647	0.0224938	4.99754	1.17873	4	10	nucleus localization	0.0331136
537	GO:0055094	0.0224938	4.99754	1.17873	4	10	response to lipoprotein particle	0.0331136
538	GO:0097050	0.0224938	4.99754	1.17873	4	10	type B pancreatic cell apoptotic process	0.0331136
539	GO:0070374	0.0226	1.71615	13.3197	21	113	positive regulation of ERK1 and ERK2 cascade	0.0332082
540	GO:0001101	0.0227379	1.42926	32.533	44	276	response to acid chemical	0.0333489
541	GO:0016055	0.0228471	1.38565	39.4876	52	335	Wnt signaling pathway	0.0334472
542	GO:0044057	0.0232151	1.35895	44.7919	58	380	regulation of system process	0.0339231
543	GO:0002244	0.0236636	1.6409	15.795	24	134	hematopoietic progenitor cell differentiation	0.0344364
544	GO:0045061	0.0239406	3.21429	2.35747	6	20	thymic T cell selection	0.0344364
545	GO:0046688	0.0239406	3.21429	2.35747	6	20	response to copper ion	0.0344364
546	GO:0007420	0.0239657	1.27429	73.5529	90	624	brain development	0.0344364
547	GO:0019228	0.0241746	1.82485	10.255	17	87	neuronal action potential	0.0344364
548	GO:0050773	0.0241746	1.82485	10.255	17	87	regulation of dendrite development	0.0344364
549	GO:0050921	0.0241746	1.82485	10.255	17	87	positive regulation of chemotaxis	0.0344364
550	GO:0048593	0.0242007	1.72805	12.6124	20	107	camera-type eye morphogenesis	0.0344364
551	GO:0071695	0.0244041	2.09539	6.48303	12	55	anatomical structure maturation	0.0344364
552	GO:0006525	0.0246343	3.74908	1.7681	5	15	arginine metabolic process	0.0344364
553	GO:0009435	0.0246343	3.74908	1.7681	5	15	NAD biosynthetic process	0.0344364
554	GO:0012501	0.0246359	1.16582	202.388	228	1717	programmed cell death	0.0344364
555	GO:0030802	0.0247286	1.69757	13.4376	21	114	regulation of cyclic nucleotide biosynthetic process	0.0344364
556	GO:0006101	0.0248351	7.49394	0.70724	3	6	citrate metabolic process	0.0344364
557	GO:0021631	0.0248351	7.49394	0.70724	3	6	optic nerve morphogenesis	0.0344364
558	GO:0021937	0.0248351	7.49394	0.70724	3	6	cerebellar Purkinje cell-granule cell precursor cell signaling involved in regulation of granule cell precursor cell proliferation	0.0344364
559	GO:0034135	0.0248351	7.49394	0.70724	3	6	regulation of toll-like receptor 2 signaling pathway	0.0344364
560	GO:0034201	0.0248351	7.49394	0.70724	3	6	response to oleic acid	0.0344364
561	GO:0034249	0.0248351	7.49394	0.70724	3	6	negative regulation of cellular amide metabolic process	0.0344364
562	GO:0035907	0.0248351	7.49394	0.70724	3	6	dorsal aorta development	0.0344364
563	GO:0043985	0.0248351	7.49394	0.70724	3	6	histone H4-R3 methylation	0.0344364
564	GO:0060374	0.0248351	7.49394	0.70724	3	6	mast cell differentiation	0.0344364
565	GO:0071679	0.0248351	7.49394	0.70724	3	6	commissural neuron axon guidance	0.0344364
566	GO:0072537	0.0248351	7.49394	0.70724	3	6	fibroblast activation	0.0344364
567	GO:0090080	0.0248351	7.49394	0.70724	3	6	positive regulation of MAPKKK cascade by fibroblast growth factor receptor signaling pathway	0.0344364
568	GO:1902430	0.0248351	7.49394	0.70724	3	6	negative regulation of beta-amyloid formation	0.0344364
569	GO:2000059	0.0248351	7.49394	0.70724	3	6	negative regulation of protein ubiquitination involved in ubiquitin-dependent protein catabolic process	0.0344364
570	GO:2000675	0.0248351	7.49394	0.70724	3	6	negative regulation of type B pancreatic cell apoptotic process	0.0344364
571	GO:2001138	0.0248351	7.49394	0.70724	3	6	regulation of phospholipid transport	0.0344364
572	GO:0044267	0.0248708	1.11905	450.158	485	3819	cellular protein metabolic process	0.0344364
573	GO:0042551	0.0250389	2.41216	4.36131	9	37	neuron maturation	0.0346087
574	GO:0048813	0.0251247	1.77984	11.0801	18	94	dendrite morphogenesis	0.0346668
575	GO:0042059	0.025258	2.27449	5.06855	10	43	negative regulation of epidermal growth factor receptor signaling pathway	0.0347298
576	GO:0048483	0.025258	2.27449	5.06855	10	43	autonomic nervous system development	0.0347298
577	GO:0050880	0.0254512	1.64712	15.0878	23	128	regulation of blood vessel size	0.0349348
578	GO:0030801	0.0256592	1.84929	9.54774	16	81	positive regulation of cyclic nucleotide metabolic process	0.0351154
579	GO:0007163	0.0256715	1.626	15.9129	24	135	establishment or maintenance of cell polarity	0.0351154
580	GO:0070588	0.025849	1.56043	19.2134	28	163	calcium ion transmembrane transport	0.0352973
581	GO:0098661	0.0265212	1.70829	12.7303	20	108	inorganic anion transmembrane transport	0.0361275
582	GO:0051493	0.0265482	1.37082	39.8412	52	338	regulation of cytoskeleton organization	0.0361275
583	GO:0019219	0.0268073	1.11353	492.71	528	4180	regulation of nucleobase-containing compound metabolic process	0.0364175
584	GO:0030041	0.0270071	1.6794	13.5554	21	115	actin filament polymerization	0.0365634
585	GO:0097529	0.0270071	1.6794	13.5554	21	115	myeloid leukocyte migration	0.0365634
586	GO:0009790	0.0270966	1.21314	114.455	134	971	embryo development	0.036588
587	GO:0010976	0.0271739	1.87785	8.8405	15	75	positive regulation of neuron projection development	0.036588
588	GO:0008543	0.0272428	1.51486	21.8066	31	185	fibroblast growth factor receptor signaling pathway	0.036588
589	GO:0010324	0.0272562	2.76364	3.06471	7	26	membrane invagination	0.036588
590	GO:0033003	0.0272562	2.76364	3.06471	7	26	regulation of mast cell activation	0.036588
591	GO:0043068	0.0273151	1.34051	46.0885	59	391	positive regulation of programmed cell death	0.0366049
592	GO:0007188	0.027374	1.65398	14.3805	22	122	adenylate cyclase-modulating G-protein coupled receptor signaling pathway	0.036622
593	GO:0035150	0.0276366	1.63146	15.2057	23	129	regulation of tube size	0.0369109
594	GO:0030097	0.027994	1.2557	78.6215	95	667	hemopoiesis	0.0373254
595	GO:0080090	0.0283781	1.10394	640.524	678	5434	regulation of primary metabolic process	0.0377739
596	GO:1990267	0.0285105	1.82114	9.66561	16	82	response to transition metal nanoparticle	0.0378864
597	GO:0061515	0.028741	2.11725	5.89367	11	50	myeloid cell development	0.0381288
598	GO:0050732	0.0289151	2.50088	3.77195	8	32	negative regulation of peptidyl-tyrosine phosphorylation	0.0382316
599	GO:0097061	0.0289151	2.50088	3.77195	8	32	dendritic spine organization	0.0382316
600	GO:0051716	0.0291593	1.10042	732.701	771	6216	cellular response to stimulus	0.0384903
601	GO:1901185	0.0293458	2.20744	5.18643	10	44	negative regulation of ERBB signaling pathway	0.038672
602	GO:0045058	0.0294864	2.32882	4.47919	9	38	T cell selection	0.0387285
603	GO:0055081	0.0294864	2.32882	4.47919	9	38	anion homeostasis	0.0387285
604	GO:0031333	0.0295972	1.77391	10.4907	17	89	negative regulation of protein complex assembly	0.0388096
605	GO:0061351	0.0297547	1.63749	14.4984	22	123	neural precursor cell proliferation	0.0389515
606	GO:0048638	0.029962	1.6161	15.3235	23	130	regulation of developmental growth	0.0391583
607	GO:0043270	0.0300756	1.56433	17.7989	26	151	positive regulation of ion transport	0.039242
608	GO:0001938	0.0301909	1.95227	7.42602	13	63	positive regulation of endothelial cell proliferation	0.039293
609	GO:0001945	0.0302636	2.99979	2.47534	6	21	lymph vessel development	0.039293
610	GO:0019048	0.0302636	2.99979	2.47534	6	21	modulation by virus of host morphology or physiology	0.039293
611	GO:0030817	0.0304664	1.73396	11.3158	18	96	regulation of cAMP biosynthetic process	0.0394916
612	GO:0021953	0.0317312	1.51499	20.3921	29	173	central nervous system neuron differentiation	0.0406961
613	GO:0048589	0.0318099	1.38073	35.0084	46	297	developmental growth	0.0406961
614	GO:0030808	0.0320374	1.64418	13.7912	21	117	regulation of nucleotide biosynthetic process	0.0406961
615	GO:0050920	0.0320374	1.64418	13.7912	21	117	regulation of chemotaxis	0.0406961
616	GO:0051147	0.0320374	1.64418	13.7912	21	117	regulation of muscle cell differentiation	0.0406961
617	GO:1900371	0.0320374	1.64418	13.7912	21	117	regulation of purine nucleotide biosynthetic process	0.0406961
618	GO:0000050	0.0321106	4.2833	1.29661	4	11	urea cycle	0.0406961
619	GO:0016540	0.0321106	4.2833	1.29661	4	11	protein autoprocessing	0.0406961
620	GO:0021683	0.0321106	4.2833	1.29661	4	11	cerebellar granular layer morphogenesis	0.0406961
621	GO:0033126	0.0321106	4.2833	1.29661	4	11	positive regulation of GTP catabolic process	0.0406961
622	GO:0033235	0.0321106	4.2833	1.29661	4	11	positive regulation of protein sumoylation	0.0406961
623	GO:0045060	0.0321106	4.2833	1.29661	4	11	negative thymic T cell selection	0.0406961
624	GO:0071257	0.0321106	4.2833	1.29661	4	11	cellular response to electrical stimulus	0.0406961
625	GO:0030816	0.032115	1.87739	8.25113	14	70	positive regulation of cAMP metabolic process	0.0406961
626	GO:0032469	0.0324383	3.40801	1.88597	5	16	endoplasmic reticulum calcium ion homeostasis	0.0407796
627	GO:0042832	0.0324383	3.40801	1.88597	5	16	defense response to protozoan	0.0407796
628	GO:0050951	0.0324383	3.40801	1.88597	5	16	sensory perception of temperature stimulus	0.0407796
629	GO:0060976	0.0324383	3.40801	1.88597	5	16	coronary vasculature development	0.0407796
630	GO:0071242	0.0324383	3.40801	1.88597	5	16	cellular response to ammonium ion	0.0407796
631	GO:0043434	0.0326531	1.32417	46.56	59	395	response to peptide hormone	0.0409846
632	GO:0048639	0.0328755	2.06417	6.01154	11	51	positive regulation of developmental growth	0.0411067
633	GO:0001975	0.0331656	2.62528	3.18258	7	27	response to amphetamine	0.0411067
634	GO:0010543	0.0331656	2.62528	3.18258	7	27	regulation of platelet activation	0.0411067
635	GO:0021904	0.0331656	2.62528	3.18258	7	27	dorsal/ventral neural tube patterning	0.0411067
636	GO:0034698	0.0331656	2.62528	3.18258	7	27	response to gonadotropin	0.0411067
637	GO:0044089	0.0331656	2.62528	3.18258	7	27	positive regulation of cellular component biogenesis	0.0411067
638	GO:0051693	0.0331656	2.62528	3.18258	7	27	actin filament capping	0.0411067
639	GO:0060997	0.0331656	2.62528	3.18258	7	27	dendritic spine morphogenesis	0.0411067
640	GO:0071407	0.0334647	1.37515	35.1262	46	298	cellular response to organic cyclic compound	0.0414126
641	GO:0006915	0.0336314	1.15475	200.267	224	1699	apoptotic process	0.0415364
642	GO:0050688	0.0336696	1.81702	9.07625	15	77	regulation of defense response to virus	0.0415364
643	GO:0009056	0.0337932	1.1233	337.707	367	2865	catabolic process	0.0416142
644	GO:0071230	0.0338805	2.14422	5.3043	10	45	cellular response to amino acid stimulus	0.0416142
645	GO:0008306	0.0339429	1.91386	7.54389	13	64	associative learning	0.0416142
646	GO:0060359	0.0339429	1.91386	7.54389	13	64	response to ammonium ion	0.0416142
647	GO:0060627	0.034204	1.37792	34.3011	45	291	regulation of vesicle-mediated transport	0.0418695
648	GO:0043603	0.0342616	1.5151	19.6848	28	167	cellular amide metabolic process	0.0418753
649	GO:0014037	0.034352	2.40068	3.88982	8	33	Schwann cell differentiation	0.0419211
650	GO:0007517	0.0345591	1.34854	39.6054	51	336	muscle organ development	0.0420849
651	GO:0044070	0.0349075	1.76733	9.90136	16	84	regulation of anion transport	0.0420849
652	GO:1902476	0.0349075	1.76733	9.90136	16	84	chloride transmembrane transport	0.0420849
653	GO:0016192	0.0350514	1.18504	134.258	154	1139	vesicle-mediated transport	0.0420849
654	GO:0030335	0.0357136	1.3839	32.6509	43	277	positive regulation of cell migration	0.0420849
655	GO:0030111	0.0359798	1.44552	24.8713	34	211	regulation of Wnt signaling pathway	0.0420849
656	GO:0034765	0.0361413	1.36177	36.1871	47	307	regulation of ion transmembrane transport	0.0420849
657	GO:0042060	0.0363747	1.23954	78.6215	94	667	wound healing	0.0420849
658	GO:0003007	0.0365623	1.45207	24.0462	33	204	heart morphogenesis	0.0420849
659	GO:0070371	0.0366566	1.50417	19.8027	28	168	ERK1 and ERK2 cascade	0.0420849
660	GO:0040017	0.0369737	1.36413	35.362	46	300	positive regulation of locomotion	0.0420849
661	GO:0032273	0.0373104	1.78805	9.19412	15	78	positive regulation of protein polymerization	0.0420849
662	GO:0030168	0.0375269	1.40907	28.4075	38	241	platelet activation	0.0420849
663	GO:0050954	0.037552	1.54066	17.3274	25	147	sensory perception of mechanical stimulus	0.0420849
664	GO:0035909	0.0375861	2.8121	2.59321	6	22	aorta morphogenesis	0.0420849
665	GO:0060384	0.0375861	2.8121	2.59321	6	22	innervation	0.0420849
666	GO:0072525	0.0375861	2.8121	2.59321	6	22	pyridine-containing compound biosynthetic process	0.0420849
667	GO:0050769	0.0377293	1.55536	16.5023	24	140	positive regulation of neurogenesis	0.0420849
668	GO:0008589	0.038018	1.87692	7.66177	13	65	regulation of smoothened signaling pathway	0.0420849
669	GO:0001766	0.0383921	14.9821	0.35362	2	3	membrane raft polarization	0.0420849
670	GO:0002005	0.0383921	14.9821	0.35362	2	3	angiotensin catabolic process in blood	0.0420849
671	GO:0002538	0.0383921	14.9821	0.35362	2	3	arachidonic acid metabolite production involved in inflammatory response	0.0420849
672	GO:0002540	0.0383921	14.9821	0.35362	2	3	leukotriene production involved in inflammatory response	0.0420849
673	GO:0003011	0.0383921	14.9821	0.35362	2	3	involuntary skeletal muscle contraction	0.0420849
674	GO:0007403	0.0383921	14.9821	0.35362	2	3	glial cell fate determination	0.0420849
675	GO:0007529	0.0383921	14.9821	0.35362	2	3	establishment of synaptic specificity at neuromuscular junction	0.0420849
676	GO:0007619	0.0383921	14.9821	0.35362	2	3	courtship behavior	0.0420849
677	GO:0009153	0.0383921	14.9821	0.35362	2	3	purine deoxyribonucleotide biosynthetic process	0.0420849
678	GO:0009405	0.0383921	14.9821	0.35362	2	3	pathogenesis	0.0420849
679	GO:0016480	0.0383921	14.9821	0.35362	2	3	negative regulation of transcription from RNA polymerase III promoter	0.0420849
680	GO:0021564	0.0383921	14.9821	0.35362	2	3	vagus nerve development	0.0420849
681	GO:0021586	0.0383921	14.9821	0.35362	2	3	pons maturation	0.0420849
682	GO:0021775	0.0383921	14.9821	0.35362	2	3	smoothened signaling pathway involved in ventral spinal cord interneuron specification	0.0420849
683	GO:0021776	0.0383921	14.9821	0.35362	2	3	smoothened signaling pathway involved in spinal cord motor neuron cell fate specification	0.0420849
684	GO:0030886	0.0383921	14.9821	0.35362	2	3	negative regulation of myeloid dendritic cell activation	0.0420849
685	GO:0030953	0.0383921	14.9821	0.35362	2	3	astral microtubule organization	0.0420849
686	GO:0031580	0.0383921	14.9821	0.35362	2	3	membrane raft distribution	0.0420849
687	GO:0032226	0.0383921	14.9821	0.35362	2	3	positive regulation of synaptic transmission, dopaminergic	0.0420849
688	GO:0032632	0.0383921	14.9821	0.35362	2	3	interleukin-3 production	0.0420849
689	GO:0033505	0.0383921	14.9821	0.35362	2	3	floor plate morphogenesis	0.0420849
690	GO:0034436	0.0383921	14.9821	0.35362	2	3	glycoprotein transport	0.0420849
691	GO:0035733	0.0383921	14.9821	0.35362	2	3	hepatic stellate cell activation	0.0420849
692	GO:0039656	0.0383921	14.9821	0.35362	2	3	modulation by virus of host gene expression	0.0420849
693	GO:0042091	0.0383921	14.9821	0.35362	2	3	interleukin-10 biosynthetic process	0.0420849
694	GO:0042631	0.0383921	14.9821	0.35362	2	3	cellular response to water deprivation	0.0420849
695	GO:0043987	0.0383921	14.9821	0.35362	2	3	histone H3-S10 phosphorylation	0.0420849
696	GO:0044254	0.0383921	14.9821	0.35362	2	3	multicellular organismal protein catabolic process	0.0420849
697	GO:0044256	0.0383921	14.9821	0.35362	2	3	protein digestion	0.0420849
698	GO:0044266	0.0383921	14.9821	0.35362	2	3	multicellular organismal macromolecule catabolic process	0.0420849
699	GO:0045074	0.0383921	14.9821	0.35362	2	3	regulation of interleukin-10 biosynthetic process	0.0420849
700	GO:0045906	0.0383921	14.9821	0.35362	2	3	negative regulation of vasoconstriction	0.0420849
701	GO:0060319	0.0383921	14.9821	0.35362	2	3	primitive erythrocyte differentiation	0.0420849
702	GO:0060375	0.0383921	14.9821	0.35362	2	3	regulation of mast cell differentiation	0.0420849
703	GO:0061146	0.0383921	14.9821	0.35362	2	3	Peyer's patch morphogenesis	0.0420849
704	GO:0070666	0.0383921	14.9821	0.35362	2	3	regulation of mast cell proliferation	0.0420849
705	GO:0070668	0.0383921	14.9821	0.35362	2	3	positive regulation of mast cell proliferation	0.0420849
706	GO:0071288	0.0383921	14.9821	0.35362	2	3	cellular response to mercury ion	0.0420849
707	GO:0071400	0.0383921	14.9821	0.35362	2	3	cellular response to oleic acid	0.0420849
708	GO:0071404	0.0383921	14.9821	0.35362	2	3	cellular response to low-density lipoprotein particle stimulus	0.0420849
709	GO:0071733	0.0383921	14.9821	0.35362	2	3	transcriptional activation by promoter-enhancer looping	0.0420849
710	GO:0072093	0.0383921	14.9821	0.35362	2	3	metanephric renal vesicle formation	0.0420849
711	GO:0086015	0.0383921	14.9821	0.35362	2	3	SA node cell action potential	0.0420849
712	GO:0086018	0.0383921	14.9821	0.35362	2	3	SA node cell to atrial cardiac muscle cell signalling	0.0420849
713	GO:0086046	0.0383921	14.9821	0.35362	2	3	membrane depolarization during SA node cell action potential	0.0420849
714	GO:0090186	0.0383921	14.9821	0.35362	2	3	regulation of pancreatic juice secretion	0.0420849
715	GO:0090188	0.0383921	14.9821	0.35362	2	3	negative regulation of pancreatic juice secretion	0.0420849
716	GO:0090202	0.0383921	14.9821	0.35362	2	3	gene looping	0.0420849
717	GO:0090579	0.0383921	14.9821	0.35362	2	3	dsDNA loop formation	0.0420849
718	GO:0097021	0.0383921	14.9821	0.35362	2	3	lymphocyte migration into lymphoid organs	0.0420849
719	GO:1900042	0.0383921	14.9821	0.35362	2	3	positive regulation of interleukin-2 secretion	0.0420849
720	GO:1902498	0.0383921	14.9821	0.35362	2	3	regulation of protein autoubiquitination	0.0420849
721	GO:1902564	0.0383921	14.9821	0.35362	2	3	negative regulation of neutrophil activation	0.0420849
722	GO:1902946	0.0383921	14.9821	0.35362	2	3	protein localization to early endosome	0.0420849
723	GO:0048585	0.0384489	1.18679	125.299	144	1063	negative regulation of response to stimulus	0.0420849
724	GO:0010506	0.0384716	1.74159	10.0192	16	85	regulation of autophagy	0.0420849
725	GO:0008285	0.0385807	1.251	69.6631	84	591	negative regulation of cell proliferation	0.042146
726	GO:0009605	0.038824	1.14036	228.792	253	1941	response to external stimulus	0.0423534
727	GO:1901566	0.0390746	1.23322	79.8002	95	677	organonitrogen compound biosynthetic process	0.0423751
728	GO:0006013	0.0396999	5.62006	0.825113	3	7	mannose metabolic process	0.0423751
729	GO:0010988	0.0396999	5.62006	0.825113	3	7	regulation of low-density lipoprotein particle clearance	0.0423751
730	GO:0021957	0.0396999	5.62006	0.825113	3	7	corticospinal tract morphogenesis	0.0423751
731	GO:0048548	0.0396999	5.62006	0.825113	3	7	regulation of pinocytosis	0.0423751
732	GO:0048842	0.0396999	5.62006	0.825113	3	7	positive regulation of axon extension involved in axon guidance	0.0423751
733	GO:0060099	0.0396999	5.62006	0.825113	3	7	regulation of phagocytosis, engulfment	0.0423751
734	GO:0060947	0.0396999	5.62006	0.825113	3	7	cardiac vascular smooth muscle cell differentiation	0.0423751
735	GO:0072574	0.0396999	5.62006	0.825113	3	7	hepatocyte proliferation	0.0423751
736	GO:0072575	0.0396999	5.62006	0.825113	3	7	epithelial cell proliferation involved in liver morphogenesis	0.0423751
737	GO:0072576	0.0396999	5.62006	0.825113	3	7	liver morphogenesis	0.0423751
738	GO:0090331	0.0396999	5.62006	0.825113	3	7	negative regulation of platelet aggregation	0.0423751
739	GO:0097242	0.0396999	5.62006	0.825113	3	7	beta-amyloid clearance	0.0423751
740	GO:1900121	0.0396999	5.62006	0.825113	3	7	negative regulation of receptor binding	0.0423751
741	GO:1902231	0.0396999	5.62006	0.825113	3	7	positive regulation of intrinsic apoptotic signaling pathway in response to DNA damage	0.0423751
742	GO:1902992	0.0396999	5.62006	0.825113	3	7	negative regulation of amyloid precursor protein catabolic process	0.0423751
743	GO:0001958	0.0398696	2.50009	3.30045	7	28	endochondral ossification	0.0423848
744	GO:0036075	0.0398696	2.50009	3.30045	7	28	replacement ossification	0.0423848
745	GO:0060612	0.0398696	2.50009	3.30045	7	28	adipose tissue development	0.0423848
746	GO:0016925	0.039976	2.17826	4.71493	9	40	protein sumoylation	0.0424411
747	GO:0060415	0.0402225	1.91652	6.95453	12	59	muscle tissue morphogenesis	0.0426456
748	GO:0032371	0.040441	2.30818	4.00769	8	34	regulation of sterol transport	0.0427627
749	GO:0032374	0.040441	2.30818	4.00769	8	34	regulation of cholesterol transport	0.0427627
750	GO:0050801	0.0406545	1.25053	68.0129	82	577	ion homeostasis	0.0429312
751	GO:0043065	0.0407884	1.30981	45.3812	57	385	positive regulation of apoptotic process	0.0430152
752	GO:0071383	0.0408535	1.59401	14.1448	21	120	cellular response to steroid hormone stimulus	0.0430266
753	GO:0043304	0.0416191	3.12379	2.00385	5	17	regulation of mast cell degranulation	0.0437747
754	GO:0002088	0.0424284	1.84138	7.77964	13	66	lens development in camera-type eye	0.0445667
755	GO:0009891	0.043554	1.15413	174.099	195	1477	positive regulation of biosynthetic process	0.0454411
756	GO:0007213	0.0437772	3.74763	1.41448	4	12	G-protein coupled acetylcholine receptor signaling pathway	0.0454411
757	GO:0007494	0.0437772	3.74763	1.41448	4	12	midgut development	0.0454411
758	GO:0009415	0.0437772	3.74763	1.41448	4	12	response to water	0.0454411
759	GO:0021554	0.0437772	3.74763	1.41448	4	12	optic nerve development	0.0454411
760	GO:0043383	0.0437772	3.74763	1.41448	4	12	negative T cell selection	0.0454411
761	GO:0043968	0.0437772	3.74763	1.41448	4	12	histone H2A acetylation	0.0454411
762	GO:0048537	0.0437772	3.74763	1.41448	4	12	mucosal-associated lymphoid tissue development	0.0454411
763	GO:0048541	0.0437772	3.74763	1.41448	4	12	Peyer's patch development	0.0454411
764	GO:0007605	0.0438629	1.54341	15.9129	23	135	sensory perception of sound	0.0454465
765	GO:0001889	0.0439546	1.62202	12.6124	19	107	liver development	0.0454465
766	GO:0002831	0.0439546	1.62202	12.6124	19	107	regulation of response to biotic stimulus	0.0454465
767	GO:0031334	0.0440593	1.5597	15.0878	22	128	positive regulation of protein complex assembly	0.0454954
768	GO:0030510	0.0441344	1.78155	8.60475	14	73	regulation of BMP signaling pathway	0.0455136
769	GO:0008286	0.0445972	1.4723	20.1563	28	171	insulin receptor signaling pathway	0.0459311
770	GO:0031328	0.0446926	1.15414	171.388	192	1454	positive regulation of cellular biosynthetic process	0.0459695
771	GO:0042326	0.0448317	1.34259	35.8335	46	304	negative regulation of phosphorylation	0.0460528
772	GO:0050878	0.0450436	1.22744	77.5606	92	658	regulation of body fluid levels	0.0462014
773	GO:0071300	0.045093	1.87646	7.0724	12	60	cellular response to retinoic acid	0.0462014
774	GO:0051291	0.0454261	1.73279	9.42987	15	80	protein heterooligomerization	0.0464825
775	GO:0007626	0.0460193	1.44622	21.9244	30	186	locomotory behavior	0.0468316
776	GO:0051258	0.0460193	1.44622	21.9244	30	186	protein polymerization	0.0468316
777	GO:0043550	0.0460629	2.11004	4.83281	9	41	regulation of lipid kinase activity	0.0468316
778	GO:0048008	0.0460629	2.11004	4.83281	9	41	platelet-derived growth factor receptor signaling pathway	0.0468316
779	GO:0060996	0.0460629	2.11004	4.83281	9	41	dendritic spine development	0.0468316
780	GO:0030308	0.0462839	1.50336	17.681	25	150	negative regulation of cell growth	0.0469959
781	GO:0008154	0.0467422	1.51583	16.8559	24	143	actin polymerization or depolymerization	0.0474005
782	GO:0034762	0.0468267	1.32896	37.7195	48	320	regulation of transmembrane transport	0.0474255
783	GO:0046058	0.0471307	1.52964	16.0308	23	136	cAMP metabolic process	0.0476725
784	GO:0051489	0.0472068	2.22254	4.12557	8	35	regulation of filopodium assembly	0.0476885
785	GO:0050690	0.0473981	2.38628	3.41833	7	29	regulation of defense response to virus by virus	0.0478175
786	GO:0050768	0.0474553	1.62893	11.9052	18	101	negative regulation of neurogenesis	0.0478175
787	GO:0009611	0.0476488	1.18647	111.272	128	944	response to wounding	0.0478857
788	GO:0061041	0.0476763	1.60368	12.7303	19	108	regulation of wound healing	0.0478857
789	GO:0001704	0.0477295	1.58163	13.5554	20	115	formation of primary germ layer	0.0478857
790	GO:0048546	0.0477648	1.91976	6.36516	11	54	digestive tract morphogenesis	0.0478857
791	GO:0055082	0.0488758	1.24884	62.2371	75	528	cellular chemical homeostasis	0.0489376
792	GO:0051272	0.049328	1.34102	34.3011	44	291	positive regulation of cellular component movement	0.049328

## Sheet: GOStats_BP_hyper_pooled_sample
GOBPID	Pvalue	OddsRatio	ExpCount	Count	Size	Term	p.adj
1	GO:0044237	6.75e-22	1.4461	2341.49	2592	9816	cellular metabolic process	9.26e-19
2	GO:0044260	1.29e-19	1.39585	1741.09	1984	7299	cellular macromolecule metabolic process	8.86e-17
3	GO:0031323	4.1e-18	1.39372	1289.06	1511	5404	regulation of cellular metabolic process	1.87e-15
4	GO:0051171	8.43e-18	1.41695	1019.51	1226	4274	regulation of nitrogen compound metabolic process	2.89e-15
5	GO:0034641	6.95e-17	1.36321	1544.3	1765	6474	cellular nitrogen compound metabolic process	1.68e-14
6	GO:0019219	7.35e-17	1.40561	997.09	1196	4180	regulation of nucleobase-containing compound metabolic process	1.68e-14
7	GO:0006139	8.88e-17	1.36532	1452.22	1670	6088	nucleobase-containing compound metabolic process	1.74e-14
8	GO:0006807	1.03e-16	1.3584	1633.99	1855	6850	nitrogen compound metabolic process	1.76e-14
9	GO:0080090	1.72e-16	1.37006	1296.22	1507	5434	regulation of primary metabolic process	2.63e-14
10	GO:0006725	2.86e-16	1.35634	1494.92	1710	6267	cellular aromatic compound metabolic process	3.93e-14
11	GO:0008152	3.99e-16	1.39493	2673.3	2872	11207	metabolic process	4.97e-14
12	GO:0046483	7.96e-16	1.35014	1491.34	1703	6252	heterocycle metabolic process	9.11e-14
13	GO:0019222	9.31e-16	1.35144	1437.19	1647	6025	regulation of metabolic process	9.83e-14
14	GO:0044249	2.95e-15	1.3524	1288.58	1490	5402	cellular biosynthetic process	2.89e-13
15	GO:0071840	3.53e-15	1.35792	1198.66	1396	5025	cellular component organization or biogenesis	3.23e-13
16	GO:0007399	6.61e-15	1.51812	464.196	604	1946	nervous system development	5.67e-13
17	GO:0044238	1.4e-14	1.34357	2395.4	2594	10042	primary metabolic process	1.13e-12
18	GO:0016043	1.71e-14	1.34939	1173.85	1365	4921	cellular component organization	1.3e-12
19	GO:1901576	1.89e-14	1.33868	1312.92	1509	5504	organic substance biosynthetic process	1.36e-12
20	GO:1901360	2.27e-14	1.32713	1543.58	1745	6471	organic cyclic compound metabolic process	1.56e-12
21	GO:0071704	4.82e-14	1.33994	2465.77	2658	10337	organic substance metabolic process	3.15e-12
22	GO:0009058	5.19e-14	1.33085	1331.76	1525	5583	biosynthetic process	3.24e-12
23	GO:0043170	8.73e-14	1.31502	1957.45	2157	8206	macromolecule metabolic process	5.21e-12
24	GO:0034645	1.05e-13	1.34771	1058.16	1238	4436	cellular macromolecule biosynthetic process	5.98e-12
25	GO:0090304	2.7e-13	1.33467	1122.32	1302	4705	nucleic acid metabolic process	1.48e-11
26	GO:0010467	3.17e-13	1.3302	1161.2	1342	4868	gene expression	1.67e-11
27	GO:0022008	4.52e-13	1.57921	313.439	423	1314	neurogenesis	2.3e-11
28	GO:0009059	1.03e-12	1.32784	1091.31	1265	4575	macromolecule biosynthetic process	5.04e-11
29	GO:0044271	1.15e-12	1.3431	945.089	1111	3962	cellular nitrogen compound biosynthetic process	5.42e-11
30	GO:0060255	1.35e-12	1.31634	1207.48	1385	5062	regulation of macromolecule metabolic process	6.18e-11
31	GO:0006355	2.04e-12	1.36334	784.076	938	3287	regulation of transcription, DNA-templated	9.03e-11
32	GO:0006351	2.21e-12	1.35829	808.645	964	3390	transcription, DNA-templated	9.46e-11
33	GO:0032774	2.38e-12	1.35307	836.077	993	3505	RNA biosynthetic process	9.74e-11
34	GO:2000112	2.41e-12	1.34996	854.922	1013	3584	regulation of cellular macromolecule biosynthetic process	9.74e-11
35	GO:0018130	2.51e-12	1.33888	930.538	1093	3901	heterocycle biosynthetic process	9.84e-11
36	GO:0034654	2.59e-12	1.34076	914.556	1076	3834	nucleobase-containing compound biosynthetic process	9.87e-11
37	GO:0010468	2.8e-12	1.33603	946.043	1109	3966	regulation of gene expression	1.04e-10
38	GO:0019438	3.64e-12	1.33579	931.731	1093	3906	aromatic compound biosynthetic process	1.32e-10
39	GO:0051252	6.18e-12	1.34886	813.654	966	3411	regulation of RNA metabolic process	2.17e-10
40	GO:0031326	7.32e-12	1.33216	916.941	1075	3844	regulation of cellular biosynthetic process	2.51e-10
41	GO:0007417	9.29e-12	1.69356	197.271	281	827	central nervous system development	3.11e-10
42	GO:2001141	1.02e-11	1.34804	793.617	943	3327	regulation of RNA biosynthetic process	3.33e-10
43	GO:0009889	1.44e-11	1.32536	927.676	1084	3889	regulation of biosynthetic process	4.59e-10
44	GO:0016070	2.06e-11	1.31474	994.466	1153	4169	RNA metabolic process	6.31e-10
45	GO:0048699	2.07e-11	1.5442	295.549	394	1239	generation of neurons	6.31e-10
46	GO:1901362	2.15e-11	1.31829	959.401	1116	4022	organic cyclic compound biosynthetic process	6.42e-10
47	GO:0010556	3.79e-11	1.32342	881.638	1032	3696	regulation of macromolecule biosynthetic process	1.11e-09
48	GO:0009893	5.42e-11	1.38223	575.593	703	2413	positive regulation of metabolic process	1.55e-09
49	GO:0030182	1.6e-10	1.53787	271.695	362	1139	neuron differentiation	4.49e-09
50	GO:0031325	2.19e-10	1.37724	544.583	665	2283	positive regulation of cellular metabolic process	6.02e-09
51	GO:0009987	2.33e-10	1.45507	3380.33	3488	14171	cellular process	6.26e-09
52	GO:0009892	2.57e-10	1.42323	422.929	531	1773	negative regulation of metabolic process	6.78e-09
53	GO:0006796	3.06e-10	1.31027	847.05	988	3551	phosphate-containing compound metabolic process	7.91e-09
54	GO:0010605	3.7e-10	1.43754	386.909	490	1622	negative regulation of macromolecule metabolic process	9.39e-09
55	GO:0006793	4.12e-10	1.30621	857.545	998	3595	phosphorus metabolic process	1.03e-08
56	GO:0010604	4.88e-10	1.37678	519.298	635	2177	positive regulation of macromolecule metabolic process	1.2e-08
57	GO:0048731	5.19e-10	1.29554	927.676	1071	3889	system development	1.25e-08
58	GO:0048468	1.2e-09	1.40112	429.608	534	1801	cell development	2.85e-08
59	GO:0051173	2.11e-09	1.44613	334.669	427	1403	positive regulation of nitrogen compound metabolic process	4.91e-08
60	GO:0007420	2.17e-09	1.69273	148.848	213	624	brain development	4.97e-08
61	GO:0007049	2.49e-09	1.42136	370.927	467	1555	cell cycle	5.59e-08
62	GO:0007275	3.71e-09	1.26577	1063.4	1205	4458	multicellular organismal development	8.14e-08
63	GO:0045935	3.74e-09	1.44239	327.99	418	1375	positive regulation of nucleobase-containing compound metabolic process	8.14e-08
64	GO:0048856	5.01e-09	1.26126	1088.69	1230	4564	anatomical structure development	1.07e-07
65	GO:0048522	7.16e-09	1.27545	899.29	1031	3770	positive regulation of cellular process	1.51e-07
66	GO:0044767	8.7e-09	1.24828	1218.69	1362	5109	single-organism developmental process	1.81e-07
67	GO:0031324	9.44e-09	1.39368	388.818	483	1630	negative regulation of cellular metabolic process	1.93e-07
68	GO:0032502	1.04e-08	1.24616	1231.1	1374	5161	developmental process	2.09e-07
69	GO:0006366	1.11e-08	1.38735	397.405	492	1666	transcription from RNA polymerase II promoter	2.2e-07
70	GO:0006357	1.71e-08	1.3992	362.34	452	1519	regulation of transcription from RNA polymerase II promoter	3.36e-07
71	GO:0007423	2.07e-08	1.73312	117.361	171	492	sensory organ development	4e-07
72	GO:0048518	2.6e-08	1.2532	1007.82	1139	4225	positive regulation of biological process	4.95e-07
73	GO:0009887	3.6e-08	1.52772	201.565	269	845	organ morphogenesis	6.69e-07
74	GO:0030030	3.61e-08	1.45596	264.778	341	1110	cell projection organization	6.69e-07
75	GO:0009653	3.67e-08	1.3177	552.693	657	2317	anatomical structure morphogenesis	6.71e-07
76	GO:0048666	4.33e-08	1.5015	218.501	288	916	neuron development	7.81e-07
77	GO:0010629	4.98e-08	1.46369	250.465	324	1050	negative regulation of gene expression	8.88e-07
78	GO:0007167	5.51e-08	1.47989	233.052	304	977	enzyme linked receptor protein signaling pathway	9.69e-07
79	GO:0010628	5.67e-08	1.41889	301.513	381	1264	positive regulation of gene expression	9.85e-07
80	GO:0044267	6.63e-08	1.2533	910.978	1034	3819	cellular protein metabolic process	1.14e-06
81	GO:0046907	7.22e-08	1.38536	348.982	433	1463	intracellular transport	1.22e-06
82	GO:0010646	8.86e-08	1.29015	629.503	736	2639	regulation of cell communication	1.48e-06
83	GO:1902582	1.01e-07	1.416	292.21	369	1225	single-organism intracellular transport	1.67e-06
84	GO:0045893	1.17e-07	1.42556	276.466	351	1159	positive regulation of transcription, DNA-templated	1.89e-06
85	GO:0006464	1.18e-07	1.27215	713.468	824	2991	cellular protein modification process	1.89e-06
86	GO:0036211	1.18e-07	1.27215	713.468	824	2991	protein modification process	1.89e-06
87	GO:0048519	1.21e-07	1.25071	879.014	998	3685	negative regulation of biological process	1.9e-06
88	GO:0051254	1.29e-07	1.41284	291.017	367	1220	positive regulation of RNA metabolic process	2e-06
89	GO:0044802	1.3e-07	1.57442	157.435	215	660	single-organism membrane organization	2e-06
90	GO:0061024	1.43e-07	1.51352	191.308	254	802	membrane organization	2.18e-06
91	GO:1902680	1.49e-07	1.41403	286.008	361	1199	positive regulation of RNA biosynthetic process	2.24e-06
92	GO:0023051	1.69e-07	1.28308	628.072	732	2633	regulation of signaling	2.51e-06
93	GO:0006468	1.75e-07	1.38253	329.66	409	1382	protein phosphorylation	2.59e-06
94	GO:0051172	1.97e-07	1.42847	261.677	333	1097	negative regulation of nitrogen compound metabolic process	2.88e-06
95	GO:0048523	2.04e-07	1.25412	801.966	915	3362	negative regulation of cellular process	2.95e-06
96	GO:0016055	2.44e-07	1.83109	79.9104	121	335	Wnt signaling pathway	3.49e-06
97	GO:0043412	2.6e-07	1.25929	743.047	852	3115	macromolecule modification	3.67e-06
98	GO:0031175	2.74e-07	1.50237	189.161	250	793	neuron projection development	3.83e-06
99	GO:1901575	2.99e-07	1.27637	628.31	730	2634	organic substance catabolic process	4.15e-06
100	GO:0000904	3.85e-07	1.49373	189.877	250	796	cell morphogenesis involved in differentiation	5.28e-06
101	GO:0045934	4.27e-07	1.41867	256.429	325	1075	negative regulation of nucleobase-containing compound metabolic process	5.8e-06
102	GO:0030900	4.72e-07	1.76313	87.305	129	366	forebrain development	6.34e-06
103	GO:0021537	6.1e-07	2.12334	46.2764	77	194	telencephalon development	8.13e-06
104	GO:0065009	7.32e-07	1.27418	584.658	680	2451	regulation of molecular function	9.66e-06
105	GO:0031328	8.46e-07	1.34798	346.835	423	1454	positive regulation of cellular biosynthetic process	1.11e-05
106	GO:0009790	9.44e-07	1.42571	231.621	295	971	embryo development	1.22e-05
107	GO:0048869	9.91e-07	1.2344	827.728	935	3470	cellular developmental process	1.27e-05
108	GO:0051174	9.98e-07	1.3114	429.131	512	1799	regulation of phosphorus metabolic process	1.27e-05
109	GO:0060070	1.05e-06	2.04861	49.1389	80	206	canonical Wnt signaling pathway	1.32e-05
110	GO:0010256	1.15e-06	1.73567	86.1124	126	361	endomembrane system organization	1.43e-05
111	GO:0044093	1.17e-06	1.33169	370.689	448	1554	positive regulation of molecular function	1.44e-05
112	GO:0016310	1.3e-06	1.30532	435.571	518	1826	phosphorylation	1.6e-05
113	GO:0072657	1.51e-06	1.70339	90.6446	131	380	protein localization to membrane	1.83e-05
114	GO:0009891	1.56e-06	1.33541	352.321	427	1477	positive regulation of biosynthetic process	1.87e-05
115	GO:1902578	1.63e-06	1.6427	104.957	148	440	single-organism localization	1.93e-05
116	GO:1902580	1.63e-06	1.6427	104.957	148	440	single-organism cellular localization	1.93e-05
117	GO:0048562	1.73e-06	1.8437	66.3137	101	278	embryonic organ morphogenesis	2.03e-05
118	GO:0007009	1.78e-06	2.1286	41.9828	70	176	plasma membrane organization	2.07e-05
119	GO:0009056	2.18e-06	1.24363	683.412	780	2865	catabolic process	2.51e-05
120	GO:0045892	2.33e-06	1.41688	221.364	281	928	negative regulation of transcription, DNA-templated	2.67e-05
121	GO:0051641	2.38e-06	1.25837	589.19	680	2470	cellular localization	2.7e-05
122	GO:0009890	2.45e-06	1.3699	277.182	343	1162	negative regulation of biosynthetic process	2.76e-05
123	GO:0001654	2.54e-06	1.75645	76.5708	113	321	eye development	2.83e-05
124	GO:0043085	2.68e-06	1.34475	315.586	385	1323	positive regulation of catalytic activity	2.97e-05
125	GO:0019220	2.73e-06	1.29751	426.03	505	1786	regulation of phosphate metabolic process	3e-05
126	GO:0030154	2.83e-06	1.22806	779.782	880	3269	cell differentiation	3.08e-05
127	GO:0071495	2.9e-06	1.40732	226.373	286	949	cellular response to endogenous stimulus	3.14e-05
128	GO:0048568	3.01e-06	1.64883	97.5622	138	409	embryonic organ development	3.23e-05
129	GO:0010557	3.04e-06	1.33798	324.174	394	1359	positive regulation of macromolecule biosynthetic process	3.23e-05
130	GO:0048667	3.09e-06	1.51774	144.554	193	606	cell morphogenesis involved in neuron differentiation	3.26e-05
131	GO:0006996	3.21e-06	1.24569	639.521	732	2681	organelle organization	3.35e-05
132	GO:0034613	3.22e-06	1.36358	278.851	344	1169	cellular protein localization	3.35e-05
133	GO:0045184	3.42e-06	1.32041	356.615	429	1495	establishment of protein localization	3.53e-05
134	GO:0007169	3.6e-06	1.47604	165.784	217	695	transmembrane receptor protein tyrosine kinase signaling pathway	3.68e-05
135	GO:0045944	3.67e-06	1.42439	204.666	261	858	positive regulation of transcription from RNA polymerase II promoter	3.73e-05
136	GO:0000902	3.79e-06	1.36949	265.732	329	1114	cell morphogenesis	3.83e-05
137	GO:0009966	3.94e-06	1.2573	561.042	648	2352	regulation of signal transduction	3.95e-05
138	GO:0010558	4.04e-06	1.37206	260.484	323	1092	negative regulation of macromolecule biosynthetic process	4.01e-05
139	GO:0022402	4.22e-06	1.36032	275.989	340	1157	cell cycle process	4.17e-05
140	GO:0048812	4.25e-06	1.50414	146.94	195	616	neuron projection morphogenesis	4.17e-05
141	GO:1902679	4.86e-06	1.3967	225.896	284	947	negative regulation of RNA biosynthetic process	4.73e-05
142	GO:0070727	4.9e-06	1.35477	280.044	344	1174	cellular macromolecule localization	4.74e-05
143	GO:0090150	5.03e-06	1.75609	71.8	106	301	establishment of protein localization to membrane	4.83e-05
144	GO:0032989	5.58e-06	1.35029	283.145	347	1187	cellular component morphogenesis	5.32e-05
145	GO:0072659	5.63e-06	2.26906	31.7256	55	133	protein localization to plasma membrane	5.33e-05
146	GO:0051253	5.79e-06	1.38612	233.529	292	979	negative regulation of RNA metabolic process	5.44e-05
147	GO:2000113	6.22e-06	1.37191	249.034	309	1044	negative regulation of cellular macromolecule biosynthetic process	5.81e-05
148	GO:0007268	6.35e-06	1.45419	170.555	221	715	synaptic transmission	5.88e-05
149	GO:0050794	6.79e-06	1.179	2238.68	2355	9385	regulation of cellular process	6.24e-05
150	GO:0051649	6.82e-06	1.25959	515.243	597	2160	establishment of localization in cell	6.24e-05
151	GO:0000278	7.41e-06	1.39822	214.446	270	899	mitotic cell cycle	6.73e-05
152	GO:0044248	7.71e-06	1.24209	593.961	680	2490	cellular catabolic process	6.96e-05
153	GO:0048598	9.51e-06	1.50705	133.82	178	561	embryonic morphogenesis	8.49e-05
154	GO:0009894	9.53e-06	1.38931	217.786	273	913	regulation of catabolic process	8.49e-05
155	GO:0006892	9.96e-06	2.54656	22.6611	42	95	post-Golgi vesicle-mediated transport	8.81e-05
156	GO:0007409	1.08e-05	1.51787	127.141	170	533	axonogenesis	9.48e-05
157	GO:0009057	1.11e-05	1.35922	249.75	308	1047	macromolecule catabolic process	9.73e-05
158	GO:0031327	1.12e-05	1.34283	273.365	334	1146	negative regulation of cellular biosynthetic process	9.73e-05
159	GO:0008104	1.14e-05	1.27007	444.158	519	1862	protein localization	9.81e-05
160	GO:0032268	1.18e-05	1.2948	368.065	437	1543	regulation of cellular protein metabolic process	0.000100899
161	GO:0032990	1.2e-05	1.41117	191.546	243	803	cell part morphogenesis	0.000101979
162	GO:0051128	1.25e-05	1.28515	391.441	462	1641	regulation of cellular component organization	0.000105928
163	GO:0051248	1.41e-05	1.4764	143.362	188	601	negative regulation of protein metabolic process	0.000119029
164	GO:0016482	1.63e-05	1.39026	203.95	256	855	cytoplasmic transport	0.000136581
165	GO:0048858	1.66e-05	1.40826	187.014	237	784	cell projection morphogenesis	0.00013762
166	GO:0033036	1.67e-05	1.24612	517.867	596	2171	macromolecule localization	0.00013762
167	GO:0050790	1.68e-05	1.25302	486.857	563	2041	regulation of catalytic activity	0.000137628
168	GO:0070848	1.7e-05	1.44408	159.582	206	669	response to growth factor	0.000138883
169	GO:0033554	1.75e-05	1.30015	338.009	403	1417	cellular response to stress	0.00014219
170	GO:0043010	1.77e-05	1.72804	67.0293	98	281	camera-type eye development	0.000143193
171	GO:0006886	1.83e-05	1.40557	187.253	237	785	intracellular protein transport	0.000146527
172	GO:0048592	1.84e-05	2.10786	34.3495	57	144	eye morphogenesis	0.000147009
173	GO:0019637	1.88e-05	1.25839	458.232	532	1921	organophosphate metabolic process	0.000148983
174	GO:0034655	2e-05	1.29475	344.926	410	1446	nucleobase-containing compound catabolic process	0.000157989
175	GO:0051094	2.11e-05	1.39166	196.556	247	824	positive regulation of developmental process	0.000165401
176	GO:0048011	2.25e-05	1.71949	66.5522	97	279	neurotrophin TRK receptor signaling pathway	0.000175545
177	GO:0045595	2.28e-05	1.31135	303.898	365	1274	regulation of cell differentiation	0.000176419
178	GO:0048513	2.44e-05	1.21352	681.743	767	2858	organ development	0.000188217
179	GO:0031346	2.55e-05	1.91025	44.8452	70	188	positive regulation of cell projection organization	0.000195421
180	GO:0019439	2.7e-05	1.28484	356.138	421	1493	aromatic compound catabolic process	0.000205722
181	GO:0048193	2.84e-05	1.83751	50.5701	77	212	Golgi vesicle transport	0.0002146
182	GO:0050793	2.85e-05	1.26214	420.543	490	1763	regulation of developmental process	0.0002146
183	GO:0032269	3.03e-05	1.49153	124.04	164	520	negative regulation of cellular protein metabolic process	0.000227297
184	GO:0044270	3.06e-05	1.28273	355.661	420	1491	cellular nitrogen compound catabolic process	0.000228539
185	GO:0071363	3.22e-05	1.43182	155.766	200	653	cellular response to growth factor stimulus	0.000238568
186	GO:0007389	3.43e-05	1.53975	103.526	140	434	pattern specification process	0.000252863
187	GO:0045165	3.64e-05	1.7544	58.2034	86	244	cell fate commitment	0.000265953
188	GO:0038179	3.64e-05	1.69118	67.2678	97	282	neurotrophin signaling pathway	0.000265953
189	GO:0007017	3.79e-05	1.48888	121.893	161	511	microtubule-based process	0.000274962
190	GO:0046700	3.97e-05	1.27799	355.661	419	1491	heterocycle catabolic process	0.000286905
191	GO:0051179	4.44e-05	1.16827	1201.76	1301	5038	localization	0.000319126
192	GO:0061564	4.58e-05	1.46175	131.912	172	553	axon development	0.000327319
193	GO:0000122	4.72e-05	1.43429	146.94	189	616	negative regulation of transcription from RNA polymerase II promoter	0.000335229
194	GO:0007569	5.05e-05	2.55339	18.8445	35	79	cell aging	0.0003569
195	GO:0006195	5.21e-05	1.31524	266.209	321	1116	purine nucleotide catabolic process	0.000366815
196	GO:0048593	5.49e-05	2.2437	25.5236	44	107	camera-type eye morphogenesis	0.000384513
197	GO:0051726	5.57e-05	1.36907	194.647	242	816	regulation of cell cycle	0.00038803
198	GO:1902589	5.65e-05	1.24907	426.03	493	1786	single-organism organelle organization	0.000391301
199	GO:1901361	5.81e-05	1.26776	364.487	427	1528	organic cyclic compound catabolic process	0.000400521
200	GO:0031399	6.01e-05	1.29871	290.54	347	1218	regulation of protein modification process	0.000411948
201	GO:0090002	6.09e-05	2.31011	23.3768	41	98	establishment of protein localization to plasma membrane	0.000416019
202	GO:0072523	6.13e-05	1.3109	267.64	322	1122	purine-containing compound catabolic process	0.000416019
203	GO:0009719	6.25e-05	1.28585	315.586	374	1323	response to endogenous stimulus	0.000422686
204	GO:0050789	6.8e-05	1.15774	2357.24	2458	9882	regulation of biological process	0.000457184
205	GO:0048565	6.89e-05	2.08699	30.2944	50	127	digestive tract development	0.000460924
206	GO:0031400	6.94e-05	1.53757	95.4153	129	400	negative regulation of protein modification process	0.000461994
207	GO:0044765	7.26e-05	1.18524	814.847	900	3416	single-organism transport	0.00048142
208	GO:0009154	7.68e-05	1.30875	262.869	316	1102	purine ribonucleotide catabolic process	0.000506648
209	GO:0051345	8.11e-05	1.36092	192.978	239	809	positive regulation of hydrolase activity	0.000532369
210	GO:0007267	8.24e-05	1.29676	281.475	336	1180	cell-cell signaling	0.000537596
211	GO:0009261	8.27e-05	1.30698	263.108	316	1103	ribonucleotide catabolic process	0.000537596
212	GO:0090398	8.33e-05	3.5421	9.54153	21	40	cellular senescence	0.000539345
213	GO:0035295	8.47e-05	1.42985	138.591	178	581	tube development	0.000545349
214	GO:0065007	8.68e-05	1.15807	2471.5	2569	10361	biological regulation	0.000556544
215	GO:0006163	9.09e-05	1.26901	338.247	397	1418	purine nucleotide metabolic process	0.000579973
216	GO:0015031	9.24e-05	1.27122	331.807	390	1391	protein transport	0.000587033
217	GO:0051130	9.46e-05	1.38715	165.546	208	694	positive regulation of cellular component organization	0.0005981
218	GO:0003002	9.62e-05	1.57762	80.626	111	338	regionalization	0.000604732
219	GO:0090101	9.67e-05	2.19213	25.2851	43	106	negative regulation of transmembrane receptor protein serine/threonine kinase signaling pathway	0.000604732
220	GO:0072521	9.7e-05	1.26414	347.789	407	1458	purine-containing compound metabolic process	0.000604732
221	GO:0009150	9.93e-05	1.26933	333	391	1396	purine ribonucleotide metabolic process	0.000616485
222	GO:0051049	0.0001	1.26882	333.954	392	1400	regulation of transport	0.0006179
223	GO:0044708	0.000101015	1.54872	87.5436	119	367	single-organism behavior	0.000621488
224	GO:0046434	0.000101826	1.29183	282.191	336	1183	organophosphate catabolic process	0.000622038
225	GO:0009259	0.000102011	1.2673	336.816	395	1412	ribonucleotide metabolic process	0.000622038
226	GO:0010563	0.000105634	1.55917	84.204	115	353	negative regulation of phosphorus metabolic process	0.000638459
227	GO:0045936	0.000105634	1.55917	84.204	115	353	negative regulation of phosphate metabolic process	0.000638459
228	GO:0010562	0.000108884	1.34235	204.666	251	858	positive regulation of phosphorus metabolic process	0.000652352
229	GO:0045937	0.000108884	1.34235	204.666	251	858	positive regulation of phosphate metabolic process	0.000652352
230	GO:0019693	0.000109472	1.26545	338.009	396	1417	ribose phosphate metabolic process	0.000653022
231	GO:0009166	0.000110706	1.29626	270.503	323	1134	nucleotide catabolic process	0.000657526
232	GO:0055123	0.000114664	1.9808	33.1568	53	139	digestive system development	0.000678101
233	GO:0021543	0.000116108	2.04471	30.0558	49	126	pallium development	0.000683691
234	GO:0071695	0.00012449	2.87465	13.1196	26	55	anatomical structure maturation	0.000729914
235	GO:1901292	0.000128785	1.2921	271.934	324	1140	nucleoside phosphate catabolic process	0.000751731
236	GO:0042471	0.000129748	2.06831	28.6246	47	120	ear morphogenesis	0.000751731
237	GO:0090092	0.000129854	1.81471	43.6525	66	183	regulation of transmembrane receptor protein serine/threonine kinase signaling pathway	0.000751731
238	GO:0051234	0.000131592	1.16548	990.65	1078	4153	establishment of localization	0.000758587
239	GO:0017015	0.000136485	2.19407	24.0924	41	101	regulation of transforming growth factor beta receptor signaling pathway	0.000783502
240	GO:0060284	0.000146316	1.38775	155.05	195	650	regulation of cell development	0.000835491
241	GO:0030111	0.000146759	1.73847	50.3316	74	211	regulation of Wnt signaling pathway	0.000835491
242	GO:0042325	0.000149493	1.288	273.365	325	1146	regulation of phosphorylation	0.000847536
243	GO:0044772	0.000154212	1.46396	110.92	145	465	mitotic cell cycle phase transition	0.000870697
244	GO:0051338	0.000158466	1.33709	199.418	244	836	regulation of transferase activity	0.000891046
245	GO:1903047	0.000171557	1.34739	186.06	229	780	mitotic cell cycle process	0.000960718
246	GO:0019538	0.000175904	1.15575	1118.27	1207	4688	protein metabolic process	0.000981057
247	GO:0045786	0.000180595	1.53782	83.4884	113	350	negative regulation of cell cycle	0.000997691
248	GO:0061061	0.000180918	1.43646	120.939	156	507	muscle structure development	0.000997691
249	GO:0006152	0.000181795	1.29126	259.291	309	1087	purine nucleoside catabolic process	0.000997691
250	GO:0046130	0.000181795	1.29126	259.291	309	1087	purine ribonucleoside catabolic process	0.000997691
251	GO:0030163	0.00019274	1.38303	152.187	191	638	protein catabolic process	0.00105354
252	GO:0048589	0.000197404	1.587	70.8459	98	297	developmental growth	0.00107476
253	GO:0009968	0.000207514	1.31944	212.061	257	889	negative regulation of signal transduction	0.00112447
254	GO:0035556	0.000208257	1.20723	515.72	582	2162	intracellular signal transduction	0.00112447
255	GO:0021700	0.000208993	1.68498	54.1482	78	227	developmental maturation	0.00112447
256	GO:0006810	0.000210792	1.16077	969.181	1053	4063	transport	0.00112972
257	GO:0048736	0.000212957	1.84145	38.6432	59	162	appendage development	0.00113247
258	GO:0060173	0.000212957	1.84145	38.6432	59	162	limb development	0.00113247
259	GO:0009143	0.000219888	1.28748	258.099	307	1082	nucleoside triphosphate catabolic process	0.00116481
260	GO:0006974	0.000221489	1.36139	166.023	206	696	cellular response to DNA damage stimulus	0.00116617
261	GO:0023057	0.000221845	1.31003	222.318	268	932	negative regulation of signaling	0.00116617
262	GO:0031290	0.000222768	5.20153	5.00931	13	21	retinal ganglion cell axon guidance	0.00116655
263	GO:0044770	0.000228175	1.44325	113.544	147	476	cell cycle phase transition	0.00119033
264	GO:0048839	0.000232007	1.79271	41.9828	63	176	inner ear development	0.00120568
265	GO:0001932	0.000232875	1.30609	226.134	272	948	regulation of protein phosphorylation	0.00120568
266	GO:0042472	0.000237439	2.13999	23.8538	40	100	inner ear morphogenesis	0.00122469
267	GO:0051246	0.000240317	1.21364	469.921	533	1970	regulation of protein metabolic process	0.00123489
268	GO:0032879	0.000241908	1.21864	446.305	508	1871	regulation of localization	0.00123842
269	GO:0030512	0.000250653	2.4251	17.1748	31	72	negative regulation of transforming growth factor beta receptor signaling pathway	0.00127842
270	GO:0048663	0.000254851	2.46698	16.4591	30	69	neuron fate commitment	0.00129447
271	GO:0009117	0.000255686	1.23621	374.982	432	1572	nucleotide metabolic process	0.00129447
272	GO:0010648	0.000257411	1.30587	222.795	268	934	negative regulation of cell communication	0.0012952
273	GO:0007269	0.000258399	2.06058	26.2392	43	110	neurotransmitter secretion	0.0012952
274	GO:0023061	0.000258662	1.50433	88.4977	118	371	signal release	0.0012952
275	GO:0006753	0.000271778	1.23466	376.175	433	1577	nucleoside phosphate metabolic process	0.00135015
276	GO:0030509	0.000272515	1.99626	28.6246	46	120	BMP signaling pathway	0.00135015
277	GO:0021987	0.000272588	2.19878	21.707	37	91	cerebral cortex development	0.00135015
278	GO:0043583	0.000276209	1.71884	47.9462	70	201	ear development	0.00136316
279	GO:0006140	0.000278523	1.35998	161.252	200	676	regulation of nucleotide metabolic process	0.00136966
280	GO:0009146	0.000284373	1.2819	257.144	305	1078	purine nucleoside triphosphate catabolic process	0.00139343
281	GO:0007507	0.000287529	1.45735	103.526	135	434	heart development	0.00140388
282	GO:1901135	0.000291664	1.20384	503.077	567	2109	carbohydrate derivative metabolic process	0.00141902
283	GO:1900542	0.000297818	1.35875	160.536	199	673	regulation of purine nucleotide metabolic process	0.00144384
284	GO:0009203	0.000301746	1.28087	256.429	304	1075	ribonucleoside triphosphate catabolic process	0.00145262
285	GO:0009207	0.000301746	1.28087	256.429	304	1075	purine ribonucleoside triphosphate catabolic process	0.00145262
286	GO:0045859	0.000315315	1.35362	163.399	202	685	regulation of protein kinase activity	0.00151263
287	GO:0000226	0.00032205	1.52599	79.4333	107	333	microtubule cytoskeleton organization	0.00153955
288	GO:0055086	0.000335166	1.22706	388.34	445	1628	nucleobase-containing small molecule metabolic process	0.00159669
289	GO:0007178	0.000337104	1.55521	71.8	98	301	transmembrane receptor protein serine/threonine kinase signaling pathway	0.00160037
290	GO:0060828	0.000341213	1.84089	36.0193	55	151	regulation of canonical Wnt signaling pathway	0.00161429
291	GO:0007156	0.000345912	1.87696	33.6339	52	141	homophilic cell adhesion	0.00163043
292	GO:0009141	0.000347001	1.26119	289.347	339	1213	nucleoside triphosphate metabolic process	0.00163043
293	GO:0030166	0.000352566	2.74707	12.404	24	52	proteoglycan biosynthetic process	0.00165092
294	GO:0042454	0.000360327	1.27376	261.677	309	1097	ribonucleoside catabolic process	0.00168153
295	GO:0007548	0.00036344	1.58359	65.121	90	273	sex differentiation	0.00169031
296	GO:1901564	0.00037448	1.18641	587.281	654	2462	organonitrogen compound metabolic process	0.00173576
297	GO:0007610	0.000381736	1.37058	145.031	181	608	behavior	0.00176344
298	GO:0006184	0.000407716	1.3351	173.179	212	726	GTP catabolic process	0.00187714
299	GO:0035107	0.000420922	1.85596	33.8724	52	142	appendage morphogenesis	0.00192501
300	GO:0035108	0.000420922	1.85596	33.8724	52	142	limb morphogenesis	0.00192501
301	GO:0042278	0.000423751	1.25154	301.274	351	1263	purine nucleoside metabolic process	0.00193151
302	GO:0046039	0.00042762	1.33078	176.041	215	738	GTP metabolic process	0.0019427
303	GO:0009199	0.000429613	1.25843	284.576	333	1193	ribonucleoside triphosphate metabolic process	0.00194531
304	GO:0046128	0.000447972	1.25058	300.558	350	1260	purine ribonucleoside metabolic process	0.00202177
305	GO:0043001	0.000462444	3.65929	7.15615	16	30	Golgi to plasma membrane protein transport	0.00207427
306	GO:0031329	0.000462628	1.31016	196.317	237	823	regulation of cellular catabolic process	0.00207427
307	GO:1901069	0.000478984	1.3297	173.656	212	728	guanosine-containing compound catabolic process	0.00213643
308	GO:0009205	0.000480928	1.25644	283.145	331	1187	purine ribonucleoside triphosphate metabolic process	0.00213643
309	GO:0043068	0.000481164	1.46244	93.2685	122	391	positive regulation of programmed cell death	0.00213643
310	GO:0048583	0.000498127	1.1658	733.028	804	3073	regulation of response to stimulus	0.0022031
311	GO:0003151	0.000499504	2.52538	14.0738	26	59	outflow tract morphogenesis	0.0022031
312	GO:0001933	0.000500997	1.59022	60.5887	84	254	negative regulation of protein phosphorylation	0.0022031
313	GO:0070647	0.000506044	1.32001	182.005	221	763	protein modification by small protein conjugation or removal	0.00221819
314	GO:0035270	0.000518116	1.87324	31.7256	49	133	endocrine system development	0.00226387
315	GO:0071702	0.000524611	1.18907	530.748	593	2225	organic substance transport	0.00228497
316	GO:0009144	0.000548145	1.25273	284.576	332	1193	purine nucleoside triphosphate metabolic process	0.00237992
317	GO:0043549	0.000553103	1.32575	173.179	211	726	regulation of kinase activity	0.00239387
318	GO:0009116	0.000568498	1.24077	311.77	361	1307	nucleoside metabolic process	0.00245277
319	GO:0050767	0.000572763	1.39673	119.269	151	500	regulation of neurogenesis	0.00246243
320	GO:0051239	0.000574329	1.19146	506.417	567	2123	regulation of multicellular organismal process	0.00246243
321	GO:0044087	0.000576947	1.40825	113.067	144	474	regulation of cellular component biogenesis	0.00246595
322	GO:0006893	0.000579793	3.20251	8.58738	18	36	Golgi to plasma membrane transport	0.00246614
323	GO:0044710	0.000580587	1.1352	1298.13	1382	5442	single-organism metabolic process	0.00246614
324	GO:2000026	0.000584737	1.238	317.495	367	1331	regulation of multicellular organismal development	0.00247611
325	GO:0007411	0.000599496	1.4662	88.4977	116	371	axon guidance	0.00252303
326	GO:0097485	0.000599496	1.4662	88.4977	116	371	neuron projection guidance	0.00252303
327	GO:0009164	0.000611084	1.25944	264.539	310	1109	nucleoside catabolic process	0.00256393
328	GO:0016265	0.000617633	1.19766	464.911	523	1949	death	0.00258351
329	GO:0009119	0.000621446	1.24076	306.522	355	1285	ribonucleoside metabolic process	0.00258717
330	GO:0042312	0.000622278	3.04268	9.303	19	39	regulation of vasodilation	0.00258717
331	GO:0032446	0.000631916	1.33242	162.683	199	682	protein modification by small protein conjugation	0.0026193
332	GO:0007010	0.000638108	1.28535	217.547	259	912	cytoskeleton organization	0.002637
333	GO:0044265	0.00065256	1.29653	201.088	241	843	cellular macromolecule catabolic process	0.00268863
334	GO:0070936	0.000677124	2.80302	10.7342	21	45	protein K48-linked ubiquitination	0.00278148
335	GO:0051260	0.000680655	1.58864	57.7263	80	242	protein homooligomerization	0.00278764
336	GO:0008016	0.000688856	1.79182	35.3037	53	148	regulation of heart contraction	0.00280448
337	GO:0032321	0.000688856	1.79182	35.3037	53	148	positive regulation of Rho GTPase activity	0.00280448
338	GO:1901068	0.000694302	1.3137	178.427	216	748	guanosine-containing compound metabolic process	0.00281829
339	GO:0045597	0.000708694	1.35194	143.123	177	600	positive regulation of cell differentiation	0.00286822
340	GO:0071310	0.000711692	1.20456	419.112	474	1757	cellular response to organic substance	0.00287189
341	GO:0008015	0.00071713	1.44457	93.2685	121	391	blood circulation	0.00288535
342	GO:0044057	0.000719831	1.45157	90.6446	118	380	regulation of system process	0.00288774
343	GO:0010942	0.000730089	1.4281	99.4705	128	417	positive regulation of cell death	0.00292035
344	GO:0033121	0.000742473	1.36932	129.765	162	544	regulation of purine nucleotide catabolic process	0.00296126
345	GO:0008219	0.00074824	1.19425	463.957	521	1945	cell death	0.00297561
346	GO:0048732	0.000766552	1.43658	95.1768	123	399	gland development	0.00301285
347	GO:0006928	0.000767291	1.21272	379.753	432	1592	cellular component movement	0.00301285
348	GO:0003007	0.000769104	1.64311	48.6618	69	204	heart morphogenesis	0.00301285
349	GO:0009896	0.000769104	1.64311	48.6618	69	204	positive regulation of catabolic process	0.00301285
350	GO:0021540	0.000770781	Inf	1.19269	5	5	corpus callosum morphogenesis	0.00301285
351	GO:0044336	0.000770781	Inf	1.19269	5	5	canonical Wnt signaling pathway involved in negative regulation of apoptotic process	0.00301285
352	GO:0042326	0.000774239	1.50869	72.5157	97	304	negative regulation of phosphorylation	0.00301777
353	GO:0042327	0.000779317	1.30734	181.528	219	761	positive regulation of phosphorylation	0.00302896
354	GO:0006836	0.000786742	1.74644	37.9276	56	159	neurotransmitter transport	0.00304918
355	GO:0018210	0.000807885	2.23676	17.4133	30	73	peptidyl-threonine modification	0.00312231
356	GO:0030811	0.000811784	1.36563	130.003	162	545	regulation of nucleotide catabolic process	0.00312856
357	GO:1901565	0.000822621	1.22532	332.045	381	1392	organonitrogen compound catabolic process	0.00316144
358	GO:0010941	0.000825873	1.22969	318.926	367	1337	regulation of cell death	0.00316508
359	GO:0043009	0.000839787	1.34535	143.6	177	602	chordate embryonic development	0.00320944
360	GO:0060021	0.00086247	2.09691	20.5143	34	86	palate development	0.00328399
361	GO:0010243	0.000864082	1.31662	168.17	204	705	response to organonitrogen compound	0.00328399
362	GO:0040007	0.00086871	1.28753	202.042	241	847	growth	0.00329246
363	GO:0060038	0.000879247	3.03371	8.82592	18	37	cardiac muscle cell proliferation	0.003318
364	GO:0035150	0.000880287	1.83994	30.7714	47	129	regulation of tube size	0.003318
365	GO:0003013	0.000885988	1.43371	93.7456	121	393	circulatory system process	0.00333035
366	GO:0045598	0.00090903	2.11643	19.7987	33	83	regulation of fat cell differentiation	0.00340762
367	GO:0032870	0.00091347	1.38272	116.884	147	490	cellular response to hormone stimulus	0.00341493
368	GO:0007346	0.00092209	1.43624	92.0758	119	386	regulation of mitotic cell cycle	0.00342981
369	GO:0030514	0.000922449	2.89756	9.54153	19	40	negative regulation of BMP signaling pathway	0.00342981
370	GO:0007173	0.000925293	1.58697	54.8638	76	230	epidermal growth factor receptor signaling pathway	0.00343109
371	GO:1901136	0.000934094	1.23531	296.026	342	1241	carbohydrate derivative catabolic process	0.00345438
372	GO:1901658	0.000945591	1.24774	266.209	310	1116	glycosyl compound catabolic process	0.0034875
373	GO:0044085	0.000953317	1.18685	479.462	536	2010	cellular component biogenesis	0.00350657
374	GO:0043067	0.00097978	1.2302	306.522	353	1285	regulation of programmed cell death	0.00359427
375	GO:0051347	0.000998142	1.34932	135.967	168	570	positive regulation of transferase activity	0.00365187
376	GO:1902806	0.00106451	1.81762	31.01	47	130	regulation of cell cycle G1/S phase transition	0.00388434
377	GO:0009118	0.00107699	1.35255	131.673	163	552	regulation of nucleoside metabolic process	0.00391946
378	GO:0009792	0.00109601	1.33381	145.27	178	609	embryo development ending in birth or egg hatching	0.00397811
379	GO:0014706	0.00111514	1.47671	75.8552	100	318	striated muscle tissue development	0.00403687
380	GO:0009725	0.00113431	1.28938	189.161	226	793	response to hormone	0.00409545
381	GO:0008333	0.00116289	3.20136	7.63323	16	32	endosome to lysosome transport	0.00417704
382	GO:0032320	0.00116299	1.50824	67.2678	90	282	positive regulation of Ras GTPase activity	0.00417704
383	GO:0035637	0.00119091	1.7148	37.6891	55	158	multicellular organismal signaling	0.00426613
384	GO:0007568	0.00123858	1.57546	53.6711	74	225	aging	0.00442535
385	GO:0038127	0.00128775	1.55706	56.2951	77	236	ERBB signaling pathway	0.00458909
386	GO:0021510	0.0013006	2.00427	21.707	35	91	spinal cord development	0.00460187
387	GO:0014075	0.0013014	2.88179	9.06446	18	38	response to amine	0.00460187
388	GO:0045599	0.0013014	2.88179	9.06446	18	38	negative regulation of fat cell differentiation	0.00460187
389	GO:0006998	0.0013068	2.4029	13.3581	24	56	nuclear envelope organization	0.00460906
390	GO:0016567	0.00132509	1.31901	152.187	185	638	protein ubiquitination	0.00466161
391	GO:0019935	0.00133395	2.45606	12.6425	23	53	cyclic-nucleotide-mediated signaling	0.0046723
392	GO:0090288	0.00133687	1.93469	24.0924	38	101	negative regulation of cellular response to growth factor stimulus	0.0046723
393	GO:0022408	0.00133835	2.76562	9.78007	19	41	negative regulation of cell-cell adhesion	0.0046723
394	GO:0007041	0.00135283	2.51683	11.9269	22	50	lysosomal transport	0.00470307
395	GO:0014855	0.00135745	2.66885	10.4957	20	44	striated muscle cell proliferation	0.00470307
396	GO:0019933	0.00135745	2.66885	10.4957	20	44	cAMP-mediated signaling	0.00470307
397	GO:0071479	0.00136143	2.58698	11.2113	21	47	cellular response to ionizing radiation	0.00470431
398	GO:0048511	0.00136466	1.52535	61.5429	83	258	rhythmic process	0.00470431
399	GO:0050880	0.00137919	1.80032	30.5329	46	128	regulation of blood vessel size	0.00473062
400	GO:2000045	0.00137919	1.80032	30.5329	46	128	regulation of G1/S transition of mitotic cell cycle	0.00473062
401	GO:0021953	0.00142231	1.66226	41.2671	59	173	central nervous system neuron differentiation	0.00485424
402	GO:0032319	0.00142231	1.66226	41.2671	59	173	regulation of Rho GTPase activity	0.00485424
403	GO:0021954	0.00142796	2.16164	17.1748	29	72	central nervous system neuron development	0.00486143
404	GO:0051960	0.00143999	1.3379	134.297	165	563	regulation of nervous system development	0.00489025
405	GO:0031344	0.00148259	1.42974	86.1124	111	361	regulation of cell projection organization	0.00501839
406	GO:0048705	0.00148964	1.59497	48.9004	68	205	skeletal system morphogenesis	0.00501839
407	GO:0018107	0.00149675	2.18869	16.4591	28	69	peptidyl-threonine phosphorylation	0.00501839
408	GO:0044712	0.00149962	1.1835	449.406	502	1884	single-organism catabolic process	0.00501839
409	GO:0003148	0.00149966	5.75709	3.33954	9	14	outflow tract septum morphogenesis	0.00501839
410	GO:0031000	0.00149966	5.75709	3.33954	9	14	response to caffeine	0.00501839
411	GO:0071417	0.00151076	1.3828	105.672	133	443	cellular response to organonitrogen compound	0.00504322
412	GO:1901657	0.00156961	1.21567	316.063	361	1325	glycosyl compound metabolic process	0.00522697
413	GO:0001501	0.00158048	1.38416	104.003	131	436	skeletal system development	0.00525041
414	GO:0032886	0.00159589	1.81	29.1017	44	122	regulation of microtubule-based process	0.00528878
415	GO:0001655	0.00161818	1.46958	72.2771	95	303	urogenital system development	0.00534974
416	GO:0045664	0.00162763	1.40206	95.1768	121	399	regulation of neuron differentiation	0.00535818
417	GO:0090087	0.00162863	1.60635	46.515	65	195	regulation of peptide transport	0.00535818
418	GO:0022603	0.00163257	1.29133	172.94	207	725	regulation of anatomical structure morphogenesis	0.00535818
419	GO:0007187	0.00163635	1.70153	36.4964	53	153	G-protein coupled receptor signaling pathway, coupled to cyclic nucleotide second messenger	0.00535818
420	GO:0006612	0.00165976	1.64767	41.5057	59	174	protein targeting to membrane	0.00542188
421	GO:0045761	0.00169429	2.28852	14.3123	25	60	regulation of adenylate cyclase activity	0.00552152
422	GO:1901699	0.00172623	1.35995	114.975	143	482	cellular response to nitrogen compound	0.00561228
423	GO:0043065	0.00177458	1.40596	91.8373	117	385	positive regulation of apoptotic process	0.00574732
424	GO:0006469	0.00177614	1.61906	44.1296	62	185	negative regulation of protein kinase activity	0.00574732
425	GO:0042176	0.00178729	1.56276	51.7628	71	217	regulation of protein catabolic process	0.0057698
426	GO:0000086	0.00179302	1.64825	40.7901	58	171	G2/M transition of mitotic cell cycle	0.00577471
427	GO:0048546	0.00180554	2.37664	12.8811	23	54	digestive tract morphogenesis	0.0058014
428	GO:0080135	0.00182458	1.40231	92.7914	118	389	regulation of cellular response to stress	0.00584889
429	GO:0019226	0.00184555	1.82075	27.6705	42	116	transmission of nerve impulse	0.00588776
430	GO:0007050	0.00184954	1.54439	54.3867	74	228	cell cycle arrest	0.00588776
431	GO:0019229	0.00184958	2.42985	12.1655	22	51	regulation of vasoconstriction	0.00588776
432	GO:0010002	0.0018547	3.8395	5.24784	12	22	cardioblast differentiation	0.00589041
433	GO:1901992	0.00188351	2.74434	9.303	18	39	positive regulation of mitotic cell cycle phase transition	0.00596808
434	GO:0016079	0.00190331	2.64516	10.0186	19	42	synaptic vesicle exocytosis	0.00600309
435	GO:1901989	0.00190331	2.64516	10.0186	19	42	positive regulation of cell cycle phase transition	0.00600309
436	GO:0016239	0.00200358	6.39562	2.86246	8	12	positive regulation of macroautophagy	0.0062904
437	GO:0030208	0.00200358	6.39562	2.86246	8	12	dermatan sulfate biosynthetic process	0.0062904
438	GO:0002791	0.0020298	1.59361	46.0379	64	193	regulation of peptide secretion	0.00635818
439	GO:0042981	0.00207683	1.21284	304.136	347	1275	regulation of apoptotic process	0.00648601
440	GO:0060537	0.00208006	1.43335	78.9562	102	331	muscle tissue development	0.00648601
441	GO:0044272	0.00209082	1.66685	37.6891	54	158	sulfur compound biosynthetic process	0.00650477
442	GO:0048585	0.0021139	1.2324	253.566	293	1063	negative regulation of response to stimulus	0.0065613
443	GO:0048646	0.00211855	1.24242	233.052	271	977	anatomical structure formation involved in morphogenesis	0.0065613
444	GO:0051348	0.00217097	1.47394	66.7907	88	280	negative regulation of transferase activity	0.0067085
445	GO:0048015	0.0021934	1.59325	45.3223	63	190	phosphatidylinositol-mediated signaling	0.00674743
446	GO:0048017	0.0021934	1.59325	45.3223	63	190	inositol lipid-mediated signaling	0.00674743
447	GO:0042063	0.00222023	1.60571	43.6525	61	183	gliogenesis	0.00681468
448	GO:0009952	0.00225287	1.56041	49.616	68	208	anterior/posterior pattern specification	0.0068994
449	GO:0045860	0.0022752	1.35932	108.535	135	455	positive regulation of protein kinase activity	0.00695227
450	GO:0043401	0.00232322	2.26119	13.8352	24	58	steroid hormone mediated signaling pathway	0.00708323
451	GO:0016572	0.00234717	3.20021	6.67907	14	28	histone phosphorylation	0.00714038
452	GO:0007517	0.00238436	1.42246	80.1489	103	336	muscle organ development	0.00723747
453	GO:0044839	0.00242215	1.61932	41.2671	58	173	cell cycle G2/M phase transition	0.00733596
454	GO:0033002	0.0024789	1.76839	28.8631	43	121	muscle cell proliferation	0.00746518
455	GO:0045787	0.0024789	1.76839	28.8631	43	121	positive regulation of cell cycle	0.00746518
456	GO:0033673	0.00248114	1.56973	47.2306	65	198	negative regulation of kinase activity	0.00746518
457	GO:0007034	0.00249313	2.34866	12.404	22	52	vacuolar transport	0.00747187
458	GO:0021955	0.00249941	3.00049	7.39469	15	31	central nervous system neuron axonogenesis	0.00747187
459	GO:0044711	0.0024997	1.19753	338.963	383	1421	single-organism biosynthetic process	0.00747187
460	GO:0007179	0.00252406	1.58067	45.5608	63	191	transforming growth factor beta receptor signaling pathway	0.00752828
461	GO:0060411	0.00256353	2.4018	11.6884	21	49	cardiac septum morphogenesis	0.00762943
462	GO:1903320	0.00258231	1.52312	54.1482	73	227	regulation of protein modification by small protein conjugation or removal	0.00766868
463	GO:0031023	0.00261485	1.98712	19.3216	31	81	microtubule organizing center organization	0.00773185
464	GO:0042475	0.00261485	1.98712	19.3216	31	81	odontogenesis of dentin-containing tooth	0.00773185
465	GO:1902531	0.00264771	1.19477	343.972	388	1442	regulation of intracellular signal transduction	0.00780515
466	GO:0048566	0.00265279	2.72098	8.82592	17	37	embryonic digestive tract development	0.00780515
467	GO:0048483	0.00265671	2.53474	10.2571	19	43	autonomic nervous system development	0.00780515
468	GO:0044281	0.00269328	1.13511	788.369	850	3305	small molecule metabolic process	0.00789568
469	GO:0090276	0.00272785	1.58012	44.8452	62	188	regulation of peptide hormone secretion	0.00797997
470	GO:0009953	0.00277535	1.81253	25.7621	39	108	dorsal/ventral pattern formation	0.00810165
471	GO:0030534	0.00282989	1.69244	33.1568	48	139	adult behavior	0.00824335
472	GO:0044763	0.00286008	1.12247	2762.51	2830	11581	single-organism cellular process	0.00831361
473	GO:0042476	0.0028794	1.77693	27.4319	41	115	odontogenesis	0.00835209
474	GO:1901990	0.00291245	1.47923	61.3044	81	257	regulation of mitotic cell cycle phase transition	0.0084183
475	GO:0009991	0.0029145	1.39371	86.828	110	364	response to extracellular stimulus	0.0084183
476	GO:0008543	0.00294832	1.57955	44.1296	61	185	fibroblast growth factor receptor signaling pathway	0.00845341
477	GO:0021781	0.00295746	4.79718	3.57808	9	15	glial cell fate commitment	0.00845341
478	GO:0045956	0.00295746	4.79718	3.57808	9	15	positive regulation of calcium ion-dependent exocytosis	0.00845341
479	GO:0050651	0.00295746	4.79718	3.57808	9	15	dermatan sulfate proteoglycan biosynthetic process	0.00845341
480	GO:0071285	0.00295746	4.79718	3.57808	9	15	cellular response to lithium ion	0.00845341
481	GO:0071559	0.00301036	1.52059	52.717	71	221	response to transforming growth factor beta	0.00855965
482	GO:0071560	0.00301036	1.52059	52.717	71	221	cellular response to transforming growth factor beta stimulus	0.00855965
483	GO:0019941	0.00301335	1.34388	110.205	136	462	modification-dependent protein catabolic process	0.00855965
484	GO:0090287	0.00303046	1.60507	40.7901	57	171	regulation of cellular response to growth factor stimulus	0.00859049
485	GO:0009755	0.00304931	1.87003	22.6611	35	95	hormone-mediated signaling pathway	0.00862609
486	GO:0043632	0.00307002	1.34144	111.159	137	466	modification-dependent macromolecule catabolic process	0.00866679
487	GO:1901653	0.00311771	1.42766	73.7084	95	309	cellular response to peptide	0.00878335
488	GO:0071375	0.00314049	1.43608	71.0844	92	298	cellular response to peptide hormone stimulus	0.00882942
489	GO:0006282	0.00318232	2.23224	13.3581	23	56	regulation of DNA repair	0.00892871
490	GO:0016458	0.00321292	1.82504	24.3309	37	102	gene silencing	0.00899619
491	GO:0048619	0.00323383	Inf	0.954153	4	4	embryonic hindgut morphogenesis	0.00901697
492	GO:0051794	0.00323383	Inf	0.954153	4	4	regulation of catagen	0.00901697
493	GO:0033674	0.00324006	1.33439	114.021	140	478	positive regulation of kinase activity	0.00901697
494	GO:0090068	0.00325053	1.51928	52.0014	70	218	positive regulation of cell cycle process	0.00902125
495	GO:0002072	0.00326132	9.59	1.90831	6	8	optic cup morphogenesis involved in camera-type eye development	0.00902125
496	GO:1900745	0.00326132	9.59	1.90831	6	8	positive regulation of p38MAPK cascade	0.00902125
497	GO:0043279	0.00334375	1.78649	26.0007	39	109	response to alkaloid	0.00920121
498	GO:0048729	0.00334706	1.31687	124.994	152	524	tissue morphogenesis	0.00920121
499	GO:0072358	0.00335321	1.24608	202.281	236	848	cardiovascular system development	0.00920121
500	GO:0072359	0.00335321	1.24608	202.281	236	848	circulatory system development	0.00920121
501	GO:0051259	0.00338178	1.37262	92.5529	116	388	protein oligomerization	0.00926108
502	GO:0023014	0.00339484	1.29016	146.94	176	616	signal transduction by phosphorylation	0.00927833
503	GO:0060548	0.00343651	1.26539	173.656	205	728	negative regulation of cell death	0.00936511
504	GO:0007098	0.00344025	2.31879	11.9269	21	50	centrosome cycle	0.00936511
505	GO:0033365	0.00347343	1.28732	148.848	178	624	protein localization to organelle	0.00943672
506	GO:1901987	0.00353412	1.45771	63.4512	83	266	regulation of cell cycle phase transition	0.00958263
507	GO:0055017	0.00355145	2.37173	11.2113	20	47	cardiac muscle tissue growth	0.00961064
508	GO:0001505	0.00359769	1.63646	36.0193	51	151	regulation of neurotransmitter levels	0.00971659
509	GO:0008284	0.0036123	1.25924	179.381	211	752	positive regulation of cell proliferation	0.00973689
510	GO:0051052	0.00366606	1.46237	61.7814	81	259	regulation of DNA metabolic process	0.00976013
511	GO:0010508	0.0036787	2.82376	7.63323	15	32	positive regulation of autophagy	0.00976013
512	GO:0021772	0.0036787	2.82376	7.63323	15	32	olfactory bulb development	0.00976013
513	GO:0048854	0.0036787	2.82376	7.63323	15	32	brain morphogenesis	0.00976013
514	GO:0001547	0.00370629	15.9805	1.43123	5	6	antral ovarian follicle growth	0.00976013
515	GO:0010887	0.00370629	15.9805	1.43123	5	6	negative regulation of cholesterol storage	0.00976013
516	GO:0034086	0.00370629	15.9805	1.43123	5	6	maintenance of sister chromatid cohesion	0.00976013
517	GO:0034088	0.00370629	15.9805	1.43123	5	6	maintenance of mitotic sister chromatid cohesion	0.00976013
518	GO:0042637	0.00370629	15.9805	1.43123	5	6	catagen	0.00976013
519	GO:0045475	0.00370629	15.9805	1.43123	5	6	locomotor rhythm	0.00976013
520	GO:0060022	0.00370629	15.9805	1.43123	5	6	hard palate development	0.00976013
521	GO:0060374	0.00370629	15.9805	1.43123	5	6	mast cell differentiation	0.00976013
522	GO:0007422	0.00371501	1.97702	18.1289	29	76	peripheral nervous system development	0.00976437
523	GO:1901698	0.00372648	1.25537	183.197	215	768	response to nitrogen compound	0.00977578
524	GO:0042311	0.00373715	2.10733	15.0279	25	63	vasodilation	0.00977973
525	GO:0008344	0.00376363	1.89916	20.5143	32	86	adult locomotory behavior	0.00977973
526	GO:0010469	0.00376363	1.89916	20.5143	32	86	regulation of receptor activity	0.00977973
527	GO:0031016	0.00376363	1.89916	20.5143	32	86	pancreas development	0.00977973
528	GO:0097479	0.00376363	1.89916	20.5143	32	86	synaptic vesicle localization	0.00977973
529	GO:0031668	0.00378229	1.59058	40.313	56	169	cellular response to extracellular stimulus	0.00980965
530	GO:0012501	0.00382242	1.17117	409.57	455	1717	programmed cell death	0.00989503
531	GO:0016071	0.00385403	1.28027	151.949	181	637	mRNA metabolic process	0.00995806
532	GO:2000027	0.00386709	1.61998	36.9734	52	155	regulation of organ morphogenesis	0.00997302
533	GO:0010720	0.00389554	1.52473	48.9004	66	205	positive regulation of cell development	0.0100276
534	GO:0000186	0.0039426	2.13522	14.3123	24	60	activation of MAPKK activity	0.0101297
535	GO:0032147	0.00395101	1.46058	61.0658	80	256	activation of protein kinase activity	0.0101323
536	GO:0030510	0.00396087	1.99349	17.4133	28	73	regulation of BMP signaling pathway	0.0101386
537	GO:0031401	0.00400744	1.24046	202.042	235	847	positive regulation of protein modification process	0.0102387
538	GO:0048489	0.00403342	1.91038	19.7987	31	83	synaptic vesicle transport	0.0102669
539	GO:0097480	0.00403342	1.91038	19.7987	31	83	establishment of synaptic vesicle localization	0.0102669
540	GO:0051147	0.00410215	1.72989	27.909	41	117	regulation of muscle cell differentiation	0.0104225
541	GO:0030205	0.00412201	5.11608	3.101	8	13	dermatan sulfate metabolic process	0.0104343
542	GO:0032026	0.00412201	5.11608	3.101	8	13	response to magnesium ion	0.0104343
543	GO:0030178	0.00416509	1.70248	29.5788	43	124	negative regulation of Wnt signaling pathway	0.010524
544	GO:0000165	0.00418776	1.28803	141.215	169	592	MAPK cascade	0.0105618
545	GO:1901566	0.00424905	1.26785	161.49	191	677	organonitrogen compound biosynthetic process	0.0106967
546	GO:0014009	0.0043479	3.51862	5.00931	11	21	glial cell proliferation	0.0109214
547	GO:0050796	0.00435423	1.57649	40.5515	56	170	regulation of insulin secretion	0.0109214
548	GO:0050804	0.00439565	1.47639	56.0565	74	235	regulation of synaptic transmission	0.010978
549	GO:0071496	0.00439565	1.47639	56.0565	74	235	cellular response to external stimulus	0.010978
550	GO:0097190	0.00440078	1.28785	139.545	167	585	apoptotic signaling pathway	0.010978
551	GO:0060047	0.00442309	1.58974	38.8818	54	163	heart contraction	0.0110136
552	GO:0003206	0.00466536	1.77027	24.808	37	104	cardiac chamber morphogenesis	0.0115958
553	GO:0045137	0.00470045	1.48872	52.717	70	221	development of primary sexual characteristics	0.0116619
554	GO:0006259	0.00472058	1.22441	221.364	255	928	DNA metabolic process	0.0116907
555	GO:0009888	0.00475719	1.16908	394.542	438	1654	tissue development	0.0117407
556	GO:0035904	0.00477665	3.19906	5.72492	12	24	aorta development	0.0117407
557	GO:0090342	0.00477665	3.19906	5.72492	12	24	regulation of cell aging	0.0117407
558	GO:2000779	0.00477665	3.19906	5.72492	12	24	regulation of double-strand break repair	0.0117407
559	GO:0072599	0.00478358	1.73658	26.4778	39	111	establishment of protein localization to endoplasmic reticulum	0.0117407
560	GO:0006029	0.00485098	1.81613	22.4226	34	94	proteoglycan metabolic process	0.0118849
561	GO:0003018	0.00489294	1.62046	34.8266	49	146	vascular process in circulatory system	0.0119663
562	GO:0000910	0.0049107	1.68158	29.8173	43	125	cytokinesis	0.0119671
563	GO:0042770	0.0049107	1.68158	29.8173	43	125	signal transduction in response to DNA damage	0.0119671
564	GO:0010608	0.00495684	1.32614	107.104	131	449	posttranscriptional regulation of gene expression	0.0120387
565	GO:0071158	0.00495763	1.87418	20.0372	31	84	positive regulation of cell cycle arrest	0.0120387
566	GO:0051169	0.00498436	1.35644	90.8831	113	381	nuclear transport	0.0120801
567	GO:0032318	0.00499229	1.382	80.1489	101	336	regulation of Ras GTPase activity	0.0120801
568	GO:0090066	0.00500624	1.3727	83.727	105	351	regulation of anatomical structure size	0.0120923
569	GO:0051247	0.00502256	1.20897	250.704	286	1051	positive regulation of protein metabolic process	0.0120923
570	GO:0072594	0.00503169	1.31675	112.59	137	472	establishment of protein localization to organelle	0.0120923
571	GO:0034614	0.00503259	1.77524	24.0924	36	101	cellular response to reactive oxygen species	0.0120923
572	GO:2000826	0.00505689	2.97085	6.44054	13	27	regulation of heart morphogenesis	0.0121295
573	GO:0060389	0.00506829	2.40071	10.0186	18	42	pathway-restricted SMAD protein phosphorylation	0.0121356
574	GO:0003015	0.00509262	1.57516	39.1203	54	164	heart process	0.0121726
575	GO:0009066	0.00518657	2.47321	9.303	17	39	aspartate family amino acid metabolic process	0.0123327
576	GO:0030397	0.00518657	2.47321	9.303	17	39	membrane disassembly	0.0123327
577	GO:0051081	0.00518657	2.47321	9.303	17	39	nuclear envelope disassembly	0.0123327
578	GO:0090090	0.00522359	1.82332	21.707	33	91	negative regulation of canonical Wnt signaling pathway	0.0123992
579	GO:0007628	0.00526064	2.56025	8.58738	16	36	adult walking behavior	0.0124227
580	GO:0030815	0.00526064	2.56025	8.58738	16	36	negative regulation of cAMP metabolic process	0.0124227
581	GO:0090102	0.00526064	2.56025	8.58738	16	36	cochlea development	0.0124227
582	GO:0031279	0.0052864	1.96563	16.9362	27	71	regulation of cyclase activity	0.0124621
583	GO:0016568	0.00531098	1.29531	126.425	152	530	chromatin modification	0.012496
584	GO:0016192	0.00532956	1.1991	271.695	308	1139	vesicle-mediated transport	0.012496
585	GO:0010888	0.00533721	4.11154	3.81661	9	16	negative regulation of lipid storage	0.012496
586	GO:0050655	0.00533721	4.11154	3.81661	9	16	dermatan sulfate proteoglycan metabolic process	0.012496
587	GO:0001657	0.00542848	1.78055	23.3768	35	98	ureteric bud development	0.0126664
588	GO:0035265	0.00542848	1.78055	23.3768	35	98	organ growth	0.0126664
589	GO:0007626	0.00545123	1.52834	44.3681	60	186	locomotory behavior	0.0126979
590	GO:0006412	0.00551063	1.29702	123.801	149	519	translation	0.0128146
591	GO:0043087	0.00556622	1.30256	119.269	144	500	regulation of GTPase activity	0.0129219
592	GO:0006024	0.00557891	1.74409	25.0465	37	105	glycosaminoglycan biosynthetic process	0.0129295
593	GO:0000079	0.00562378	1.83103	20.9914	32	88	regulation of cyclin-dependent protein serine/threonine kinase activity	0.0130115
594	GO:0021515	0.00564878	2.13462	13.1196	22	55	cell differentiation in spinal cord	0.0130473
595	GO:0003006	0.00568224	1.27279	144.077	171	604	developmental process involved in reproduction	0.0130958
596	GO:0010225	0.00570793	5.59471	2.62392	7	11	response to UV-C	0.0130958
597	GO:0022038	0.00570793	5.59471	2.62392	7	11	corpus callosum development	0.0130958
598	GO:0048617	0.00570793	5.59471	2.62392	7	11	embryonic foregut morphogenesis	0.0130958
599	GO:0046883	0.00574035	1.46335	54.8638	72	230	regulation of hormone secretion	0.0131482
600	GO:0043112	0.00576667	1.66118	30.0558	43	126	receptor metabolic process	0.0131865
601	GO:0060485	0.00583845	1.49956	47.9462	64	201	mesenchyme development	0.0133284
602	GO:0097194	0.00585518	1.78621	22.6611	34	95	execution phase of apoptosis	0.0133444
603	GO:0022607	0.00596095	1.15524	442.727	487	1856	cellular component assembly	0.0135629
604	GO:0048608	0.00612708	1.32556	101.379	124	425	reproductive structure development	0.0138985
605	GO:0051339	0.00612873	1.90835	17.8904	28	75	regulation of lyase activity	0.0138985
606	GO:0061458	0.00622932	1.32308	102.333	125	429	reproductive system development	0.0140554
607	GO:0006913	0.00623788	1.34713	89.6904	111	376	nucleocytoplasmic transport	0.0140554
608	GO:0030326	0.00623886	1.66245	29.3402	42	123	embryonic limb morphogenesis	0.0140554
609	GO:0035113	0.00623886	1.66245	29.3402	42	123	embryonic appendage morphogenesis	0.0140554
610	GO:0072331	0.0063243	1.55989	38.6432	53	162	signal transduction by p53 class mediator	0.0142245
611	GO:0001934	0.00638127	1.2567	156.481	184	656	positive regulation of protein phosphorylation	0.0143291
612	GO:0033124	0.0064774	1.29506	119.746	144	502	regulation of GTP catabolic process	0.0145168
613	GO:1901137	0.00650216	1.24764	166.738	195	699	carbohydrate derivative biosynthetic process	0.0145168
614	GO:0072163	0.00650718	1.75258	23.6153	35	99	mesonephric epithelium development	0.0145168
615	GO:0072164	0.00650718	1.75258	23.6153	35	99	mesonephric tubule development	0.0145168
616	GO:0032104	0.00653455	2.25255	10.9728	19	46	regulation of response to extracellular stimulus	0.0145306
617	GO:0032107	0.00653455	2.25255	10.9728	19	46	regulation of response to nutrient levels	0.0145306
618	GO:0031667	0.006609	1.36424	80.8645	101	339	response to nutrient levels	0.0146724
619	GO:0006023	0.00663853	1.71867	25.2851	37	106	aminoglycan biosynthetic process	0.0147142
620	GO:0071383	0.00675059	1.66379	28.6246	41	120	cellular response to steroid hormone stimulus	0.0149384
621	GO:0016236	0.00682224	2.04571	14.0738	23	59	macroautophagy	0.0149697
622	GO:0035914	0.00682224	2.04571	14.0738	23	59	skeletal muscle cell differentiation	0.0149697
623	GO:0045055	0.00682224	2.04571	14.0738	23	59	regulated secretory pathway	0.0149697
624	GO:0006511	0.00683445	1.30922	108.058	131	453	ubiquitin-dependent protein catabolic process	0.0149697
625	GO:0021516	0.0068411	3.19849	5.24784	11	22	dorsal spinal cord development	0.0149697
626	GO:0033108	0.0068411	3.19849	5.24784	11	22	mitochondrial respiratory chain complex assembly	0.0149697
627	GO:0035909	0.0068411	3.19849	5.24784	11	22	aorta morphogenesis	0.0149697
628	GO:0043408	0.00688257	1.28626	124.517	149	522	regulation of MAPK cascade	0.0150364
629	GO:0008406	0.00692467	1.46507	51.7628	68	217	gonad development	0.0151044
630	GO:0043933	0.0070137	1.16271	379.515	420	1591	macromolecular complex subunit organization	0.0152743
631	GO:0043462	0.00704676	2.36549	9.54153	17	40	regulation of ATPase activity	0.0152977
632	GO:1903289	0.00704676	2.36549	9.54153	17	40	regulation of ATP catabolic process	0.0152977
633	GO:0044843	0.00715774	1.43354	57.9648	75	243	cell cycle G1/S phase transition	0.0155065
634	GO:0043069	0.00717485	1.24647	163.399	191	685	negative regulation of programmed cell death	0.0155065
635	GO:0001823	0.00717682	1.72197	24.5695	36	103	mesonephros development	0.0155065
636	GO:0010226	0.0072159	2.95274	5.96346	12	25	response to lithium ion	0.0155176
637	GO:0014072	0.0072159	2.95274	5.96346	12	25	response to isoquinoline alkaloid	0.0155176
638	GO:0030206	0.0072159	2.95274	5.96346	12	25	chondroitin sulfate biosynthetic process	0.0155176
639	GO:0007077	0.00724757	2.43814	8.82592	16	37	mitotic nuclear envelope disassembly	0.015537
640	GO:0030800	0.00724757	2.43814	8.82592	16	37	negative regulation of cyclic nucleotide metabolic process	0.015537
641	GO:0045047	0.00726643	1.69161	26.2392	38	110	protein targeting to ER	0.0155531
642	GO:0051336	0.00729084	1.18695	280.76	316	1177	regulation of hydrolase activity	0.0155811
643	GO:0097285	0.00732204	1.3304	93.7456	115	393	cell-type specific apoptotic process	0.0156078
644	GO:0010564	0.00732612	1.29882	112.829	136	473	regulation of cell cycle process	0.0156078
645	GO:0022613	0.00733839	1.39535	67.7449	86	284	ribonucleoprotein complex biogenesis	0.0156097
646	GO:0007018	0.00735623	1.49428	45.7994	61	192	microtubule-based movement	0.0156234
647	GO:0065003	0.00737252	1.18419	288.393	324	1209	macromolecular complex assembly	0.0156309
648	GO:0021988	0.00738988	2.52611	8.1103	15	34	olfactory lobe development	0.0156309
649	GO:0000075	0.00740088	1.4272	58.919	76	247	cell cycle checkpoint	0.0156309
650	GO:0003197	0.00740532	2.77256	6.67907	13	28	endocardial cushion development	0.0156309
651	GO:0000737	0.00753614	1.95266	15.7435	25	66	DNA catabolic process, endonucleolytic	0.0158812
652	GO:0042594	0.00754903	1.57146	35.5422	49	149	response to starvation	0.0158812
653	GO:0006417	0.00755864	1.41173	62.4971	80	262	regulation of translation	0.0158812
654	GO:0060491	0.00759047	1.76225	22.1841	33	93	regulation of cell projection assembly	0.0159237
655	GO:0035855	0.00761847	4.26305	3.33954	8	14	megakaryocyte development	0.0159337
656	GO:0060251	0.00761847	4.26305	3.33954	8	14	regulation of glial cell proliferation	0.0159337
657	GO:0060419	0.00767802	2.10089	12.6425	21	53	heart growth	0.0160339
658	GO:0072001	0.00778714	1.40622	63.4512	81	266	renal system development	0.0162057
659	GO:0043269	0.00780456	1.2893	117.599	141	493	regulation of ion transport	0.0162057
660	GO:0006465	0.00780754	6.39281	2.14685	6	9	signal peptide processing	0.0162057
661	GO:0042769	0.00780754	6.39281	2.14685	6	9	DNA damage response, detection of DNA damage	0.0162057
662	GO:0010001	0.00783237	1.54435	38.1661	52	160	glial cell differentiation	0.0162327
663	GO:0070972	0.00786007	1.62183	30.5329	43	128	protein localization to endoplasmic reticulum	0.016244
664	GO:0006614	0.00786152	1.69398	25.5236	37	107	SRP-dependent cotranslational protein targeting to membrane	0.016244
665	GO:2001020	0.00790364	1.64286	28.8631	41	121	regulation of response to DNA damage stimulus	0.0163065
666	GO:0031331	0.00800958	1.55685	36.4964	50	153	positive regulation of cellular catabolic process	0.0164896
667	GO:0048545	0.00801647	1.34159	85.8738	106	360	response to steroid hormone	0.0164896
668	GO:0050890	0.00805859	1.44765	52.9555	69	222	cognition	0.0165276
669	GO:0031396	0.00805903	1.46091	50.3316	66	211	regulation of protein ubiquitination	0.0165276
670	GO:0048844	0.00811796	2.13403	11.9269	20	50	artery morphogenesis	0.0166236
671	GO:0006915	0.00815788	1.15413	405.277	446	1699	apoptotic process	0.0166805
672	GO:0016197	0.00830353	1.48284	46.0379	61	193	endosomal transport	0.0169278
673	GO:0098609	0.00830353	1.48284	46.0379	61	193	cell-cell adhesion	0.0169278
674	GO:0006461	0.0083525	1.19405	249.273	282	1045	protein complex assembly	0.0169914
675	GO:0006605	0.0083595	1.27891	123.324	147	517	protein targeting	0.0169914
676	GO:0001701	0.00857582	1.33935	85.1582	105	357	in utero embryonic development	0.0173881
677	GO:0000082	0.00858001	1.42264	57.4877	74	241	G1/S transition of mitotic cell cycle	0.0173881
678	GO:0035023	0.00866185	1.47368	46.9921	62	197	regulation of Rho protein signal transduction	0.0175281
679	GO:0042310	0.00870659	1.89233	16.6977	26	70	vasoconstriction	0.0175927
680	GO:0030155	0.00889743	1.3516	78.9562	98	331	regulation of cell adhesion	0.0178927
681	GO:0045444	0.00894105	1.53005	38.4047	52	161	fat cell differentiation	0.0178927
682	GO:0032106	0.00896291	3.5973	4.05515	9	17	positive regulation of response to extracellular stimulus	0.0178927
683	GO:0032109	0.00896291	3.5973	4.05515	9	17	positive regulation of response to nutrient levels	0.0178927
684	GO:0035082	0.00896291	3.5973	4.05515	9	17	axoneme assembly	0.0178927
685	GO:0042762	0.00896291	3.5973	4.05515	9	17	regulation of sulfur metabolic process	0.0178927
686	GO:0044257	0.00897645	1.27536	123.563	147	518	cellular protein catabolic process	0.0178927
687	GO:0045980	0.00899265	2.21567	10.4957	18	44	negative regulation of nucleotide metabolic process	0.0178927
688	GO:0060324	0.00899265	2.21567	10.4957	18	44	face development	0.0178927
689	GO:0030879	0.00899852	1.58541	32.4412	45	136	mammary gland development	0.0178927
690	GO:0046058	0.00899852	1.58541	32.4412	45	136	cAMP metabolic process	0.0178927
691	GO:0071478	0.00912467	1.60284	30.7714	43	129	cellular response to radiation	0.0181173
692	GO:0006383	0.0091905	2.01232	13.5967	22	57	transcription from RNA polymerase III promoter	0.0181898
693	GO:0060840	0.0091905	2.01232	13.5967	22	57	artery development	0.0181898
694	GO:0044783	0.00920098	1.83016	18.3675	28	77	G1 DNA damage checkpoint	0.0181898
695	GO:0007188	0.00921653	1.62244	29.1017	41	122	adenylate cyclase-modulating G-protein coupled receptor signaling pathway	0.0181944
696	GO:0070271	0.00923193	1.19072	249.75	282	1047	protein complex biogenesis	0.0181986
697	GO:0001704	0.00926664	1.64464	27.4319	39	115	formation of primary germ layer	0.0182408
698	GO:1900543	0.00940897	2.26674	9.78007	17	41	negative regulation of purine nucleotide metabolic process	0.0184711
699	GO:0051648	0.00941057	1.51773	39.3588	53	165	vesicle localization	0.0184711
700	GO:0040011	0.00950821	1.16239	343.972	381	1442	locomotion	0.0186185
701	GO:0071822	0.0095128	1.16369	338.247	375	1418	protein complex subunit organization	0.0186185
702	GO:0043547	0.00952813	1.28879	110.92	133	465	positive regulation of GTPase activity	0.0186219
703	GO:0010770	0.00979326	2.03706	12.8811	21	54	positive regulation of cell morphogenesis involved in differentiation	0.0191129
704	GO:1901701	0.00982826	1.2184	187.014	215	784	cellular response to oxygen-containing compound	0.0191299
705	GO:1902808	0.00982986	3.19791	4.77077	10	20	positive regulation of cell cycle G1/S phase transition	0.0191299
706	GO:0048709	0.00991542	1.83971	17.6518	27	74	oligodendrocyte differentiation	0.019269
707	GO:1902807	0.00996323	1.70206	23.3768	34	98	negative regulation of cell cycle G1/S phase transition	0.0193073
708	GO:2000134	0.00996323	1.70206	23.3768	34	98	negative regulation of G1/S transition of mitotic cell cycle	0.0193073
709	GO:0030330	0.0100365	1.64562	26.7163	38	112	DNA damage response, signal transduction by p53 class mediator	0.0194218
710	GO:0010033	0.0100972	1.12915	556.033	601	2331	response to organic substance	0.0195119
711	GO:0045168	0.0101277	2.39961	8.34884	15	35	cell-cell signaling involved in cell fate commitment	0.0195158
712	GO:0051489	0.0101277	2.39961	8.34884	15	35	regulation of filopodium assembly	0.0195158
713	GO:0030258	0.0101781	1.51602	38.6432	52	162	lipid modification	0.0195193
714	GO:0048863	0.0102677	1.35568	73.9469	92	310	stem cell differentiation	0.0195193
715	GO:0002089	0.0103233	2.93171	5.48638	11	23	lens morphogenesis in camera-type eye	0.0195193
716	GO:0033687	0.0103233	2.93171	5.48638	11	23	osteoblast proliferation	0.0195193
717	GO:0032368	0.0103282	1.78619	19.3216	29	81	regulation of lipid transport	0.0195193
718	GO:0060538	0.010354	1.49497	41.2671	55	173	skeletal muscle organ development	0.0195193
719	GO:0070887	0.0103582	1.13172	526.216	570	2206	cellular response to chemical stimulus	0.0195193
720	GO:0003057	0.0104141	7.98958	1.66977	5	7	regulation of the force of heart contraction by chemical signal	0.0195193
721	GO:0015919	0.0104141	7.98958	1.66977	5	7	peroxisomal membrane transport	0.0195193
722	GO:0016081	0.0104141	7.98958	1.66977	5	7	synaptic vesicle docking involved in exocytosis	0.0195193
723	GO:0016198	0.0104141	7.98958	1.66977	5	7	axon choice point recognition	0.0195193
724	GO:0032049	0.0104141	7.98958	1.66977	5	7	cardiolipin biosynthetic process	0.0195193
725	GO:0032930	0.0104141	7.98958	1.66977	5	7	positive regulation of superoxide anion generation	0.0195193
726	GO:0034350	0.0104141	7.98958	1.66977	5	7	regulation of glial cell apoptotic process	0.0195193
727	GO:0034351	0.0104141	7.98958	1.66977	5	7	negative regulation of glial cell apoptotic process	0.0195193
728	GO:0035405	0.0104141	7.98958	1.66977	5	7	histone-threonine phosphorylation	0.0195193
729	GO:0042048	0.0104141	7.98958	1.66977	5	7	olfactory behavior	0.0195193
730	GO:0090400	0.0104141	7.98958	1.66977	5	7	stress-induced premature senescence	0.0195193
731	GO:1902231	0.0104141	7.98958	1.66977	5	7	positive regulation of intrinsic apoptotic signaling pathway in response to DNA damage	0.0195193
732	GO:2001267	0.0104141	7.98958	1.66977	5	7	regulation of cysteine-type endopeptidase activity involved in apoptotic signaling pathway	0.0195193
733	GO:0010324	0.0105343	2.7416	6.202	12	26	membrane invagination	0.0196679
734	GO:0045909	0.0105343	2.7416	6.202	12	26	positive regulation of vasodilation	0.0196679
735	GO:0032781	0.0105364	2.59907	6.91761	13	29	positive regulation of ATPase activity	0.0196679
736	GO:0060041	0.0105539	1.58429	31.01	43	130	retina development in camera-type eye	0.0196739
737	GO:0001942	0.0106113	1.74209	20.9914	31	88	hair follicle development	0.0196784
738	GO:0022404	0.0106113	1.74209	20.9914	31	88	molting cycle process	0.0196784
739	GO:0022405	0.0106113	1.74209	20.9914	31	88	hair cycle process	0.0196784
740	GO:0071900	0.0106137	1.30375	97.5622	118	409	regulation of protein serine/threonine kinase activity	0.0196784
741	GO:1901652	0.0107636	1.30141	98.5163	119	413	response to peptide	0.0199293
742	GO:0043066	0.0107829	1.23202	161.252	187	676	negative regulation of apoptotic process	0.0199382
743	GO:0030518	0.0108147	1.62315	27.6705	39	116	intracellular steroid hormone receptor signaling pathway	0.0199554
744	GO:0006613	0.0108723	1.64666	26.0007	37	109	cotranslational protein targeting to membrane	0.0199554
745	GO:0060541	0.0108886	1.4384	50.0931	65	210	respiratory system development	0.0199554
746	GO:0006743	0.010894	4.4754	2.86246	7	12	ubiquinone metabolic process	0.0199554
747	GO:0007213	0.010894	4.4754	2.86246	7	12	G-protein coupled acetylcholine receptor signaling pathway	0.0199554
748	GO:0007440	0.010894	4.4754	2.86246	7	12	foregut morphogenesis	0.0199554
749	GO:0021978	0.010894	4.4754	2.86246	7	12	telencephalon regionalization	0.0199554
750	GO:1901991	0.0109196	1.45193	47.4691	62	199	negative regulation of mitotic cell cycle phase transition	0.0199757
751	GO:0035019	0.0110585	2.09686	11.4498	19	48	somatic stem cell maintenance	0.0201758
752	GO:0051145	0.0110585	2.09686	11.4498	19	48	smooth muscle cell differentiation	0.0201758
753	GO:0001822	0.0111936	1.39412	59.8731	76	251	kidney development	0.0203953
754	GO:0043523	0.0112995	1.47441	43.1754	57	181	regulation of neuron apoptotic process	0.0205609
755	GO:0003279	0.011506	1.86153	16.2206	25	68	cardiac septum development	0.0209089
756	GO:0006364	0.0115988	1.60237	28.6246	40	120	rRNA processing	0.0210498
757	GO:0032869	0.0116533	1.42379	52.0014	67	218	cellular response to insulin stimulus	0.0211206
758	GO:0043434	0.0117273	1.30407	94.2227	114	395	response to peptide hormone	0.0212268
759	GO:0045995	0.011771	1.67574	23.6153	34	99	regulation of embryonic development	0.0212778
760	GO:0051297	0.0120454	1.80124	17.8904	27	75	centrosome organization	0.0217452
761	GO:0044092	0.012178	1.19462	218.024	247	914	negative regulation of molecular function	0.0219556
762	GO:0033043	0.012224	1.21823	173.894	200	729	regulation of organelle organization	0.0220096
763	GO:0051301	0.0123868	1.21589	176.757	203	741	cell division	0.0222735
764	GO:0044344	0.012658	1.4334	48.6618	63	204	cellular response to fibroblast growth factor stimulus	0.0226137
765	GO:0051402	0.012658	1.4334	48.6618	63	204	neuron apoptotic process	0.0226137
766	GO:1901988	0.012658	1.4334	48.6618	63	204	negative regulation of cell cycle phase transition	0.0226137
767	GO:0042060	0.0126929	1.22694	159.105	184	667	wound healing	0.0226137
768	GO:0007611	0.0127133	1.44707	46.0379	60	193	learning or memory	0.0226137
769	GO:0030817	0.0127529	1.67792	22.8997	33	96	regulation of cAMP biosynthetic process	0.0226137
770	GO:0006308	0.012766	1.64895	24.5695	35	103	DNA catabolic process	0.0226137
771	GO:0071156	0.012766	1.64895	24.5695	35	103	regulation of cell cycle arrest	0.0226137
772	GO:0060429	0.0128257	1.18233	243.786	274	1022	epithelium development	0.0226137
773	GO:0048339	0.0129453	3.65375	3.57808	8	15	paraxial mesoderm development	0.0226137
774	GO:0045931	0.0129985	2.22576	9.303	16	39	positive regulation of mitotic cell cycle	0.0226137
775	GO:0002001	0.013086	12.781	1.19269	4	5	renin secretion into blood stream	0.0226137
776	GO:0010891	0.013086	12.781	1.19269	4	5	negative regulation of sequestering of triglyceride	0.0226137
777	GO:0035912	0.013086	12.781	1.19269	4	5	dorsal aorta morphogenesis	0.0226137
778	GO:0048625	0.013086	12.781	1.19269	4	5	myoblast fate commitment	0.0226137
779	GO:0048819	0.013086	12.781	1.19269	4	5	regulation of hair follicle maturation	0.0226137
780	GO:0060023	0.013086	12.781	1.19269	4	5	soft palate development	0.0226137
781	GO:0060331	0.013086	12.781	1.19269	4	5	negative regulation of response to interferon-gamma	0.0226137
782	GO:0060336	0.013086	12.781	1.19269	4	5	negative regulation of interferon-gamma-mediated signaling pathway	0.0226137
783	GO:0060431	0.013086	12.781	1.19269	4	5	primary lung bud formation	0.0226137
784	GO:0061009	0.013086	12.781	1.19269	4	5	common bile duct development	0.0226137
785	GO:0072338	0.013086	12.781	1.19269	4	5	cellular lactam metabolic process	0.0226137
786	GO:2001269	0.013086	12.781	1.19269	4	5	positive regulation of cysteine-type endopeptidase activity involved in apoptotic signaling pathway	0.0226137
787	GO:1901214	0.0130935	1.42584	49.616	64	208	regulation of neuron death	0.0226137
788	GO:0002790	0.013165	1.39781	55.818	71	234	peptide secretion	0.0226137
789	GO:0030073	0.0131818	1.43876	46.9921	61	197	insulin secretion	0.0226137
790	GO:0014032	0.0132099	2.00033	12.404	20	52	neural crest cell development	0.0226137
791	GO:0048645	0.0132099	2.00033	12.404	20	52	organ formation	0.0226137
792	GO:0031669	0.0132652	1.52187	34.8266	47	146	cellular response to nutrient levels	0.0226137
793	GO:0031047	0.0133328	1.88789	14.7894	23	62	gene silencing by RNA	0.0226137
794	GO:0010634	0.0134304	1.7581	18.8445	28	79	positive regulation of epithelial cell migration	0.0226137
795	GO:0000710	0.0135649	Inf	0.715615	3	3	meiotic mismatch repair	0.0226137
796	GO:0007403	0.0135649	Inf	0.715615	3	3	glial cell fate determination	0.0226137
797	GO:0007529	0.0135649	Inf	0.715615	3	3	establishment of synaptic specificity at neuromuscular junction	0.0226137
798	GO:0009176	0.0135649	Inf	0.715615	3	3	pyrimidine deoxyribonucleoside monophosphate metabolic process	0.0226137
799	GO:0010621	0.0135649	Inf	0.715615	3	3	negative regulation of transcription by transcription factor localization	0.0226137
800	GO:0015853	0.0135649	Inf	0.715615	3	3	adenine transport	0.0226137
801	GO:0016344	0.0135649	Inf	0.715615	3	3	meiotic chromosome movement towards spindle pole	0.0226137
802	GO:0016480	0.0135649	Inf	0.715615	3	3	negative regulation of transcription from RNA polymerase III promoter	0.0226137
803	GO:0021586	0.0135649	Inf	0.715615	3	3	pons maturation	0.0226137
804	GO:0034436	0.0135649	Inf	0.715615	3	3	glycoprotein transport	0.0226137
805	GO:0035905	0.0135649	Inf	0.715615	3	3	ascending aorta development	0.0226137
806	GO:0035910	0.0135649	Inf	0.715615	3	3	ascending aorta morphogenesis	0.0226137
807	GO:0042091	0.0135649	Inf	0.715615	3	3	interleukin-10 biosynthetic process	0.0226137
808	GO:0045074	0.0135649	Inf	0.715615	3	3	regulation of interleukin-10 biosynthetic process	0.0226137
809	GO:0045906	0.0135649	Inf	0.715615	3	3	negative regulation of vasoconstriction	0.0226137
810	GO:0046078	0.0135649	Inf	0.715615	3	3	dUMP metabolic process	0.0226137
811	GO:0051176	0.0135649	Inf	0.715615	3	3	positive regulation of sulfur metabolic process	0.0226137
812	GO:0051795	0.0135649	Inf	0.715615	3	3	positive regulation of catagen	0.0226137
813	GO:0060319	0.0135649	Inf	0.715615	3	3	primitive erythrocyte differentiation	0.0226137
814	GO:0061010	0.0135649	Inf	0.715615	3	3	gall bladder development	0.0226137
815	GO:0090186	0.0135649	Inf	0.715615	3	3	regulation of pancreatic juice secretion	0.0226137
816	GO:0090188	0.0135649	Inf	0.715615	3	3	negative regulation of pancreatic juice secretion	0.0226137
817	GO:0090230	0.0135649	Inf	0.715615	3	3	regulation of centromere complex assembly	0.0226137
818	GO:0097296	0.0135649	Inf	0.715615	3	3	activation of cysteine-type endopeptidase activity involved in apoptotic signaling pathway	0.0226137
819	GO:1902445	0.0135649	Inf	0.715615	3	3	regulation of mitochondrial membrane permeability involved in programmed necrotic cell death	0.0226137
820	GO:1903286	0.0135649	Inf	0.715615	3	3	regulation of potassium ion import	0.0226137
821	GO:1903288	0.0135649	Inf	0.715615	3	3	positive regulation of potassium ion import	0.0226137
822	GO:1903291	0.0135649	Inf	0.715615	3	3	positive regulation of ATP catabolic process	0.0226137
823	GO:2000325	0.0135649	Inf	0.715615	3	3	regulation of ligand-dependent nuclear receptor transcription coactivator activity	0.0226137
824	GO:0002053	0.0136042	2.28515	8.58738	15	36	positive regulation of mesenchymal cell proliferation	0.0226516
825	GO:0071901	0.013624	1.60205	27.1934	38	114	negative regulation of protein serine/threonine kinase activity	0.0226572
826	GO:0014065	0.0136918	1.71569	20.5143	30	86	phosphatidylinositol 3-kinase signaling	0.0227422
827	GO:0030072	0.0137642	1.40126	54.1482	69	227	peptide hormone secretion	0.0227841
828	GO:0051656	0.0137642	1.40126	54.1482	69	227	establishment of organelle localization	0.0227841
829	GO:0009108	0.0137668	1.62443	25.5236	36	107	coenzyme biosynthetic process	0.0227841
830	GO:0007623	0.0139437	1.50856	35.7808	48	150	circadian rhythm	0.0230491
831	GO:0072395	0.0140438	1.81907	16.4591	25	69	signal transduction involved in cell cycle checkpoint	0.0231722
832	GO:0046578	0.0140519	1.29005	96.608	116	405	regulation of Ras protein signal transduction	0.0231722
833	GO:0060325	0.0141518	2.35709	7.87177	14	33	face morphogenesis	0.0233088
834	GO:1900087	0.0141799	3.19734	4.29369	9	18	positive regulation of G1/S transition of mitotic cell cycle	0.0233272
835	GO:0003205	0.0142791	1.56411	29.8173	41	125	cardiac chamber development	0.0234467
836	GO:0046879	0.0142867	1.35689	65.8366	82	276	hormone secretion	0.0234467
837	GO:0060322	0.014342	1.90323	14.0738	22	59	head development	0.0235093
838	GO:0097191	0.0143866	1.40495	52.4784	67	220	extrinsic apoptotic signaling pathway	0.0235541
839	GO:0032270	0.0144406	1.18431	228.281	257	957	positive regulation of cellular protein metabolic process	0.0236144
840	GO:0031571	0.0145298	1.76433	18.1289	27	76	mitotic G1 DNA damage checkpoint	0.023732
841	GO:0007190	0.0146055	2.44598	7.15615	13	30	activation of adenylate cyclase activity	0.0238272
842	GO:0051188	0.0147592	1.5328	32.4412	44	136	cofactor biosynthetic process	0.0239954
843	GO:0030814	0.0147704	1.60189	26.4778	37	111	regulation of cAMP metabolic process	0.0239954
844	GO:0010922	0.0148135	2.90696	5.00931	10	21	positive regulation of phosphatase activity	0.0239954
845	GO:0045736	0.0148135	2.90696	5.00931	10	21	negative regulation of cyclin-dependent protein serine/threonine kinase activity	0.0239954
846	GO:0048557	0.0148135	2.90696	5.00931	10	21	embryonic digestive tract morphogenesis	0.0239954
847	GO:0060968	0.0148135	2.90696	5.00931	10	21	regulation of gene silencing	0.0239954
848	GO:0001736	0.0149163	2.55862	6.44054	12	27	establishment of planar polarity	0.0240201
849	GO:0001975	0.0149163	2.55862	6.44054	12	27	response to amphetamine	0.0240201
850	GO:0007164	0.0149163	2.55862	6.44054	12	27	establishment of tissue polarity	0.0240201
851	GO:0016241	0.0149163	2.55862	6.44054	12	27	regulation of macroautophagy	0.0240201
852	GO:0030201	0.0149163	2.55862	6.44054	12	27	heparan sulfate proteoglycan metabolic process	0.0240201
853	GO:0007194	0.0150165	2.70597	5.72492	11	24	negative regulation of adenylate cyclase activity	0.0240686
854	GO:0021952	0.0150165	2.70597	5.72492	11	24	central nervous system projection neuron axonogenesis	0.0240686
855	GO:0043278	0.0150165	2.70597	5.72492	11	24	response to morphine	0.0240686
856	GO:0051491	0.0150165	2.70597	5.72492	11	24	positive regulation of filopodium assembly	0.0240686
857	GO:0006977	0.0151611	1.82929	15.7435	24	66	DNA damage response, signal transduction by p53 class mediator resulting in cell cycle arrest	0.0242437
858	GO:0014013	0.0151611	1.82929	15.7435	24	66	regulation of gliogenesis	0.0242437
859	GO:0048738	0.015295	1.48417	37.6891	50	158	cardiac muscle tissue development	0.0244293
860	GO:0046847	0.0154181	1.92035	13.3581	21	56	filopodium assembly	0.0245687
861	GO:2001238	0.0154181	1.92035	13.3581	21	56	positive regulation of extrinsic apoptotic signaling pathway	0.0245687
862	GO:0014031	0.0155479	1.51816	33.3954	45	140	mesenchymal cell development	0.0246481
863	GO:0006188	0.015599	4.79422	2.38538	6	10	IMP biosynthetic process	0.0246481
864	GO:0007084	0.015599	4.79422	2.38538	6	10	mitotic nuclear envelope reassembly	0.0246481
865	GO:0031274	0.015599	4.79422	2.38538	6	10	positive regulation of pseudopodium assembly	0.0246481
866	GO:0031468	0.015599	4.79422	2.38538	6	10	nuclear envelope reassembly	0.0246481
867	GO:0032928	0.015599	4.79422	2.38538	6	10	regulation of superoxide anion generation	0.0246481
868	GO:0051647	0.015599	4.79422	2.38538	6	10	nucleus localization	0.0246481
869	GO:0007155	0.0156117	1.17307	251.419	281	1054	cell adhesion	0.0246481
870	GO:0043254	0.0157286	1.37262	58.919	74	247	regulation of protein complex assembly	0.0248043
871	GO:0000077	0.0158177	1.49379	36.0193	48	151	DNA damage checkpoint	0.024916
872	GO:0072089	0.015987	1.5311	31.7256	43	133	stem cell proliferation	0.0251064
873	GO:0001709	0.0159934	2.09203	10.2571	17	43	cell fate determination	0.0251064
874	GO:0032370	0.0159934	2.09203	10.2571	17	43	positive regulation of lipid transport	0.0251064
875	GO:0019228	0.0162378	1.68545	20.7528	30	87	neuronal action potential	0.0254608
876	GO:0022610	0.0163581	1.17111	252.612	282	1059	biological adhesion	0.0256203
877	GO:0016072	0.0163997	1.54558	30.0558	41	126	rRNA metabolic process	0.0256561
878	GO:0051650	0.0165415	1.48178	36.9734	49	155	establishment of vesicle localization	0.0258484
879	GO:0009267	0.0167766	1.5619	28.3861	39	119	cellular response to starvation	0.026186
880	GO:0001578	0.0169663	2.13285	9.54153	16	40	microtubule bundle formation	0.026452
881	GO:0048638	0.01732	1.52933	31.01	42	130	regulation of developmental growth	0.0269728
882	GO:0044819	0.0174074	1.72891	18.3675	27	77	mitotic G1/S transition checkpoint	0.0270781
883	GO:0071774	0.0174347	1.40319	49.3774	63	207	response to fibroblast growth factor	0.0270899
884	GO:0016032	0.0175277	1.20743	167.931	192	704	viral process	0.0271744
885	GO:0046545	0.0175609	1.62603	23.3768	33	98	development of primary female sexual characteristics	0.0271744
886	GO:0070507	0.0175609	1.62603	23.3768	33	98	regulation of microtubule cytoskeleton organization	0.0271744
887	GO:0042692	0.0175683	1.32631	71.8	88	301	muscle cell differentiation	0.0271744
888	GO:0065008	0.0176454	1.10474	720.863	766	3022	regulation of biological quality	0.027223
889	GO:0014033	0.0176592	1.853	14.3123	22	60	neural crest cell differentiation	0.027223
890	GO:0071300	0.0176592	1.853	14.3123	22	60	cellular response to retinoic acid	0.027223
891	GO:0061351	0.0177749	1.54407	29.3402	40	123	neural precursor cell proliferation	0.0273706
892	GO:0051640	0.0177999	1.33476	68.222	84	286	organelle localization	0.0273783
893	GO:0006873	0.0179313	1.26336	105.672	125	443	cellular ion homeostasis	0.0275187
894	GO:0022411	0.0179313	1.26336	105.672	125	443	cellular component disassembly	0.0275187
895	GO:0007219	0.0179753	1.45969	38.8818	51	163	Notch signaling pathway	0.0275554
896	GO:0055080	0.0180906	1.24414	121.416	142	509	cation homeostasis	0.0277012
897	GO:0072431	0.0184039	1.7866	15.9821	24	67	signal transduction involved in mitotic G1 DNA damage checkpoint	0.0281183
898	GO:1902400	0.0184039	1.7866	15.9821	24	67	intracellular signal transduction involved in G1 DNA damage checkpoint	0.0281183
899	GO:0035239	0.0186917	1.30323	80.1489	97	336	tube morphogenesis	0.0284304
900	GO:0071407	0.0187927	1.32353	71.0844	87	298	cellular response to organic cyclic compound	0.0284304
901	GO:0007635	0.0187947	3.7292	3.101	7	13	chemosensory behavior	0.0284304
902	GO:0010569	0.0187947	3.7292	3.101	7	13	regulation of double-strand break repair via homologous recombination	0.0284304
903	GO:0010745	0.0187947	3.7292	3.101	7	13	negative regulation of macrophage derived foam cell differentiation	0.0284304
904	GO:0038066	0.0187947	3.7292	3.101	7	13	p38MAPK cascade	0.0284304
905	GO:0048934	0.0187947	3.7292	3.101	7	13	peripheral nervous system neuron differentiation	0.0284304
906	GO:0048935	0.0187947	3.7292	3.101	7	13	peripheral nervous system neuron development	0.0284304
907	GO:0051797	0.0187947	3.7292	3.101	7	13	regulation of hair follicle development	0.0284304
908	GO:1901184	0.0188644	1.73407	17.6518	26	74	regulation of ERBB signaling pathway	0.0285042
909	GO:0031128	0.0188851	2.23905	8.1103	14	34	developmental induction	0.0285042
910	GO:0046777	0.0190453	1.41184	46.0379	59	193	protein autophosphorylation	0.028637
911	GO:0045445	0.0190509	1.86685	13.5967	21	57	myoblast differentiation	0.028637
912	GO:0008585	0.0190552	1.62665	22.6611	32	95	female gonad development	0.028637
913	GO:0060042	0.0190566	1.98598	11.2113	18	47	retina morphogenesis in camera-type eye	0.028637
914	GO:0000280	0.0192921	1.24066	121.655	142	510	nuclear division	0.0289592
915	GO:0016331	0.0193542	1.47674	35.5422	47	149	morphogenesis of embryonic epithelium	0.0290207
916	GO:0051216	0.0193865	1.43985	40.7901	53	171	cartilage development	0.0290374
917	GO:0001508	0.0194268	1.45694	38.1661	50	160	action potential	0.0290661
918	GO:0001825	0.0197721	2.3099	7.39469	13	31	blastocyst formation	0.0294862
919	GO:0014014	0.0197721	2.3099	7.39469	13	31	negative regulation of gliogenesis	0.0294862
920	GO:0071312	0.0197721	2.3099	7.39469	13	31	cellular response to alkaloid	0.0294862
921	GO:0060359	0.0199139	1.7955	15.2665	23	64	response to ammonium ion	0.0296602
922	GO:0030001	0.019932	1.19828	174.133	198	730	metal ion transport	0.0296602
923	GO:1901215	0.0200457	1.48661	33.8724	45	142	negative regulation of neuron death	0.0297971
924	GO:0006171	0.0201303	1.57889	25.2851	35	106	cAMP biosynthetic process	0.0298356
925	GO:0051603	0.0201348	1.24126	119.031	139	499	proteolysis involved in cellular protein catabolic process	0.0298356
926	GO:0050801	0.0201369	1.2235	137.637	159	577	ion homeostasis	0.0298356
927	GO:0048762	0.0201798	1.4651	36.4964	48	153	mesenchymal cell differentiation	0.029867
928	GO:0003407	0.0204013	2.01439	10.4957	17	44	neural retina development	0.0299356
929	GO:0051865	0.0204013	2.01439	10.4957	17	44	protein autoubiquitination	0.0299356
930	GO:0000725	0.020447	1.7397	16.9362	25	71	recombinational repair	0.0299356
931	GO:0006921	0.020447	1.7397	16.9362	25	71	cellular component disassembly involved in execution phase of apoptosis	0.0299356
932	GO:0042058	0.020447	1.7397	16.9362	25	71	regulation of epidermal growth factor receptor signaling pathway	0.0299356
933	GO:0048332	0.020447	1.7397	16.9362	25	71	mesoderm morphogenesis	0.0299356
934	GO:0050905	0.0204559	1.60126	23.6153	33	99	neuromuscular process	0.0299356
935	GO:0044699	0.0205224	1.10083	3065.22	3110	12850	single-organism process	0.0299356
936	GO:0050650	0.0205495	2.39851	6.67907	12	28	chondroitin sulfate proteoglycan biosynthetic process	0.0299356
937	GO:0006555	0.0205534	3.19677	3.81661	8	16	methionine metabolic process	0.0299356
938	GO:0031958	0.0205534	3.19677	3.81661	8	16	corticosteroid receptor signaling pathway	0.0299356
939	GO:0042249	0.0205534	3.19677	3.81661	8	16	establishment of planar polarity of embryonic epithelium	0.0299356
940	GO:0045815	0.0205534	3.19677	3.81661	8	16	positive regulation of gene expression, epigenetic	0.0299356
941	GO:0090322	0.0205534	3.19677	3.81661	8	16	regulation of superoxide metabolic process	0.0299356
942	GO:2000772	0.0205534	3.19677	3.81661	8	16	regulation of cellular senescence	0.0299356
943	GO:0043161	0.0206484	1.33837	63.2127	78	265	proteasome-mediated ubiquitin-dependent protein catabolic process	0.030042
944	GO:0035148	0.0207309	1.49757	32.2027	43	135	tube formation	0.0301301
945	GO:0048864	0.0208279	1.34889	59.6346	74	250	stem cell development	0.030239
946	GO:0048167	0.0208947	1.54083	27.909	38	117	regulation of synaptic plasticity	0.0303039
947	GO:0071229	0.0209389	1.47408	34.8266	46	146	cellular response to acid chemical	0.030336
948	GO:0006482	0.0211456	2.51248	5.96346	11	25	protein demethylation	0.0304746
949	GO:0008214	0.0211456	2.51248	5.96346	11	25	protein dealkylation	0.0304746
950	GO:0031280	0.0211456	2.51248	5.96346	11	25	negative regulation of cyclase activity	0.0304746
951	GO:0045907	0.0211456	2.51248	5.96346	11	25	positive regulation of vasoconstriction	0.0304746
952	GO:0050927	0.0211456	2.51248	5.96346	11	25	positive regulation of positive chemotaxis	0.0304746
953	GO:0010460	0.0213333	2.87737	4.53223	9	19	positive regulation of heart rate	0.0305703
954	GO:0042634	0.0213333	2.87737	4.53223	9	19	regulation of hair cycle	0.0305703
955	GO:0045737	0.0213333	2.87737	4.53223	9	19	positive regulation of cyclin-dependent protein serine/threonine kinase activity	0.0305703
956	GO:0060045	0.0213333	2.87737	4.53223	9	19	positive regulation of cardiac muscle cell proliferation	0.0305703
957	GO:0072661	0.0213333	2.87737	4.53223	9	19	protein targeting to plasma membrane	0.0305703
958	GO:0070997	0.0214021	1.35565	57.0107	71	239	neuron death	0.0305703
959	GO:0001502	0.0214571	2.66449	5.24784	10	22	cartilage condensation	0.0305703
960	GO:0015012	0.0214571	2.66449	5.24784	10	22	heparan sulfate proteoglycan biosynthetic process	0.0305703
961	GO:0051412	0.0214571	2.66449	5.24784	10	22	response to corticosterone	0.0305703
962	GO:0070076	0.0214571	2.66449	5.24784	10	22	histone lysine demethylation	0.0305703
963	GO:0090103	0.0214571	2.66449	5.24784	10	22	cochlea morphogenesis	0.0305703
964	GO:0048285	0.0214846	1.22844	128.572	149	539	organelle fission	0.0305777
965	GO:0034599	0.0216756	1.42763	41.0286	53	172	cellular response to oxidative stress	0.0308176
966	GO:0017157	0.0218464	1.57808	24.5695	34	103	regulation of exocytosis	0.0308994
967	GO:0051276	0.022027	1.18395	193.455	218	811	chromosome organization	0.0308994
968	GO:0000018	0.0221448	1.89981	12.1655	19	51	regulation of DNA recombination	0.0308994
969	GO:0007189	0.0221448	1.89981	12.1655	19	51	adenylate cyclase-activating G-protein coupled receptor signaling pathway	0.0308994
970	GO:0048639	0.0221448	1.89981	12.1655	19	51	positive regulation of developmental growth	0.0308994
971	GO:0001707	0.0221665	1.74585	16.2206	24	68	mesoderm formation	0.0308994
972	GO:0072401	0.0221665	1.74585	16.2206	24	68	signal transduction involved in DNA integrity checkpoint	0.0308994
973	GO:0072413	0.0221665	1.74585	16.2206	24	68	signal transduction involved in mitotic cell cycle checkpoint	0.0308994
974	GO:0072422	0.0221665	1.74585	16.2206	24	68	signal transduction involved in DNA damage checkpoint	0.0308994
975	GO:1902402	0.0221665	1.74585	16.2206	24	68	signal transduction involved in mitotic DNA damage checkpoint	0.0308994
976	GO:1902403	0.0221665	1.74585	16.2206	24	68	signal transduction involved in mitotic DNA integrity checkpoint	0.0308994
977	GO:0009914	0.0222243	1.32225	67.0293	82	281	hormone transport	0.0308994
978	GO:0007199	0.0223353	5.32595	1.90831	5	8	G-protein coupled receptor signaling pathway coupled to cGMP nucleotide second messenger	0.0308994
979	GO:0007442	0.0223353	5.32595	1.90831	5	8	hindgut morphogenesis	0.0308994
980	GO:0009103	0.0223353	5.32595	1.90831	5	8	lipopolysaccharide biosynthetic process	0.0308994
981	GO:0010457	0.0223353	5.32595	1.90831	5	8	centriole-centriole cohesion	0.0308994
982	GO:0022027	0.0223353	5.32595	1.90831	5	8	interkinetic nuclear migration	0.0308994
983	GO:0032906	0.0223353	5.32595	1.90831	5	8	transforming growth factor beta2 production	0.0308994
984	GO:0032909	0.0223353	5.32595	1.90831	5	8	regulation of transforming growth factor beta2 production	0.0308994
985	GO:0033169	0.0223353	5.32595	1.90831	5	8	histone H3-K9 demethylation	0.0308994
986	GO:0043951	0.0223353	5.32595	1.90831	5	8	negative regulation of cAMP-mediated signaling	0.0308994
987	GO:0045842	0.0223353	5.32595	1.90831	5	8	positive regulation of mitotic metaphase/anaphase transition	0.0308994
988	GO:0051668	0.0223353	5.32595	1.90831	5	8	localization within membrane	0.0308994
989	GO:0060253	0.0223353	5.32595	1.90831	5	8	negative regulation of glial cell proliferation	0.0308994
990	GO:0061101	0.0223353	5.32595	1.90831	5	8	neuroendocrine cell differentiation	0.0308994
991	GO:1902101	0.0223353	5.32595	1.90831	5	8	positive regulation of metaphase/anaphase transition of cell cycle	0.0308994
992	GO:0043241	0.0223871	1.38716	48.1848	61	202	protein complex disassembly	0.0308994
993	GO:0007093	0.0224088	1.41882	41.9828	54	176	mitotic cell cycle checkpoint	0.0308994
994	GO:0010631	0.0224088	1.41882	41.9828	54	176	epithelial cell migration	0.0308994
995	GO:0090132	0.0224088	1.41882	41.9828	54	176	epithelium migration	0.0308994
996	GO:0055082	0.0224402	1.22874	125.948	146	528	cellular chemical homeostasis	0.0309116
997	GO:0061448	0.0224922	1.37136	51.7628	65	217	connective tissue development	0.0309521
998	GO:0007519	0.0226062	1.43384	39.3588	51	165	skeletal muscle tissue development	0.0310779
999	GO:0015833	0.0227992	1.34116	59.8731	74	251	peptide transport	0.0313119
1000	GO:0051056	0.023226	1.24033	113.067	132	474	regulation of small GTPase mediated signal transduction	0.0318036
1001	GO:0001974	0.02325	2.08611	9.06446	15	38	blood vessel remodeling	0.0318036
1002	GO:0060323	0.02325	2.08611	9.06446	15	38	head morphogenesis	0.0318036
1003	GO:0060393	0.02325	2.08611	9.06446	15	38	regulation of pathway-restricted SMAD protein phosphorylation	0.0318036
1004	GO:0030204	0.0233149	1.81625	13.8352	21	58	chondroitin sulfate metabolic process	0.0318606
1005	GO:0016051	0.0234484	1.39085	46.515	59	195	carbohydrate biosynthetic process	0.0320112
1006	GO:0006325	0.023583	1.20888	146.701	168	615	chromatin organization	0.0321629
1007	GO:0060341	0.0238771	1.17108	215.639	241	904	regulation of cellular localization	0.0325097
1008	GO:0021536	0.0239083	1.52145	28.1475	38	118	diencephalon development	0.0325097
1009	GO:1903321	0.0239083	1.52145	28.1475	38	118	negative regulation of protein modification by small protein conjugation or removal	0.0325097
1010	GO:0014066	0.024035	1.75261	15.505	23	65	regulation of phosphatidylinositol 3-kinase signaling	0.0326495
1011	GO:0010970	0.0241141	1.60094	22.1841	31	93	microtubule-based transport	0.0327246
1012	GO:0032868	0.0241437	1.32807	62.7356	77	263	response to insulin	0.0327323
1013	GO:2001233	0.0241994	1.28155	82.7728	99	347	regulation of apoptotic signaling pathway	0.0327755
1014	GO:0050769	0.0245181	1.46845	33.3954	44	140	positive regulation of neurogenesis	0.0331417
1015	GO:0051495	0.0245181	1.46845	33.3954	44	140	positive regulation of cytoskeleton organization	0.0331417
1016	GO:0000209	0.0245543	1.39482	44.8452	57	188	protein polyubiquitination	0.0331577
1017	GO:0046660	0.0245854	1.53729	26.4778	36	111	female sex differentiation	0.0331577
1018	GO:0090407	0.0246231	1.21865	131.912	152	553	organophosphate biosynthetic process	0.0331577
1019	GO:0015682	0.0247233	2.13225	8.34884	14	35	ferric iron transport	0.0331577
1020	GO:0030901	0.0247233	2.13225	8.34884	14	35	midbrain development	0.0331577
1021	GO:0045762	0.0247233	2.13225	8.34884	14	35	positive regulation of adenylate cyclase activity	0.0331577
1022	GO:0072512	0.0247233	2.13225	8.34884	14	35	trivalent inorganic cation transport	0.0331577
1023	GO:0090278	0.0247233	2.13225	8.34884	14	35	negative regulation of peptide hormone secretion	0.0331577
1024	GO:0072507	0.024851	1.28666	79.1947	95	332	divalent inorganic cation homeostasis	0.0332833
1025	GO:0001944	0.0248654	1.21653	133.82	154	561	vasculature development	0.0332833
1026	GO:0007498	0.025139	1.50507	29.1017	39	122	mesoderm development	0.0336167
1027	GO:0044764	0.0255441	1.18978	170.555	193	715	multi-organism cellular process	0.0341252
1028	GO:0007091	0.0256785	1.94229	10.7342	17	45	metaphase/anaphase transition of mitotic cell cycle	0.0342713
1029	GO:0090130	0.0257053	1.39913	43.1754	55	181	tissue migration	0.0342737
1030	GO:0030521	0.0260659	1.76006	14.7894	22	62	androgen receptor signaling pathway	0.0345898
1031	GO:1901700	0.0261604	1.14536	287.677	316	1206	response to oxygen-containing compound	0.0345898
1032	GO:0000289	0.0261939	2.18815	7.63323	13	32	nuclear-transcribed mRNA poly(A) tail shortening	0.0345898
1033	GO:0030818	0.0261939	2.18815	7.63323	13	32	negative regulation of cAMP biosynthetic process	0.0345898
1034	GO:0042181	0.0261939	2.18815	7.63323	13	32	ketone biosynthetic process	0.0345898
1035	GO:0048048	0.0261939	2.18815	7.63323	13	32	embryonic eye morphogenesis	0.0345898
1036	GO:0048278	0.0261939	2.18815	7.63323	13	32	vesicle docking	0.0345898
1037	GO:0048333	0.0261939	2.18815	7.63323	13	32	mesodermal cell differentiation	0.0345898
1038	GO:0060795	0.0261939	2.18815	7.63323	13	32	cell fate commitment involved in formation of primary germ layer	0.0345898
1039	GO:0001656	0.0261945	1.60079	21.4685	30	90	metanephros development	0.0345898
1040	GO:0043524	0.0263528	1.48984	30.0558	40	126	negative regulation of neuron apoptotic process	0.0347654
1041	GO:0006260	0.0264629	1.29535	72.9927	88	306	DNA replication	0.0348771
1042	GO:0021675	0.0264986	1.70692	16.4591	24	69	nerve development	0.0348906
1043	GO:0014070	0.0266331	1.19002	166.977	189	700	response to organic cyclic compound	0.0350341
1044	GO:0007224	0.0272541	1.50254	28.3861	38	119	smoothened signaling pathway	0.0356456
1045	GO:0051240	0.0273569	1.20484	142.646	163	598	positive regulation of multicellular organismal process	0.0356456
1046	GO:0007272	0.0273687	1.55391	24.0924	33	101	ensheathment of neurons	0.0356456
1047	GO:0008366	0.0273687	1.55391	24.0924	33	101	axon ensheathment	0.0356456
1048	GO:0006744	0.0274682	3.83506	2.62392	6	11	ubiquinone biosynthetic process	0.0356456
1049	GO:0010738	0.0274682	3.83506	2.62392	6	11	regulation of protein kinase A signaling	0.0356456
1050	GO:0031272	0.0274682	3.83506	2.62392	6	11	regulation of pseudopodium assembly	0.0356456
1051	GO:0031935	0.0274682	3.83506	2.62392	6	11	regulation of chromatin silencing	0.0356456
1052	GO:0051593	0.0274682	3.83506	2.62392	6	11	response to folic acid	0.0356456
1053	GO:0060379	0.0274682	3.83506	2.62392	6	11	cardiac muscle cell myoblast differentiation	0.0356456
1054	GO:0060394	0.0274682	3.83506	2.62392	6	11	negative regulation of pathway-restricted SMAD protein phosphorylation	0.0356456
1055	GO:1901381	0.0274682	3.83506	2.62392	6	11	positive regulation of potassium ion transmembrane transport	0.0356456
1056	GO:2000479	0.0274682	3.83506	2.62392	6	11	regulation of cAMP-dependent protein kinase activity	0.0356456
1057	GO:0055065	0.0275509	1.23341	110.92	129	465	metal ion homeostasis	0.0356456
1058	GO:0030003	0.0275775	1.24328	102.571	120	430	cellular cation homeostasis	0.0356456
1059	GO:0010464	0.0276137	1.96846	10.0186	16	42	regulation of mesenchymal cell proliferation	0.0356456
1060	GO:0042771	0.0276137	1.96846	10.0186	16	42	intrinsic apoptotic signaling pathway in response to DNA damage by p53 class mediator	0.0356456
1061	GO:0048701	0.0276137	1.96846	10.0186	16	42	embryonic cranial skeleton morphogenesis	0.0356456
1062	GO:0007212	0.0276175	2.25724	6.91761	12	29	dopamine receptor signaling pathway	0.0356456
1063	GO:0071391	0.0276175	2.25724	6.91761	12	29	cellular response to estrogen stimulus	0.0356456
1064	GO:0046474	0.0279165	1.37715	46.0379	58	193	glycerophospholipid biosynthetic process	0.0359975
1065	GO:0031124	0.0279742	1.5754	22.4226	31	94	mRNA 3'-end processing	0.0360381
1066	GO:0031397	0.0281284	1.51693	26.7163	36	112	negative regulation of protein ubiquitination	0.0361688
1067	GO:0045732	0.0281284	1.51693	26.7163	36	112	positive regulation of protein catabolic process	0.0361688
1068	GO:0006644	0.0282384	1.29236	72.2771	87	303	phospholipid metabolic process	0.0362763
1069	GO:0030031	0.0284959	1.30229	67.7449	82	284	cell projection assembly	0.0365729
1070	GO:0032984	0.0285827	1.35555	50.5701	63	212	macromolecular complex disassembly	0.0366499
1071	GO:0002088	0.0287815	1.71171	15.7435	23	66	lens development in camera-type eye	0.0368704
1072	GO:0002026	0.0289273	2.34479	6.202	11	26	regulation of the force of heart contraction	0.0368853
1073	GO:0050926	0.0289273	2.34479	6.202	11	26	regulation of positive chemotaxis	0.0368853
1074	GO:0051350	0.0289273	2.34479	6.202	11	26	negative regulation of lyase activity	0.0368853
1075	GO:0045446	0.0289275	1.66694	17.4133	25	73	endothelial cell differentiation	0.0368853
1076	GO:0070304	0.0289275	1.66694	17.4133	25	73	positive regulation of stress-activated protein kinase signaling cascade	0.0368853
1077	GO:0031098	0.0289664	1.33769	55.1024	68	231	stress-activated protein kinase signaling cascade	0.0368892
1078	GO:0055074	0.0289867	1.28638	74.1854	89	311	calcium ion homeostasis	0.0368892
1079	GO:0042254	0.0290113	1.40032	40.7901	52	171	ribosome biogenesis	0.0368892
1080	GO:0031570	0.0294312	1.41445	38.1661	49	160	DNA integrity checkpoint	0.0373885
1081	GO:0006611	0.0295165	1.85755	11.6884	18	49	protein export from nucleus	0.0374276
1082	GO:0032091	0.0295165	1.85755	11.6884	18	49	negative regulation of protein binding	0.0374276
1083	GO:0044773	0.0297246	1.55233	23.3768	32	98	mitotic DNA damage checkpoint	0.0376567
1084	GO:0009129	0.029971	3.1962	3.33954	7	14	pyrimidine nucleoside monophosphate metabolic process	0.0377195
1085	GO:0032048	0.029971	3.1962	3.33954	7	14	cardiolipin metabolic process	0.0377195
1086	GO:0035886	0.029971	3.1962	3.33954	7	14	vascular smooth muscle cell differentiation	0.0377195
1087	GO:0043162	0.029971	3.1962	3.33954	7	14	ubiquitin-dependent protein catabolic process via the multivesicular body sorting pathway	0.0377195
1088	GO:0010656	0.0300216	2.45933	5.48638	10	23	negative regulation of muscle cell apoptotic process	0.0377195
1089	GO:0016577	0.0300216	2.45933	5.48638	10	23	histone demethylation	0.0377195
1090	GO:0042274	0.0300216	2.45933	5.48638	10	23	ribosomal small subunit biogenesis	0.0377195
1091	GO:0045823	0.0300216	2.45933	5.48638	10	23	positive regulation of heart contraction	0.0377195
1092	GO:0046839	0.0300216	2.45933	5.48638	10	23	phospholipid dephosphorylation	0.0377195
1093	GO:0000377	0.0304601	1.33927	53.4326	66	224	RNA splicing, via transesterification reactions with bulged adenosine as nucleophile	0.0381923
1094	GO:0000398	0.0304601	1.33927	53.4326	66	224	mRNA splicing, via spliceosome	0.0381923
1095	GO:0006281	0.0305137	1.24161	99.232	116	416	DNA repair	0.0381923
1096	GO:0031123	0.0305218	1.51451	26.0007	35	109	RNA 3'-end processing	0.0381923
1097	GO:0051289	0.0306738	1.77749	13.3581	20	56	protein homotetramerization	0.0381923
1098	GO:2001022	0.0306738	1.77749	13.3581	20	56	positive regulation of response to DNA damage stimulus	0.0381923
1099	GO:0007254	0.0307031	1.38443	42.6984	54	179	JNK cascade	0.0381923
1100	GO:0001829	0.0307451	2.61558	4.77077	9	20	trophectodermal cell differentiation	0.0381923
1101	GO:0006911	0.0307451	2.61558	4.77077	9	20	phagocytosis, engulfment	0.0381923
1102	GO:0033688	0.0307451	2.61558	4.77077	9	20	regulation of osteoblast proliferation	0.0381923
1103	GO:0048485	0.0307451	2.61558	4.77077	9	20	sympathetic nervous system development	0.0381923
1104	GO:0003203	0.0308561	2.84134	4.05515	8	17	endocardial cushion morphogenesis	0.0381923
1105	GO:0009067	0.0308561	2.84134	4.05515	8	17	aspartate family amino acid biosynthetic process	0.0381923
1106	GO:0070207	0.0308561	2.84134	4.05515	8	17	protein homotrimerization	0.0381923
1107	GO:0003158	0.0309428	1.60047	20.0372	28	84	endothelium development	0.0381923
1108	GO:0072091	0.0309428	1.60047	20.0372	28	84	regulation of stem cell proliferation	0.0381923
1109	GO:0051403	0.0310654	1.33425	54.3867	67	228	stress-activated MAPK cascade	0.0381923
1110	GO:0030799	0.0310997	1.45912	31.2485	41	131	regulation of cyclic nucleotide metabolic process	0.0381923
1111	GO:0043647	0.0312715	1.71699	15.0279	22	63	inositol phosphate metabolic process	0.0381923
1112	GO:2000648	0.0312715	1.71699	15.0279	22	63	positive regulation of stem cell proliferation	0.0381923
1113	GO:0000724	0.0314497	1.66967	16.6977	24	70	double-strand break repair via homologous recombination	0.0381923
1114	GO:0046620	0.0314497	1.66967	16.6977	24	70	regulation of organ growth	0.0381923
1115	GO:0001738	0.0317991	2.03517	8.58738	14	36	morphogenesis of a polarized epithelium	0.0381923
1116	GO:0002792	0.0317991	2.03517	8.58738	14	36	negative regulation of peptide secretion	0.0381923
1117	GO:0010660	0.0317991	2.03517	8.58738	14	36	regulation of muscle cell apoptotic process	0.0381923
1118	GO:0072384	0.0317991	2.03517	8.58738	14	36	organelle transport along microtubule	0.0381923
1119	GO:0001999	0.0318455	6.39	1.43123	4	6	renal response to blood flow involved in circulatory renin-angiotensin regulation of systemic arterial blood pressure	0.0381923
1120	GO:0002158	0.0318455	6.39	1.43123	4	6	osteoclast proliferation	0.0381923
1121	GO:0003376	0.0318455	6.39	1.43123	4	6	sphingosine-1-phosphate signaling pathway	0.0381923
1122	GO:0006189	0.0318455	6.39	1.43123	4	6	'de novo' IMP biosynthetic process	0.0381923
1123	GO:0010694	0.0318455	6.39	1.43123	4	6	positive regulation of alkaline phosphatase activity	0.0381923
1124	GO:0010871	0.0318455	6.39	1.43123	4	6	negative regulation of receptor biosynthetic process	0.0381923
1125	GO:0018026	0.0318455	6.39	1.43123	4	6	peptidyl-lysine monomethylation	0.0381923
1126	GO:0021578	0.0318455	6.39	1.43123	4	6	hindbrain maturation	0.0381923
1127	GO:0021626	0.0318455	6.39	1.43123	4	6	central nervous system maturation	0.0381923
1128	GO:0030579	0.0318455	6.39	1.43123	4	6	ubiquitin-dependent SMAD protein catabolic process	0.0381923
1129	GO:0032020	0.0318455	6.39	1.43123	4	6	ISG15-protein conjugation	0.0381923
1130	GO:0033206	0.0318455	6.39	1.43123	4	6	meiotic cytokinesis	0.0381923
1131	GO:0035907	0.0318455	6.39	1.43123	4	6	dorsal aorta development	0.0381923
1132	GO:0036295	0.0318455	6.39	1.43123	4	6	cellular response to increased oxygen levels	0.0381923
1133	GO:0036302	0.0318455	6.39	1.43123	4	6	atrioventricular canal development	0.0381923
1134	GO:0038031	0.0318455	6.39	1.43123	4	6	non-canonical Wnt signaling pathway via JNK cascade	0.0381923
1135	GO:0042118	0.0318455	6.39	1.43123	4	6	endothelial cell activation	0.0381923
1136	GO:0045046	0.0318455	6.39	1.43123	4	6	protein import into peroxisome membrane	0.0381923
1137	GO:0051096	0.0318455	6.39	1.43123	4	6	positive regulation of helicase activity	0.0381923
1138	GO:0051342	0.0318455	6.39	1.43123	4	6	regulation of cyclic-nucleotide phosphodiesterase activity	0.0381923
1139	GO:0060017	0.0318455	6.39	1.43123	4	6	parathyroid gland development	0.0381923
1140	GO:0060179	0.0318455	6.39	1.43123	4	6	male mating behavior	0.0381923
1141	GO:0071455	0.0318455	6.39	1.43123	4	6	cellular response to hyperoxia	0.0381923
1142	GO:0090343	0.0318455	6.39	1.43123	4	6	positive regulation of cell aging	0.0381923
1143	GO:2000059	0.0318455	6.39	1.43123	4	6	negative regulation of protein ubiquitination involved in ubiquitin-dependent protein catabolic process	0.0381923
1144	GO:2001138	0.0318455	6.39	1.43123	4	6	regulation of phospholipid transport	0.0381923
1145	GO:0044784	0.0319171	1.87516	10.9728	17	46	metaphase/anaphase transition of cell cycle	0.0382114
1146	GO:0048806	0.0319171	1.87516	10.9728	17	46	genitalia development	0.0382114
1147	GO:0034762	0.0320253	1.27502	76.3323	91	320	regulation of transmembrane transport	0.0383075
1148	GO:0007369	0.0321901	1.38854	41.0286	52	172	gastrulation	0.0384711
1149	GO:0006302	0.0323358	1.44652	32.2027	42	135	double-strand break repair	0.0385793
1150	GO:0030323	0.0323369	1.36999	44.6067	56	187	respiratory tube development	0.0385793
1151	GO:0001503	0.0323912	1.26079	83.727	99	351	ossification	0.0386105
1152	GO:0008654	0.0326783	1.33576	52.717	65	221	phospholipid biosynthetic process	0.038919
1153	GO:0016477	0.0327512	1.14987	242.116	267	1015	cell migration	0.038972
1154	GO:0042303	0.0331281	1.51195	25.2851	34	106	molting cycle	0.0393522
1155	GO:0042633	0.0331281	1.51195	25.2851	34	106	hair cycle	0.0393522
1156	GO:0032508	0.0332834	1.78777	12.6425	19	53	DNA duplex unwinding	0.0394683
1157	GO:0045682	0.0332834	1.78777	12.6425	19	53	regulation of epidermis development	0.0394683
1158	GO:0006650	0.0333857	1.31593	58.2034	71	244	glycerophospholipid metabolic process	0.0395554
1159	GO:0010632	0.0336756	1.45574	30.5329	40	128	regulation of epithelial cell migration	0.0398645
1160	GO:0030036	0.0338917	1.21709	115.453	133	484	actin cytoskeleton organization	0.0400858
1161	GO:0000375	0.0339362	1.32591	54.6253	67	229	RNA splicing, via transesterification reactions	0.0401007
1162	GO:0050654	0.0339891	1.72282	14.3123	21	60	chondroitin sulfate proteoglycan metabolic process	0.0401007
1163	GO:0030803	0.0340213	2.07858	7.87177	13	33	negative regulation of cyclic nucleotide biosynthetic process	0.0401007
1164	GO:0033572	0.0340213	2.07858	7.87177	13	33	transferrin transport	0.0401007
1165	GO:0017148	0.0340618	1.63279	17.6518	25	74	negative regulation of translation	0.040114
1166	GO:0007215	0.0342061	1.67267	15.9821	23	67	glutamate receptor signaling pathway	0.0402494
1167	GO:0051098	0.0343774	1.33737	51.0472	63	214	regulation of binding	0.0404163
1168	GO:0043525	0.0344999	1.8954	10.2571	16	43	positive regulation of neuron apoptotic process	0.0405255
1169	GO:0045017	0.0345482	1.32125	55.5794	68	233	glycerolipid biosynthetic process	0.0405476
1170	GO:0046486	0.0348462	1.26682	77.525	92	325	glycerolipid metabolic process	0.0408624
1171	GO:0032386	0.0350065	1.2425	92.3143	108	387	regulation of intracellular transport	0.0409805
1172	GO:0001838	0.0350309	1.46609	28.8631	38	121	embryonic epithelial tube formation	0.0409805
1173	GO:0043410	0.0350643	1.25355	84.9197	100	356	positive regulation of MAPK cascade	0.0409805
1174	GO:0048514	0.0350664	1.21978	110.92	128	465	blood vessel morphogenesis	0.0409805
1175	GO:0040029	0.0353578	1.39793	37.6891	48	158	regulation of gene expression, epigenetic	0.0412859
1176	GO:0002062	0.0359343	1.57226	20.2758	28	85	chondrocyte differentiation	0.0418521
1177	GO:0007589	0.0359343	1.57226	20.2758	28	85	body fluid secretion	0.0418521
1178	GO:0010506	0.0359343	1.57226	20.2758	28	85	regulation of autophagy	0.0418521
1179	GO:0061515	0.0361206	1.79935	11.9269	18	50	myeloid cell development	0.0420335
1180	GO:0090175	0.0362922	2.13166	7.15615	12	30	regulation of establishment of planar polarity	0.0421617
1181	GO:2000278	0.0362922	2.13166	7.15615	12	30	regulation of DNA biosynthetic process	0.0421617
1182	GO:0030802	0.0363909	1.4778	27.1934	36	114	regulation of cyclic nucleotide biosynthetic process	0.0422405
1183	GO:0008283	0.0366028	1.11232	417.204	448	1749	cell proliferation	0.0424506
1184	GO:0010038	0.0368862	1.30422	59.3961	72	249	response to metal ion	0.0427431
1185	GO:0010975	0.0370675	1.28933	64.8824	78	272	regulation of neuron projection development	0.0428886
1186	GO:0007264	0.0370797	1.20563	122.37	140	513	small GTPase mediated signal transduction	0.0428886
1187	GO:0006661	0.0371055	1.52668	22.8997	31	96	phosphatidylinositol biosynthetic process	0.0428886
1188	GO:0006402	0.0372646	1.34688	46.7535	58	196	mRNA catabolic process	0.042972
1189	GO:0042246	0.0372717	1.9189	9.54153	15	40	tissue regeneration	0.042972
1190	GO:0048538	0.0372717	1.9189	9.54153	15	40	thymus development	0.042972
1191	GO:0008630	0.0377411	1.49112	25.5236	34	107	intrinsic apoptotic signaling pathway in response to DNA damage	0.0434767
1192	GO:0007088	0.037967	1.46262	28.1475	37	118	regulation of mitosis	0.0436907
1193	GO:0010948	0.0379906	1.29654	61.3044	74	257	negative regulation of cell cycle process	0.0436907
1194	GO:0048870	0.0380883	1.13884	261.2	286	1095	cell motility	0.0437299
1195	GO:0051674	0.0380883	1.13884	261.2	286	1095	localization of cell	0.0437299
1196	GO:0007051	0.0381612	1.54702	21.2299	29	89	spindle organization	0.0437403
1197	GO:0031333	0.0381612	1.54702	21.2299	29	89	negative regulation of protein complex assembly	0.0437403
1198	GO:0034765	0.0382508	1.26844	73.2313	87	307	regulation of ion transmembrane transport	0.0438065
1199	GO:0006813	0.0383329	1.35563	44.1296	55	185	potassium ion transport	0.0438639
1200	GO:0006904	0.0385598	2.19806	6.44054	11	27	vesicle docking involved in exocytosis	0.0439038
1201	GO:0010718	0.0385598	2.19806	6.44054	11	27	positive regulation of epithelial to mesenchymal transition	0.0439038
1202	GO:0048596	0.0385598	2.19806	6.44054	11	27	embryonic camera-type eye morphogenesis	0.0439038
1203	GO:0051303	0.0385598	2.19806	6.44054	11	27	establishment of chromosome localization	0.0439038
1204	GO:0051385	0.0385598	2.19806	6.44054	11	27	response to mineralocorticoid	0.0439038
1205	GO:0060043	0.0385598	2.19806	6.44054	11	27	regulation of cardiac muscle cell proliferation	0.0439038
1206	GO:0051783	0.0387871	1.40925	34.3495	44	144	regulation of nuclear division	0.0441259
1207	GO:0019233	0.0390944	1.57109	19.5601	27	82	sensory perception of pain	0.0444019
1208	GO:0022602	0.0390944	1.57109	19.5601	27	82	ovulation cycle process	0.0444019
1209	GO:0010647	0.0394225	1.13629	266.209	291	1116	positive regulation of cell communication	0.0447375
1210	GO:0002262	0.0395058	1.44852	29.1017	38	122	myeloid cell homeostasis	0.044758
1211	GO:0072175	0.0395058	1.44852	29.1017	38	122	epithelial tube formation	0.044758
1212	GO:0032941	0.0398514	1.6	17.8904	25	75	secretion by tissue	0.0450602
1213	GO:0001667	0.0400269	1.29678	59.6346	72	250	ameboidal cell migration	0.0450602
1214	GO:0031018	0.0401989	1.73655	12.8811	19	54	endocrine pancreas development	0.0450602
1215	GO:0051298	0.0402361	1.94652	8.82592	14	37	centrosome duplication	0.0450602
1216	GO:0051262	0.0403294	1.52418	22.1841	30	93	protein tetramerization	0.0450602
1217	GO:0000185	0.040495	3.99414	2.14685	5	9	activation of MAPKKK activity	0.0450602
1218	GO:0008653	0.040495	3.99414	2.14685	5	9	lipopolysaccharide metabolic process	0.0450602
1219	GO:0009162	0.040495	3.99414	2.14685	5	9	deoxyribonucleoside monophosphate metabolic process	0.0450602
1220	GO:0009265	0.040495	3.99414	2.14685	5	9	2'-deoxyribonucleotide biosynthetic process	0.0450602
1221	GO:0009996	0.040495	3.99414	2.14685	5	9	negative regulation of cell fate specification	0.0450602
1222	GO:0018202	0.040495	3.99414	2.14685	5	9	peptidyl-histidine modification	0.0450602
1223	GO:0031657	0.040495	3.99414	2.14685	5	9	regulation of cyclin-dependent protein serine/threonine kinase activity involved in G1/S transition of mitotic cell cycle	0.0450602
1224	GO:0033690	0.040495	3.99414	2.14685	5	9	positive regulation of osteoblast proliferation	0.0450602
1225	GO:0034111	0.040495	3.99414	2.14685	5	9	negative regulation of homotypic cell-cell adhesion	0.0450602
1226	GO:0035970	0.040495	3.99414	2.14685	5	9	peptidyl-threonine dephosphorylation	0.0450602
1227	GO:0046385	0.040495	3.99414	2.14685	5	9	deoxyribose phosphate biosynthetic process	0.0450602
1228	GO:0048340	0.040495	3.99414	2.14685	5	9	paraxial mesoderm morphogenesis	0.0450602
1229	GO:0048664	0.040495	3.99414	2.14685	5	9	neuron fate determination	0.0450602
1230	GO:0051095	0.040495	3.99414	2.14685	5	9	regulation of helicase activity	0.0450602
1231	GO:0051890	0.040495	3.99414	2.14685	5	9	regulation of cardioblast differentiation	0.0450602
1232	GO:0060539	0.040495	3.99414	2.14685	5	9	diaphragm development	0.0450602
1233	GO:0061525	0.040495	3.99414	2.14685	5	9	hindgut development	0.0450602
1234	GO:0051168	0.0405982	1.41583	32.6798	42	137	nuclear export	0.0451192
1235	GO:0018193	0.0406139	1.15241	208.96	231	876	peptidyl-amino acid modification	0.0451192
1236	GO:0007005	0.040724	1.26524	72.5157	86	304	mitochondrion organization	0.0451856
1237	GO:0060081	0.0407395	2.28348	5.72492	10	24	membrane hyperpolarization	0.0451856
1238	GO:0007067	0.0408136	1.23971	87.305	102	366	mitotic nuclear division	0.0452312
1239	GO:0043393	0.041007	1.4354	30.0558	39	126	regulation of protein binding	0.0454089
1240	GO:0007162	0.0411581	1.45897	27.4319	36	115	negative regulation of cell adhesion	0.0455394
1241	GO:0070302	0.0413546	1.36899	39.8359	50	167	regulation of stress-activated protein kinase signaling cascade	0.0457199
1242	GO:0034470	0.0415648	1.30106	57.0107	69	239	ncRNA processing	0.0458033
1243	GO:0042493	0.0417033	1.23416	90.1675	105	378	response to drug	0.0458033
1244	GO:0001568	0.0420512	1.1951	126.664	144	531	blood vessel development	0.0458033
1245	GO:0008286	0.0423733	1.36148	40.7901	51	171	insulin receptor signaling pathway	0.0458033
1246	GO:0022037	0.0424378	1.50342	23.1382	31	97	metencephalon development	0.0458033
1247	GO:0021983	0.0425562	1.82756	10.4957	16	44	pituitary gland development	0.0458033
1248	GO:0045778	0.0425562	1.82756	10.4957	16	44	positive regulation of ossification	0.0458033
1249	GO:0048010	0.0425562	1.82756	10.4957	16	44	vascular endothelial growth factor receptor signaling pathway	0.0458033
1250	GO:0001945	0.0426939	2.39742	5.00931	9	21	lymph vessel development	0.0458033
1251	GO:0009649	0.0426939	2.39742	5.00931	9	21	entrainment of circadian clock	0.0458033
1252	GO:0021544	0.0426939	2.39742	5.00931	9	21	subpallium development	0.0458033
1253	GO:0033057	0.0426939	2.39742	5.00931	9	21	multicellular organismal reproductive behavior	0.0458033
1254	GO:0034260	0.0426939	2.39742	5.00931	9	21	negative regulation of GTPase activity	0.0458033
1255	GO:0072132	0.0426939	2.39742	5.00931	9	21	mesenchyme morphogenesis	0.0458033
1256	GO:0035051	0.0428237	1.47085	25.7621	34	108	cardiocyte differentiation	0.0458033
1257	GO:0046328	0.0431881	1.39518	34.5881	44	145	regulation of JNK cascade	0.0458033
1258	GO:0014003	0.0433913	1.97943	8.1103	13	34	oligodendrocyte development	0.0458033
1259	GO:0030219	0.0433913	1.97943	8.1103	13	34	megakaryocyte differentiation	0.0458033
1260	GO:0032874	0.0434	1.59984	17.1748	24	72	positive regulation of stress-activated MAPK cascade	0.0458033
1261	GO:0006940	0.0437438	1.74468	12.1655	18	51	regulation of smooth muscle contraction	0.0458033
1262	GO:0014068	0.0437438	1.74468	12.1655	18	51	positive regulation of phosphatidylinositol 3-kinase signaling	0.0458033
1263	GO:0030071	0.0437438	1.74468	12.1655	18	51	regulation of mitotic metaphase/anaphase transition	0.0458033
1264	GO:0001649	0.0438848	1.33308	46.2764	57	194	osteoblast differentiation	0.0458033
1265	GO:0006986	0.043897	1.4117	31.9641	41	134	response to unfolded protein	0.0458033
1266	GO:0005513	0.0440424	3.19562	2.86246	6	12	detection of calcium ion	0.0458033
1267	GO:0006086	0.0440424	3.19562	2.86246	6	12	acetyl-CoA biosynthetic process from pyruvate	0.0458033
1268	GO:0009263	0.0440424	3.19562	2.86246	6	12	deoxyribonucleotide biosynthetic process	0.0458033
1269	GO:0010510	0.0440424	3.19562	2.86246	6	12	regulation of acetyl-CoA biosynthetic process from pyruvate	0.0458033
1270	GO:0042415	0.0440424	3.19562	2.86246	6	12	norepinephrine metabolic process	0.0458033
1271	GO:0042487	0.0440424	3.19562	2.86246	6	12	regulation of odontogenesis of dentin-containing tooth	0.0458033
1272	GO:0043518	0.0440424	3.19562	2.86246	6	12	negative regulation of DNA damage response, signal transduction by p53 class mediator	0.0458033
1273	GO:0046040	0.0440424	3.19562	2.86246	6	12	IMP metabolic process	0.0458033
1274	GO:0046426	0.0440424	3.19562	2.86246	6	12	negative regulation of JAK-STAT cascade	0.0458033
1275	GO:0048484	0.0440424	3.19562	2.86246	6	12	enteric nervous system development	0.0458033
1276	GO:0048537	0.0440424	3.19562	2.86246	6	12	mucosal-associated lymphoid tissue development	0.0458033
1277	GO:0048541	0.0440424	3.19562	2.86246	6	12	Peyer's patch development	0.0458033
1278	GO:0051972	0.0440424	3.19562	2.86246	6	12	regulation of telomerase activity	0.0458033
1279	GO:0060080	0.0440424	3.19562	2.86246	6	12	regulation of inhibitory postsynaptic membrane potential	0.0458033
1280	GO:0060900	0.0440424	3.19562	2.86246	6	12	embryonic camera-type eye formation	0.0458033
1281	GO:0070935	0.0440424	3.19562	2.86246	6	12	3'-UTR-mediated mRNA stabilization	0.0458033
1282	GO:0090330	0.0440424	3.19562	2.86246	6	12	regulation of platelet aggregation	0.0458033
1283	GO:1900744	0.0440424	3.19562	2.86246	6	12	regulation of p38MAPK cascade	0.0458033
1284	GO:0007193	0.0441363	1.68366	13.8352	20	58	adenylate cyclase-inhibiting G-protein coupled receptor signaling pathway	0.0458033
1285	GO:0044255	0.0441801	1.14735	213.253	235	894	cellular lipid metabolic process	0.0458033
1286	GO:0046856	0.0441971	2.557	4.29369	8	18	phosphatidylinositol dephosphorylation	0.0458033
1287	GO:0048820	0.0441971	2.557	4.29369	8	18	hair follicle maturation	0.0458033
1288	GO:0060749	0.0441971	2.557	4.29369	8	18	mammary gland alveolus development	0.0458033
1289	GO:0060914	0.0441971	2.557	4.29369	8	18	heart formation	0.0458033
1290	GO:0061377	0.0441971	2.557	4.29369	8	18	mammary gland lobule development	0.0458033
1291	GO:1902932	0.0441971	2.557	4.29369	8	18	positive regulation of alcohol biosynthetic process	0.0458033
1292	GO:0042391	0.0442069	1.24381	81.103	95	340	regulation of membrane potential	0.0458033
1293	GO:0043624	0.0443405	1.34754	42.6984	53	179	cellular protein complex disassembly	0.0458033
1294	GO:0006914	0.0445495	1.3648	39.1203	49	164	autophagy	0.0458033
1295	GO:0001835	0.0445581	9.58329	0.954153	3	4	blastocyst hatching	0.0458033
1296	GO:0003150	0.0445581	9.58329	0.954153	3	4	muscular septum morphogenesis	0.0458033
1297	GO:0006610	0.0445581	9.58329	0.954153	3	4	ribosomal protein import into nucleus	0.0458033
1298	GO:0006659	0.0445581	9.58329	0.954153	3	4	phosphatidylserine biosynthetic process	0.0458033
1299	GO:0007089	0.0445581	9.58329	0.954153	3	4	traversing start control point of mitotic cell cycle	0.0458033
1300	GO:0007412	0.0445581	9.58329	0.954153	3	4	axon target recognition	0.0458033
1301	GO:0007525	0.0445581	9.58329	0.954153	3	4	somatic muscle development	0.0458033
1302	GO:0010989	0.0445581	9.58329	0.954153	3	4	negative regulation of low-density lipoprotein particle clearance	0.0458033
1303	GO:0016080	0.0445581	9.58329	0.954153	3	4	synaptic vesicle targeting	0.0458033
1304	GO:0016926	0.0445581	9.58329	0.954153	3	4	protein desumoylation	0.0458033
1305	GO:0030259	0.0445581	9.58329	0.954153	3	4	lipid glycosylation	0.0458033
1306	GO:0032966	0.0445581	9.58329	0.954153	3	4	negative regulation of collagen biosynthetic process	0.0458033
1307	GO:0033007	0.0445581	9.58329	0.954153	3	4	negative regulation of mast cell activation involved in immune response	0.0458033
1308	GO:0035188	0.0445581	9.58329	0.954153	3	4	hatching	0.0458033
1309	GO:0035799	0.0445581	9.58329	0.954153	3	4	ureter maturation	0.0458033
1310	GO:0042985	0.0445581	9.58329	0.954153	3	4	negative regulation of amyloid precursor protein biosynthetic process	0.0458033
1311	GO:0043570	0.0445581	9.58329	0.954153	3	4	maintenance of DNA repeat elements	0.0458033
1312	GO:0045112	0.0445581	9.58329	0.954153	3	4	integrin biosynthetic process	0.0458033
1313	GO:0045607	0.0445581	9.58329	0.954153	3	4	regulation of auditory receptor cell differentiation	0.0458033
1314	GO:0046021	0.0445581	9.58329	0.954153	3	4	regulation of transcription from RNA polymerase II promoter, mitotic	0.0458033
1315	GO:0046449	0.0445581	9.58329	0.954153	3	4	creatinine metabolic process	0.0458033
1316	GO:0048550	0.0445581	9.58329	0.954153	3	4	negative regulation of pinocytosis	0.0458033
1317	GO:0048799	0.0445581	9.58329	0.954153	3	4	organ maturation	0.0458033
1318	GO:0048818	0.0445581	9.58329	0.954153	3	4	positive regulation of hair follicle maturation	0.0458033
1319	GO:0051344	0.0445581	9.58329	0.954153	3	4	negative regulation of cyclic-nucleotide phosphodiesterase activity	0.0458033
1320	GO:0051665	0.0445581	9.58329	0.954153	3	4	membrane raft localization	0.0458033
1321	GO:0060075	0.0445581	9.58329	0.954153	3	4	regulation of resting membrane potential	0.0458033
1322	GO:0061030	0.0445581	9.58329	0.954153	3	4	epithelial cell differentiation involved in mammary gland alveolus development	0.0458033
1323	GO:0061043	0.0445581	9.58329	0.954153	3	4	regulation of vascular wound healing	0.0458033
1324	GO:0061317	0.0445581	9.58329	0.954153	3	4	canonical Wnt signaling pathway involved in cardiac muscle cell fate commitment	0.0458033
1325	GO:0070662	0.0445581	9.58329	0.954153	3	4	mast cell proliferation	0.0458033
1326	GO:0071684	0.0445581	9.58329	0.954153	3	4	organism emergence from protective structure	0.0458033
1327	GO:0071763	0.0445581	9.58329	0.954153	3	4	nuclear membrane organization	0.0458033
1328	GO:0072197	0.0445581	9.58329	0.954153	3	4	ureter morphogenesis	0.0458033
1329	GO:0072289	0.0445581	9.58329	0.954153	3	4	metanephric nephron tubule formation	0.0458033
1330	GO:1900133	0.0445581	9.58329	0.954153	3	4	regulation of renin secretion into blood stream	0.0458033
1331	GO:1903276	0.0445581	9.58329	0.954153	3	4	regulation of sodium ion export from cell	0.0458033
1332	GO:1903278	0.0445581	9.58329	0.954153	3	4	positive regulation of sodium ion export from cell	0.0458033
1333	GO:2000043	0.0445581	9.58329	0.954153	3	4	regulation of cardiac cell fate specification	0.0458033
1334	GO:2000774	0.0445581	9.58329	0.954153	3	4	positive regulation of cellular senescence	0.0458033
1335	GO:0006085	0.0448685	2.79644	3.57808	7	15	acetyl-CoA biosynthetic process	0.0458033
1336	GO:0021527	0.0448685	2.79644	3.57808	7	15	spinal cord association neuron differentiation	0.0458033
1337	GO:0031112	0.0448685	2.79644	3.57808	7	15	positive regulation of microtubule polymerization or depolymerization	0.0458033
1338	GO:0032373	0.0448685	2.79644	3.57808	7	15	positive regulation of sterol transport	0.0458033
1339	GO:0032376	0.0448685	2.79644	3.57808	7	15	positive regulation of cholesterol transport	0.0458033
1340	GO:0051457	0.0448685	2.79644	3.57808	7	15	maintenance of protein location in nucleus	0.0458033
1341	GO:0090083	0.0448685	2.79644	3.57808	7	15	regulation of inclusion body assembly	0.0458033
1342	GO:0090177	0.0448685	2.79644	3.57808	7	15	establishment of planar polarity involved in neural tube closure	0.0458033
1343	GO:2000300	0.0448685	2.79644	3.57808	7	15	regulation of synaptic vesicle exocytosis	0.0458033
1344	GO:2001241	0.0448685	2.79644	3.57808	7	15	positive regulation of extrinsic apoptotic signaling pathway in absence of ligand	0.0458033
1345	GO:0007595	0.0461959	1.84495	9.78007	15	41	lactation	0.0471232
1346	GO:0010769	0.0463274	1.28576	59.1575	71	248	regulation of cell morphogenesis involved in differentiation	0.0472223
1347	GO:0035966	0.046639	1.39088	33.8724	43	142	response to topologically incorrect protein	0.0474523
1348	GO:0048469	0.046639	1.39088	33.8724	43	142	cell maturation	0.0474523
1349	GO:0043388	0.046726	2.01931	7.39469	12	31	positive regulation of DNA binding	0.0474523
1350	GO:0048665	0.046726	2.01931	7.39469	12	31	neuron fate specification	0.0474523
1351	GO:1901379	0.046726	2.01931	7.39469	12	31	regulation of potassium ion transmembrane transport	0.0474523
1352	GO:0098602	0.0468102	1.22841	88.7363	103	372	single organism cell adhesion	0.047465
1353	GO:0021915	0.046836	1.36844	37.4505	47	157	neural tube development	0.047465
1354	GO:0002009	0.0468423	1.21539	98.9934	114	415	morphogenesis of an epithelium	0.047465
1355	GO:0006397	0.0475353	1.21122	101.856	117	427	mRNA processing	0.0481317
1356	GO:0051349	0.0476221	1.75389	11.4498	17	48	positive regulation of lyase activity	0.0481841
1357	GO:0006396	0.0477652	1.16253	167.931	187	704	RNA processing	0.0482932
1358	GO:0006521	0.0479245	1.63852	14.7894	21	62	regulation of cellular amino acid metabolic process	0.0483829
1359	GO:0007200	0.0479245	1.63852	14.7894	21	62	phospholipase C-activating G-protein coupled receptor signaling pathway	0.0483829
1360	GO:0042886	0.048079	1.27531	62.02	74	260	amide transport	0.0484191
1361	GO:0010595	0.0481015	1.68817	13.1196	19	55	positive regulation of endothelial cell migration	0.0484191
1362	GO:0032392	0.0481015	1.68817	13.1196	19	55	DNA geometric change	0.0484191
1363	GO:0045665	0.0481015	1.68817	13.1196	19	55	negative regulation of neuron differentiation	0.0484191
1364	GO:0006887	0.0482526	1.24634	75.8552	89	318	exocytosis	0.0485356
1365	GO:0042552	0.04832	1.48086	23.3768	31	98	myelination	0.0485678
1366	GO:0032526	0.0484005	1.45112	26.0007	34	109	response to retinoic acid	0.0486131
1367	GO:0060627	0.0486171	1.25794	69.4147	82	291	regulation of vesicle-mediated transport	0.0487924
1368	GO:0006790	0.0486502	1.24407	76.8094	90	322	sulfur compound metabolic process	0.0487924
1369	GO:0007605	0.0489396	1.39657	32.2027	41	135	sensory perception of sound	0.0490468
1370	GO:0001708	0.0491737	1.54064	19.0831	26	80	cell fate specification	0.0492455
1371	GO:0034622	0.0492368	1.16954	151.949	170	637	cellular macromolecular complex assembly	0.0492728
1372	GO:0000956	0.0496464	1.33063	43.8911	54	184	nuclear-transcribed mRNA catabolic process	0.0496464

[truncated: 2 more sheets: GOStats_MF_hypo_pooled_sample, GOStats_MF_hyper_pooled_sample]
