# Supplementary material for: Hypomethylation coordinates antagonistically with hypermethylation in cancer development: a case study of leukemia
Source: Hum Genomics. 2016 Jul 25;10(Suppl 2):18. doi: 10.1186/s40246-016-0071-5 (PMC4965721; doi:10.1186/s40246-016-0071-5)
Supplement: Additional file 5: — Phenotype enrichment analysis results. This is an “xls” format file that provides enrichment results for phenotype with different phenotype descriptors, their enrichment p values along with their count and names of their corresponding genes sharing that descriptor for both hypo- and hyper-C-DMRs in separate excel sheet, respectively. (XLS 81 kb) [file 40246_2016_71_MOESM5_ESM.xls]

## Sheet: GeneDeck_enrichment_table_hypo.
Set Name	text box set
Background genome size	43494
Number of genes in set	176
Total number of descriptors for this set	8873
Descriptor	Attribute type	Score	P Value	Genes sharing this descriptor
protein binding	GO_MOLEC_FUNC	81	1e-16	ACTN4, ADAMTS13, ARID3A, ATP11A, BAIAP2, BANP, BCR, CACNA1C, CARM1, CCND1, CD276, CD82, CDH23, CHD3, COL13A1, CSK, CTIF, DHX30, DUSP5, EGFR, EGLN2, EHMT1, EVL, FBXW8, FOXK1, GGA1, GLI2, GSE1, GYPC, KCNQ1, KDM6B, LRP5, LYN, MAP1S, MGRN1, MSLN, NFATC1, NFKB
homeostasis/metabolism phenotype	PHENOTYPE	56	1e-16	ACTN4, ADAMTS13, B4GALNT3, BCR, CACNA1C, CCND1, CCR6, CDH23, COL13A1, EGFR, EGLN2, EVL, FBXW8, FERMT3, FGF22, GGA1, GLI2, GPSM1, GRM2, GSE1, JARID2, KCNQ1, KDM6B, LRP5, LYN, MAPK8IP3, MGRN1, NFATC1, NFKBIB, NMNAT1, PACS2, PARVB, PLEKHO1, PRKCZ, PRMT1, PTP
hematopoietic system phenotype	PHENOTYPE	45	1e-16	ACTN4, ADAMTS13, ARID3A, BBX, BCR, CARM1, CCND1, CCR6, CD276, CSK, EGFR, EGLN2, EVL, FERMT3, GSE1, JARID2, KDM6B, KLF11, LFNG, LRP5, LSP1, LYN, NFATC1, NFKBIB, PARVB, PIM3, PPP1R15A, PRKCZ, PTPN12, PTPN6, RGS14, RXRA, SEPT9, SH3BP2, SMARCB1, ST14, STXBP2,
mortality/aging	PHENOTYPE	56	2.22045e-16	ACTN4, ADAMTS13, ARHGEF18, ARID3A, ATAD3A, ATP11A, BAIAP2, BCR, CACNA1C, CARM1, CCND1, COL5A1, CSK, EGFR, EHMT1, EVL, FBXW8, FERMT3, FOXK1, GGA1, GLI2, JARID2, KDM4B, KDM6B, LFNG, LRP5, LYN, MAP1S, MAPK8IP3, MGRN1, NAB2, NFATC1, NFKBIB, NMNAT1, PPP1R15A,
plasma membrane	GO_CELL_COMP	50	3.66374e-15	ATP11A, BAIAP2, BCR, CACNA1C, CCR6, CD82, CDH23, COL13A1, CSK, CYTH4, EFNA2, EGFR, EHMT1, ENO2, EPS8L2, FXYD7, GNA15, GPSM1, GRM2, GYPC, KCNQ1, LRP5, LSP1, LYN, MGRN1, MSLN, PARVB, PLCH2, PLEKHO1, PRKCZ, PTPN12, RAB40C, RAB8A, RGS14, RYR1, SLC12A3, SLC16A
immune system phenotype	PHENOTYPE	44	5.10703e-15	ACTN4, ADAMTS13, ARID3A, BBX, BCR, CACNA1C, CARM1, CCND1, CCR6, CD276, COL13A1, CSK, EGFR, EGLN2, EVL, FERMT3, GSE1, JARID2, KDM6B, LRP5, LSP1, LYN, NFATC1, NFKBIB, PARVB, PIM3, PPP1R15A, PRKCZ, PTPN12, PTPN6, RGS14, RXRA, SEPT9, SH3BP2, SMARCB1, ST14, ST
growth/size/body phenotype	PHENOTYPE	47	1.05471e-14	ACTN4, ARID3A, ATAD3A, BBX, BCR, CARM1, CCND1, CDH23, COL13A1, CSK, EGFR, EHMT1, FBXW8, FOXK1, GGA1, GLI2, GPSM1, JARID2, KCNQ1, LFNG, LRP5, MGRN1, NAB2, NAV2, NFATC1, PACS2, PARVB, PIM3, PPP1R15A, PTPN12, PTPN6, RAB8A, RGS14, RXRA, RYR1, SKI, SLC34A3, SL
nervous system phenotype	PHENOTYPE	44	5.24025e-14	BAIAP2, BCR, CACNA1C, CCND1, CCR6, CDH23, COL13A1, CSK, EFNA2, EGFR, EHMT1, ENO2, EPS8L2, EVL, FBXW8, FERMT3, FGF22, GLI2, GPSM1, GRM2, JARID2, KCNQ1, KDM6B, LFNG, LRP5, LYN, MAPK8IP3, MGRN1, NAB2, NAV2, NMNAT1, PRKCZ, PTPN12, PTPN6, RGS14, RXRA, SH3BP2,
cellular phenotype	PHENOTYPE	43	6.4726e-14	ACTN4, ARID3A, BBX, BCR, CCND1, COL13A1, CSK, EFNA2, EGFR, EGLN2, ENO2, EVL, FBXW8, FOXK1, GLI2, JARID2, KDM4B, LRP5, LSP1, MAP1S, MAPK8IP3, NAB2, NFATC1, PACS2, PPP1R15A, PRMT1, PTPN6, RAB8A, RXRA, RYR1, SEPT9, SH3BP2, SKI, SMARCB1, SORBS3, ST14, TCIRG1,
cardiovascular system phenotype	PHENOTYPE	36	2.3026e-13	ACTN4, ARID3A, BBX, CACNA1C, CCND1, CDH23, COL5A1, CSK, EGFR, EGLN2, EHMT1, EVL, FBXW8, FERMT3, GPSM1, GSE1, JARID2, KCNQ1, KDM6B, LFNG, LRP5, MAP1S, MAPK8IP3, MGRN1, NFATC1, PTPN12, RGS14, RXRA, RYR1, SKI, SLC12A3, SMARCB1, THRA, TNFRSF1B, TP73, ZFPM1
Dentritic Cells	EXPRESSION	61	7.41074e-13	ACAP1, ACTN4, ARHGEF18, BANP, BBX, BCR, CARM1, CD82, CHD3, COL9A3, CSK, CXXC5, CYTH4, DHX30, DUSP5, EGLN2, EVL, FBXW8, FERMT3, GGA1, GNA15, GRAMD4, GSE1, GYPC, JARID2, KLF11, LSP1, LYN, MAN2B2, MAP1S, PARVB, PDCD6, PIM3, PLEKHO1, PPP1R15A, PPP2R5C, PRICKL
Monocytes	EXPRESSION	57	1.02759e-11	ACAP1, ACTN4, ARHGEF18, BANP, BBX, BCR, CARM1, CD82, CHD3, COL9A3, CSK, CYTH4, DHX30, EGLN2, EVL, FBXW8, FERMT3, GGA1, GNA15, GRAMD4, GSE1, GYPC, JARID2, KLF11, LSP1, LYN, MAN2B2, MAP1S, PDCD6, PLEKHO1, PPP1R15A, PPP2R5C, PRICKLE4, PRKCZ, PRMT1, PTBP1, PT
Whole Blood	EXPRESSION	56	1.09264e-11	ACAP1, ACTN4, ARHGEF18, BANP, BBX, BCR, CD82, CHD3, COL9A3, CSK, CYTH4, DHX30, EGLN2, EVL, FBXW8, FERMT3, GGA1, GNA15, GRAMD4, GSE1, GYPC, JARID2, KDM6B, KLF11, LSP1, LYN, MAN2B2, MAP1S, PDCD6, PLEKHO1, PPP1R15A, PPP2R5C, PRICKLE4, PRKCZ, PRMT1, PTBP1, PT
Myeloid	EXPRESSION	59	1.09369e-11	ACAP1, ACTN4, ARHGEF18, ATG16L2, BANP, BBX, BCR, CARM1, CD82, CHD3, COL9A3, CSK, CYTH4, DHX30, EGLN2, EVL, FBXW8, FERMT3, GGA1, GNA15, GRAMD4, GSE1, GYPC, JARID2, KDM6B, KLF11, LSP1, LYN, MAN2B2, MAP1S, PDCD6, PLEKHO1, PPP1R15A, PPP2R5C, PRICKLE4, PRKCZ,
normal phenotype	PHENOTYPE	30	2.04644e-11	ADAMTS13, ARID3A, BCR, CCND1, CCR6, CSK, EGFR, EHMT1, EVL, GLI2, GNA15, JARID2, KCNQ1, KDM4B, KLF11, LRP5, MAPK8IP3, MSLN, NAB2, NFKBIB, PARVB, PDCD6, PIM3, PLCH2, PPP1R15A, RXRA, SEPT9, TCIRG1, WISP3, ZFPM1
nucleus	GO_CELL_COMP	53	3.33906e-11	ACTN4, ARID3A, ATG16L2, BANP, BBX, CARM1, CCND1, CHD3, EGFR, EGLN2, EHMT1, FOXK1, GGA1, GLI2, INF2, JARID2, KDM4B, KLF11, LYN, MAP1S, MAPK15, MGRN1, NAB2, NAV2, NFKBIB, NMNAT1, PDCD6, PLEKHO1, PPP2R5C, PRDM12, PRICKLE4, PRMT1, PTPN6, RGS14, RXRA, SKI, SMA
Smooth Muscle	EXPRESSION	52	8.94168e-11	ACAP1, ACTN4, ARHGEF18, BANP, BBX, BCR, CARM1, CCND1, CD82, CHD3, COL5A1, COL9A3, CSK, DHX30, EGLN2, EPS8L2, EVL, FBXW8, GGA1, GSE1, GYPC, INF2, JARID2, KDM4B, LSP1, MAN2B2, MAP1S, PDCD6, PLEKHO1, PRICKLE4, PRKCZ, PRMT1, PTBP1, PTPN12, PTPN6, RAB8A, RXRA,
B Cells	EXPRESSION	54	9.31991e-11	ACAP1, ACTN4, ARHGEF18, ATAD3A, BANP, BBX, BCR, C7orf26, CARM1, CCR6, CD82, CHD3, COL9A3, CSK, CXXC5, DHX30, EGLN2, EVL, FBXW8, FERMT3, GGA1, GNA15, GSE1, GYPC, JARID2, LSP1, LYN, MAN2B2, MAP1S, NFATC1, PARVB, PDCD6, PLEKHO1, PPP1R15A, PRICKLE4, PRKCZ, PR
skeleton phenotype	PHENOTYPE	27	2.30355e-10	BBX, CCND1, EGFR, FBXW8, FERMT3, GLI2, JARID2, KDM4B, LFNG, LRP5, NAB2, NFATC1, NFKBIB, PARVB, PLEKHO1, PTPN6, RGS14, RXRA, RYR1, SH3BP2, SKI, SLC34A3, SLC39A14, TCIRG1, THRA, TNFRSF1B, TP73
B Lymphoblasts	EXPRESSION	58	3.12776e-10	ACAP1, ACTN4, ARHGEF18, ATAD3A, BANP, BBX, BCR, CARM1, CD82, CHD3, CSK, DHX30, DUSP5, EGLN2, EVL, FBXW8, FERMT3, GGA1, GNA15, GSE1, GYPC, JARID2, LSP1, LYN, MAN2B2, MAP1S, MGRN1, NFKBIB, PARVB, PDCD6, PIM3, PLEKHO1, PPP1R15A, PPP2R5C, PRICKLE4, PRMT1, PTB
T Cells (CD4+)	EXPRESSION	53	5.16626e-10	ACAP1, ACTN4, ARHGEF18, ATAD3A, BANP, BBX, BCR, CARM1, CD82, CHD3, CSK, CYTH4, DHX30, EGLN2, EVL, FBXW8, FERMT3, GGA1, GNA15, GSE1, GYPC, JARID2, LSP1, MAN2B2, MAP1S, PDCD6, PLEKHO1, PPP2R5C, PRICKLE4, PRKCZ, PRMT1, PTBP1, PTPN6, PVRIG, RAB8A, RGS14, SEPT
ERK Signaling	SUPER_PATHWAY	22	5.59743e-10	ACTN4, BAIAP2, CACNA1C, CCND1, CCR6, CDH23, COL13A1, COL5A1, COL9A3, EGFR, FGF22, GNA15, LRP5, MAPK8IP3, NFKBIB, PARVB, PPP1R15A, PPP2R5C, PRKCZ, TESK1, TNFRSF1B, TNFRSF8
serine	COMPOUND	27	6.5349e-10	ACTN4, ADAMTS13, BCR, CCND1, CETP, CSK, DUSP5, EGFR, GGA1, GRM2, GYPC, KCNQ1, LSP1, LYN, NFKBIB, PIM3, PPP1R15A, PRKCZ, PTPN12, PTPN6, RXRA, RYR1, SLC12A3, ST14, TESK1, TNFRSF1B, TNFRSF8
Pineal (Day)	EXPRESSION	54	1.29858e-09	ACAP1, ACTN4, AGAP1, ARHGEF18, BANP, BBX, BCR, CARM1, CD82, CHD3, COL9A3, CSK, CXXC5, DHX30, DUSP5, EGLN2, ENO2, EVL, FBXW8, GGA1, GPSM1, GSE1, GYPC, JARID2, LSP1, MAN2B2, MAP1S, NAB2, NAV2, PACS2, PDCD6, PLCH2, PLEKHO1, PRICKLE4, PRKCZ, PRMT1, PTBP1, PTP
integument phenotype	PHENOTYPE	26	1.39534e-09	ARID3A, CACNA1C, CCND1, CDH23, COL5A1, EGFR, EGLN2, FERMT3, FGF22, GLI2, KDM4B, LYN, MGRN1, NAB2, NAV2, NFATC1, PTPN6, RGS14, RXRA, RYR1, SH3BP2, ST14, THRA, TMPO, TNFRSF1B, ZFPM1
Amygdala	EXPRESSION	52	1.55979e-09	ACAP1, ACTN4, AGAP1, ARHGEF18, BAIAP2, BANP, BBX, BCR, CARM1, CARNS1, CD82, CHD3, COL9A3, CSK, DHX30, EGLN2, ENO2, EVL, FBXW8, FXYD7, GGA1, GPSM1, GSE1, GYPC, JARID2, LSP1, MAN2B2, MAP1S, MAPK8IP3, PACS2, PDCD6, PLEKHO1, PRICKLE4, PRKCZ, PRMT1, PTBP1, PTP
NK Cells	EXPRESSION	54	1.62619e-09	ACAP1, ACTN4, ARHGEF18, ATAD3A, BANP, BBX, BCR, C7orf26, CARM1, CD82, CHD3, COL9A3, CSK, CXXC5, CYTH4, DHX30, EGLN2, EVL, FBXW8, FERMT3, GGA1, GSE1, GYPC, JARID2, LSP1, MAN2B2, MAP1S, PDCD6, PLEKHO1, PPP1R15A, PPP2R5C, PRICKLE4, PRKCZ, PRMT1, PTBP1, PTPN6
Prefrontal Cortex	EXPRESSION	52	2.53032e-09	ACAP1, ACTN4, AGAP1, ARHGEF18, BAIAP2, BANP, BBX, BCR, CARM1, CARNS1, CD82, CHD3, COL5A1, COL9A3, CSK, DHX30, EGLN2, ENO2, EVL, FBXW8, FXYD7, GGA1, GPSM1, GSE1, GYPC, JARID2, LSP1, MAN2B2, MAP1S, MAPK8IP3, PACS2, PDCD6, PLEKHO1, PRICKLE4, PRKCZ, PRMT1, PT
respiratory system phenotype	PHENOTYPE	22	4.35618e-09	CARM1, CCND1, CSK, EGFR, ENO2, FBXW8, GLI2, JARID2, KDM6B, LFNG, LYN, MAPK8IP3, MGRN1, NAB2, NFATC1, PTPN6, RXRA, RYR1, SH3BP2, STXBP2, TNFRSF1B, TP73
digestive/alimentary phenotype	PHENOTYPE	22	4.48839e-09	BCR, CCND1, CDH23, EGFR, FERMT3, GLI2, KCNQ1, LYN, NFATC1, PTPN6, RAB8A, RXRA, RYR1, SH3BP2, SLC34A3, SLC6A19, SMARCB1, ST14, THRA, TMPO, TNFRSF1B, TP73
Placenta	EXPRESSION	49	4.65401e-09	ACAP1, ACTN4, ARHGEF18, ARID3A, BANP, BBX, BCR, CARM1, CCND1, CD82, CHD3, COL5A1, COL9A3, CSK, DHX30, DUSP5, EGFR, EGLN2, EPS8L2, EVL, FBXW8, GGA1, GSE1, GYPC, JARID2, LSP1, MAN2B2, MAP1S, PDCD6, PLEKHO1, PRICKLE4, PRKCZ, PRMT1, PTBP1, PTPN6, RAB8A, RXRA,
cytoplasm	GO_CELL_COMP	44	5.5265e-09	ABLIM3, ACTN4, AGAP1, ARHGEF18, ARID3A, ATG16L2, BAIAP2, BBX, CACNA1C, CARM1, CHD3, CSK, CTIF, CXXC5, DHX30, EGFR, EHMT1, EPS8L2, EVL, FAM110B, GLI2, INF2, LYN, MAP1S, MGRN1, NFATC1, PDCD6, PIM3, PLCH2, PLEKHO1, PRKCZ, PRMT1, PTPN12, PTPN6, RGS14, RYR1, S
behavior/neurological phenotype	PHENOTYPE	33	5.96422e-09	B4GALNT3, BAIAP2, BCR, CACNA1C, CCND1, CDH23, COL13A1, CSK, EHMT1, ENO2, FGF22, FOXK1, GLI2, GPSM1, GRM2, GSE1, KCNQ1, LRP5, MAP1S, NAB2, NAV2, NMNAT1, PACS2, PRKCZ, RGS14, RXRA, RYR1, ST14, SUN1, TCIRG1, THRA, TNFRSF1B, TP73
T Cells (CD8+)	EXPRESSION	50	6.74436e-09	ACAP1, ACTN4, ARHGEF18, BANP, BBX, BCR, CARM1, CD82, CHD3, CSK, CYTH4, DHX30, DUSP5, EGLN2, EVL, FBXW8, FERMT3, GGA1, GSE1, GYPC, JARID2, LSP1, MAN2B2, MAP1S, PDCD6, PLEKHO1, PPP2R5C, PRICKLE4, PRKCZ, PRMT1, PTBP1, PTPN6, PVRIG, RAB8A, RGS14, SEPT9, SFI1,
Cerebellum Peduncles	EXPRESSION	48	6.93582e-09	ABLIM3, ACAP1, ACTN4, AGAP1, ARHGEF18, BANP, BBX, BCR, CARM1, CARNS1, CD82, CHD3, COL9A3, CSK, CXXC5, DHX30, DUSP5, EGLN2, ENO2, EVL, FBXW8, GGA1, GSE1, GYPC, JARID2, LSP1, MAN2B2, MAP1S, PDCD6, PLEKHO1, PRICKLE4, PRKCZ, PRMT1, PTBP1, PTPN6, RAB26, RAB8A,
Cardiac Myocytes	EXPRESSION	48	7.16247e-09	ACAP1, ACTN4, ARHGEF18, BANP, BBX, BCR, CARM1, CCND1, CD82, CHD3, COL13A1, COL5A1, COL9A3, CSK, DHX30, EGLN2, EVL, FBXW8, FGF22, GGA1, GSE1, GYPC, JARID2, LSP1, MAN2B2, MAP1S, PDCD6, PLEKHO1, PRICKLE4, PRKCZ, PRMT1, PTBP1, PTPN6, RAB8A, RXRA, SEPT9, SLC16
Bone Marrow	EXPRESSION	47	7.21298e-09	ACAP1, ACTN4, ARHGEF18, BANP, BBX, BCR, CARM1, CD82, CHD3, COL9A3, CSK, DHX30, EGLN2, EVL, FBXW8, FERMT3, GGA1, GNA15, GSE1, GYPC, JARID2, LSP1, LYN, MAN2B2, MAP1S, PDCD6, PLEKHO1, PPP1R15A, PRICKLE4, PRKCZ, PRMT1, PTBP1, PTPN6, RAB8A, RXRA, SEPT9, SLC16A
Pineal (Night)	EXPRESSION	52	8.81571e-09	ACAP1, ACTN4, AGAP1, ARHGEF18, BANP, BBX, BCR, CARM1, CD82, CHD3, COL9A3, CSK, CXXC5, DHX30, DUSP5, EGLN2, ENO2, EVL, FBXW8, GGA1, GPSM1, GSE1, GYPC, JARID2, LSP1, MAN2B2, MAP1S, NAB2, PACS2, PDCD6, PLCH2, PLEKHO1, PRICKLE4, PRKCZ, PRMT1, PTBP1, PTPN6, RA
Retina	EXPRESSION	50	1.27559e-08	ACAP1, ACTN4, ARHGEF18, BANP, BBX, BCR, CARM1, CARNS1, CCND1, CD82, CHD3, COL9A3, CSK, DHX30, DUSP5, EGLN2, ENO2, EVL, FBXW8, GGA1, GPSM1, GSE1, GYPC, JARID2, LSP1, MAN2B2, MAP1S, PACS2, PDCD6, PLEKHO1, PRDM12, PRICKLE4, PRKCZ, PRMT1, PTBP1, PTPN6, RAB8A,
Small Intestine	EXPRESSION	48	1.69584e-08	ACAP1, ACTN4, ARHGEF18, BANP, BBX, BCR, CARM1, CD82, CHD3, COL5A1, COL9A3, CSK, DHX30, EGLN2, EVL, FBXW8, GGA1, GRAMD4, GSE1, GYPC, JARID2, KCNQ1, LSP1, MAN2B2, MAP1S, PDCD6, PLEKHO1, PPP2R5C, PRICKLE4, PRKCZ, PRMT1, PTBP1, PTPN6, RAB8A, RGS14, RXRA, SEPT
Thymus	EXPRESSION	46	1.95773e-08	ACAP1, ACTN4, ARHGEF18, BANP, BBX, BCR, CARM1, CD82, CHD3, COL9A3, CSK, DHX30, EGLN2, EVL, FBXW8, GGA1, GNA15, GSE1, GYPC, JARID2, LSP1, MAN2B2, MAP1S, PDCD6, PLEKHO1, PRICKLE4, PRKCZ, PRMT1, PTBP1, PTPN6, PVRIG, RAB8A, RXRA, SEPT9, SMARCB1, SORBS3, STXBP
Medulla Oblongata	EXPRESSION	47	2.56267e-08	ACAP1, ACTN4, AGAP1, ARHGEF18, BANP, BBX, BCR, CARM1, CARNS1, CD82, CHD3, COL9A3, CSK, DHX30, EGLN2, ENO2, EVL, FBXW8, FXYD7, GGA1, GSE1, GYPC, JARID2, LSP1, MAN2B2, MAP1S, MAPK8IP3, PDCD6, PLEKHO1, PRICKLE4, PRKCZ, PRMT1, PTBP1, PTPN6, RAB26, RAB8A, RXRA
extracellular vesicular exosome	GO_CELL_COMP	24	2.71355e-08	ACTN4, BAIAP2, BCR, CD82, CETP, CSK, ENO2, EPS8L2, FERMT3, LSP1, MGRN1, PDCD6, PRKCZ, PTBP1, PTPN6, RAB8A, RYR1, SLC12A3, SLC6A19, SNX18, STXBP2, TNFRSF8, TOM1, TTYH3
Parietal Lobe	EXPRESSION	47	2.75823e-08	ACAP1, ACTN4, AGAP1, ARHGEF18, BANP, BBX, BCR, CARM1, CARNS1, CD82, CHD3, COL9A3, CSK, DHX30, EGLN2, ENO2, EVL, FBXW8, FXYD7, GGA1, GSE1, GYPC, JARID2, LSP1, MAN2B2, MAP1S, MAPK8IP3, PDCD6, PLEKHO1, PRICKLE4, PRKCZ, PRMT1, PTBP1, PTPN6, RAB26, RAB8A, RXRA
Occipital Lobe	EXPRESSION	47	2.91409e-08	ACAP1, ACTN4, AGAP1, ARHGEF18, BANP, BBX, BCR, CARM1, CARNS1, CD82, CHD3, COL9A3, CSK, DHX30, EGLN2, ENO2, EVL, FBXW8, FXYD7, GGA1, GSE1, GYPC, JARID2, LSP1, MAN2B2, MAP1S, MAPK8IP3, PDCD6, PLEKHO1, PRICKLE4, PRKCZ, PRMT1, PTBP1, PTPN6, RAB26, RAB8A, RXRA
Fetal Lung	EXPRESSION	47	3.00426e-08	ACAP1, ACTN4, ARHGEF18, BANP, BBX, BCR, CARM1, CD82, CHD3, COL5A1, COL9A3, CSK, DHX30, EGLN2, EVL, FBXW8, GGA1, GSE1, GYPC, INF2, JARID2, KDM4B, LSP1, MAN2B2, MAP1S, PDCD6, PLEKHO1, PRICKLE4, PRKCZ, PRMT1, PTBP1, PTPN12, PTPN6, RAB8A, RXRA, SEPT9, SLC39A1
Cingulate Cortex	EXPRESSION	47	3.15404e-08	ACAP1, ACTN4, AGAP1, ARHGEF18, BANP, BBX, BCR, CARM1, CARNS1, CD82, CHD3, COL9A3, CSK, DHX30, EGLN2, ENO2, EVL, FBXW8, FXYD7, GGA1, GSE1, GYPC, JARID2, LSP1, MAN2B2, MAP1S, MAPK8IP3, PDCD6, PLEKHO1, PRICKLE4, PRKCZ, PRMT1, PTBP1, PTPN6, RAB26, RAB8A, RXRA
Hypothalamus	EXPRESSION	48	3.40086e-08	ACAP1, ACTN4, AGAP1, ARHGEF18, BANP, BBX, BCR, CARM1, CARNS1, CD82, CHD3, COL9A3, CSK, DHX30, EGLN2, ENO2, EVL, FBXW8, FXYD7, GGA1, GPSM1, GSE1, GYPC, JARID2, LSP1, MAN2B2, MAP1S, PACS2, PDCD6, PLEKHO1, PRICKLE4, PRKCZ, PRMT1, PTBP1, PTPN6, RAB8A, RUFY3,
cancer	DISORDER	31	3.62329e-08	ACTN4, ADAMTS13, BCR, CCND1, CCR6, CD82, CETP, CSK, EGFR, ENO2, GLI2, KCNQ1, LRP5, LYN, MSLN, PARVB, PPP1R15A, PRMT1, PTBP1, PTPN12, PTPN6, RXRA, RYR1, SKI, SMARCB1, ST14, THRA, TMPO, TNFRSF1B, TNFRSF8, TP73
Fetal Brain	EXPRESSION	48	3.65184e-08	ACAP1, ACTN4, ARHGEF18, BANP, BBX, BCR, CARM1, CD82, CHD3, COL9A3, CSK, CTIF, DHX30, EGLN2, ENO2, EVL, FBXW8, FXYD7, GGA1, GSE1, GYPC, JARID2, LSP1, MAN2B2, MAP1S, MGRN1, NAV2, PDCD6, PLEKHO1, PRICKLE4, PRKCZ, PRMT1, PTBP1, PTPN6, RAB26, RAB8A, RXRA, SEPT
Genes used as set
1	ABLIM3
2	ACAP1
3	ACTN4
4	ADAMTS13
5	AGAP1
6	AJAP1
7	ARHGEF18
8	ARID3A
9	ATAD3A
10	ATG16L2
11	ATP11A
12	B4GALNT3
13	BAIAP2
14	BANP
15	BBX
16	BCR
17	BTBD19
18	C1orf105
19	C1orf220
20	C7orf26
21	CACNA1C
22	CARM1
23	CARNS1
24	CCDC155
25	CCND1
26	CCR6
27	CD276
28	CD82
29	CDH23
30	CETP
31	CHD3
32	COL13A1
33	COL5A1
34	COL9A3
35	CSK
36	CTIF
37	CXXC5
38	CYTH4
39	D2HGDH
40	DHX30
41	DUSP5
42	EFNA2
43	EGFR
44	EGLN2
45	EHMT1
46	ENO2
47	EPS8L2
48	ERICH1-AS1
49	EVL
50	FAM110B
51	FAM207A
52	FBXW8
53	FERMT3
54	FGF22
55	FOXK1
56	FRMD8
57	FXYD7
58	GGA1
59	GLI2
60	GNA15
61	GPSM1
62	GPT2
63	GRAMD4
64	GRM2
65	GSE1
66	GYPC
67	INF2
68	JARID2
69	KCNQ1
70	KDM4B
71	KDM6B
72	KLF11
73	KLHDC7B
74	KLHL30
75	LFNG
76	LINC00152
77	LINC00319
78	LINC00523
79	LINC01104
80	LRP5
81	LRRC23
82	LRRC27
83	LSP1
84	LYN
85	MAN2B2
86	MAP1S
87	MAPK15
88	MAPK8IP3
89	MGRN1
90	MIR1226
91	MIR5189
92	MSLN
93	MYEOV
94	NAB2
95	NAV2
96	NFATC1
97	NFKBIB
98	NMNAT1
99	NOP14-AS1
100	PACS2
101	PARD3B
102	PARVB
103	PDCD6
104	PIM3
105	PLCH2
106	PLEKHO1
107	PPP1R15A
108	PPP1R37
109	PPP2R5C
110	PRDM12
111	PRICKLE4
112	PRKCZ
113	PRMT1
114	PTBP1
115	PTPN12
116	PTPN6
117	PVRIG
118	RAB26
119	RAB40C
120	RAB8A
121	RGS14
122	RUFY3
123	RXRA
124	RYR1
125	SCAMP4
126	2015-09-09
127	SFI1
128	SH3BP2
129	SH3D21
130	SIPA1L3
131	SKI
132	SLC12A3
133	SLC16A3
134	SLC34A3
135	SLC39A12
136	SLC39A14
137	SLC6A19
138	SLCO4A1
139	SMARCB1
140	SNX18
141	SORBS3
142	ST14
143	STXBP2
144	SUN1
145	SUPT6H
146	TBC1D14
147	TBCD
148	TCIRG1
149	TESK1
150	THRA
151	TIGD5
152	TMPO
153	TNFRSF1B
154	TNFRSF8
155	TNNI2
156	TOM1
157	TOX2
158	TP53I13
159	TP73
160	TPSD1
161	TRIM46
162	TTLL10
163	TTYH2
164	TTYH3
165	UBE2QL1
166	VMP1
167	WISP3
168	ZBTB38
169	ZC3H12A
170	ZC3H18
171	ZDHHC18
172	ZFPM1
173	ZMIZ2
174	ZNF362
175	ZNF517
176	ZNF710

## Sheet: GeneDeck_enrichment_table_hyper
Set Name	text box set
Background genome size	43494
Number of genes in set	319
Total number of descriptors for this set	11273
Descriptor	Attribute type	Score	P Value	Genes sharing this descriptor
nervous system phenotype	PHENOTYPE	126	1e-16	ADCY1, ADCYAP1, ADRA2C, AHR, ASCL1, ATP8A2, BHLHE22, BMP2, BRSK2, CACNG4, CADM2, CHAT, CHL1, CHN2, CNTN4, CPLX2, CTNNA2, CTSL, DKK1, DMRT3, DPP6, DRD5, DTNA, EMX1, EMX2, EN2, EPCAM, EVX1, F2RL1, FAAH, FBLN1, FOXC1, FOXD3, FOXE3, FOXF2, FOXG1, FOXQ1, FZD2,
mortality/aging	PHENOTYPE	117	1e-16	ADCYAP1, ADRA2C, AHR, ASCL1, ATP8A2, BMP2, BRSK2, CACNG4, CHAT, CPLX2, CTNNA2, CTSL, DKK1, DMRT2, DMRT3, DOCK1, DOCK5, DSG2, DTNA, EMX1, EMX2, EN2, EPCAM, EVX1, F2RL1, FAAH, FBLN1, FOXC1, FOXD3, FOXE1, FOXF1, FOXF2, FOXG1, FOXL1, FOXQ1, FZD2, GAD1, GATA3,
nucleus	GO_CELL_COMP	109	1e-16	ADCY1, AFAP1L1, AHR, ASCL1, ASXL3, BHLHE22, CAMTA1, CHAT, CTSL, DMRT2, DMRT3, DOCK1, EMX1, EMX2, EN2, EPHA6, EVX1, FIP1L1, FOXB2, FOXC1, FOXD2, FOXE1, FOXE3, FOXF1, FOXF2, FOXG1, FOXL1, FOXQ1, FOXR1, GATA3, GATA4, GATA6, GSX1, HMGA2, HMX2, HMX3, HOXC11, H
behavior/neurological phenotype	PHENOTYPE	97	1e-16	ADCY1, ADCYAP1, ADRA2C, AHR, ASCL1, ATP8A2, BHLHE22, BRSK2, CACNG4, CHAT, CHL1, CHST8, CPLX2, CTNNA2, CTSL, DTNA, EMX1, EMX2, EN2, EPHA6, F2RL1, FAAH, FMN2, FOXE3, FOXF2, FOXG1, FOXQ1, GABRA5, GAD1, GPR26, GRIA2, GRIN2D, GSX1, HMGA2, HMX2, HMX3, HOXC10, H
growth/size/body phenotype	PHENOTYPE	87	1e-16	ADCYAP1, AHR, ASCL1, ATP8A2, BHLHE22, BMP2, CACNG4, CHAT, CTNNA2, CTSL, DOCK1, DTNA, EMX1, EN2, EPCAM, FBLN1, FOXC1, FOXF2, FOXG1, FOXL1, FOXQ1, FZD2, GAD1, GATA3, GATA4, GATA6, GPR26, GRIA2, GRIN2D, GSX1, HMGA2, HMX2, HMX3, HOXC10, HOXC13, HOXC9, HSPA4L,
homeostasis/metabolism phenotype	PHENOTYPE	86	1e-16	ADCY1, ADCYAP1, ADRA2C, AHR, ATP8A2, BMP2, CHAT, CHST8, CTSL, DKK1, DOCK1, EN2, EPCAM, F2RL1, FAAH, FOXC1, FOXE1, FOXF2, FOXG1, FOXQ1, FZD2, GAD1, GATA3, GATA4, GATA6, GPR26, GREM1, GRIA2, GRIN2D, HMGA2, HMX2, HMX3, HSPA4L, ITGA9, KCNC1, KCNK1, KCNK2, KCN
plasma membrane	GO_CELL_COMP	82	1e-16	ADCY1, ADRA2C, AFAP1L1, AMER3, ANO5, CACNG4, CADM2, CHL1, CNTN4, DKK1, DRD5, DSG2, DTNA, EPCAM, F2RL1, FMN2, FZD10, FZD2, GABRA5, GABRG3, GAD1, GPC6, GPR158, GPR26, GPR27, GRIA2, GRIN2D, HTR1E, ISLR2, ITGA9, KCNC1, KCND2, KCNK1, KCNK2, KCNN2, KCNS3, LEPR,
calcium	COMPOUND	72	1e-16	ADCY1, ADCYAP1, ANO5, BMP2, BMP3, CACNG4, CHAT, CLEC11A, CTSL, DSG2, F2RL1, FAAH, FBLN1, FZD10, FZD2, GAD1, GALNT13, GALNTL6, GATA3, GATA4, GRIA2, GRIN2D, KCNN2, LEPR, MLNR, MME, MMP2, MSX2, MYOD1, NPR3, NPTX2, NRG1, NTF3, P2RY1, PCDH10, PCDH17, PCDHA13,
skeleton phenotype	PHENOTYPE	65	1e-16	AHR, BMP2, BMP3, CHAT, CTSL, DKK1, DMRT2, DMRT3, DTNA, EMX1, EMX2, F2RL1, FBLN1, FOXC1, FOXD3, FOXF2, FOXG1, FOXQ1, FZD2, GABRA5, GAD1, GATA3, GATA4, GREM1, GRIN2D, GSX1, HOXC10, HOXC11, HOXC13, HOXC9, HOXD1, HOXD11, HOXD12, HOXD3, HOXD8, ID4, IRAK3, LEP,
cardiovascular system phenotype	PHENOTYPE	60	1e-16	ADRA2C, AHR, BMP2, CHAT, DOCK1, DRD5, DTNA, EMX1, EMX2, EPCAM, F2RL1, FBLN1, FOXC1, FOXD3, FOXE3, FOXF1, FOXG1, FOXQ1, FZD2, GATA3, GATA4, GATA6, GRIN2D, HOXD3, IRX5, ITGA9, LEP, LEPR, MEIS1, MMP2, MSX2, MYOD1, NPR3, NR2F2, NRG1, NTF3, PAX1, PDE4B, PDGFRA
sequence-specific DNA binding transcription factor activity	GO_MOLEC_FUNC	59	1e-16	AHR, ASCL1, DMRT2, DMRT3, EMX1, EMX2, EN2, EVX1, FOXC1, FOXD2, FOXD3, FOXE1, FOXE3, FOXF2, FOXG1, FOXL1, GATA3, GATA4, GATA6, GSX1, HMX2, HMX3, HOXC10, HOXC12, HOXC9, HOXD1, HOXD11, HOXD12, HOXD3, HOXD8, IRX1, IRX5, IRX6, LHX2, LHX4, LHX9, MEIS1, NR2F1, N
normal phenotype	PHENOTYPE	57	1e-16	ASCL1, BMP2, BRSK2, CACNG4, CHAT, DRD5, EMX1, FAAH, FOXC1, FOXG1, FZD10, GAD1, GALNT13, GATA3, GATA4, GATA6, GRIA2, HMX3, ITGA9, KCNN2, LEPR, MMP2, MSX2, MYOD1, NCAM2, NEURL1, NR2F1, NTF3, OSR2, PAX1, PAX9, PCDHAC1, PCDHGA1, PDGFRA, PDX1, PKP4, POU4F2, PO
embryogenesis phenotype	PHENOTYPE	55	1e-16	ADRA2C, BMP2, DKK1, DMRT2, DOCK1, DOCK5, EMX1, EMX2, EN2, EPCAM, EVX1, F2RL1, FBLN1, FOXC1, FOXD3, FOXF1, FOXG1, FOXQ1, FZD2, GAD1, GATA3, GATA4, GATA6, GREM1, HMX3, HOXD11, HOXD12, HOXD3, LEP, LRAT, MSX2, NEURL1, NR2F2, NRG1, OSR2, PAX1, PAX9, PDGFRA, PP
sequence-specific DNA binding	GO_MOLEC_FUNC	55	1e-16	AHR, ASCL1, DMRT2, DMRT3, EMX1, EN2, EVX1, FOXB2, FOXC1, FOXD2, FOXE1, FOXE3, FOXF1, FOXF2, FOXG1, FOXL1, FOXQ1, FOXR1, GATA4, GSX1, HMX2, HMX3, HOXC10, HOXC12, HOXC13, HOXC9, HOXD1, HOXD11, HOXD12, HOXD3, HOXD8, IRX1, IRX5, IRX6, LHX2, LHX4, LHX9, MEIS1,
vision/eye phenotype	PHENOTYPE	54	1e-16	AHR, ASCL1, ATP8A2, BHLHE22, CTSL, DKK1, DOCK5, DRD5, EMX1, EMX2, FOXC1, FOXD3, FOXE3, FOXF2, FOXG1, FOXQ1, GATA3, GSX1, HOXC13, IRX5, IRX6, ITGA9, LEP, LEPR, LHX2, LRAT, MAL, MEIS1, MMP2, MSX2, NAV2, NPR3, NPTX2, NR2F1, NR2F2, NRG1, NRTN, NTF3, OLIG2, OS
integument phenotype	PHENOTYPE	53	1e-16	ADCY1, AHR, ASCL1, ATP8A2, BHLHE22, BRSK2, CTSL, EMX1, F2RL1, FAAH, FBLN1, FOXC1, FOXE1, FOXG1, FOXQ1, GATA3, GATA4, GRIA2, GRIN2D, HMGA2, HOXC13, HOXD1, KCND2, KCNN2, LEP, LEPR, LHX2, MEIS1, MME, MSX2, NAV2, NEURL1, NRG1, OXR1, PAX1, PDGFRA, PDX1, PPARG,
respiratory system phenotype	PHENOTYPE	51	1e-16	AHR, ASCL1, CHL1, DKK1, DMRT2, DOCK1, EMX2, FBLN1, FOXC1, FOXD3, FOXF1, FOXF2, FOXG1, FOXQ1, GAD1, GATA4, GATA6, GREM1, HOXD3, ITGA9, LEP, LEPR, LHX2, LHX4, MEIS1, MMP2, MYOD1, NRG1, NTF3, OLIG2, PAX9, PDGFRA, PRRX1, PTF1A, PTGDR, ROBO3, SALL3, SH3GL2, SH
muscle phenotype	PHENOTYPE	50	1e-16	ADCYAP1, AHR, CHAT, DMRT2, DOCK1, DOCK5, DTNA, FAAH, FOXC1, FOXF1, FOXG1, GATA4, GATA6, HMX2, HMX3, HOXC10, HOXD12, KCNC1, LEP, LEPR, MMP2, MSX2, MYOD1, NR2F2, NRG1, NRTN, NTF3, OLIG2, PAX1, PAX9, PDGFRA, PDX1, PLCE1, PPARG, PRKCA, PTGDR, PTPRM, RYR2, RYR
endocrine/exocrine gland phenotype	PHENOTYPE	49	1e-16	AHR, ASCL1, CHST8, CTSL, DOCK1, DRD5, EMX1, EMX2, EPCAM, F2RL1, FBLN1, FOXC1, FOXE1, FOXG1, FOXL1, GAD1, GATA3, GATA4, GSX1, HMGA2, HMX2, HMX3, HOXD3, LEP, LEPR, LHX4, LHX9, LRAT, MSX2, NEURL1, NR2F2, NRG1, NRTN, ONECUT2, ONECUT3, PAX9, PDGFRA, PDX1, PIWI
craniofacial phenotype	PHENOTYPE	43	1e-16	ASCL1, BMP2, CHL1, CTSL, DKK1, DMRT2, DMRT3, EMX1, EMX2, FBLN1, FOXC1, FOXD3, FOXE1, FOXF2, FOXG1, FOXQ1, FZD2, GAD1, GATA3, GREM1, GSX1, HMGA2, HOXC13, HOXD1, HOXD3, LHX2, MMP2, MSX2, NPR3, OSR2, PAX1, PAX9, PDGFRA, PRRX1, PTF1A, SALL3, SLC32A1, SOX11, S
no phenotypic analysis	PHENOTYPE	43	1e-16	AHR, ASCL1, DOCK1, EMX1, EMX2, EN2, EPCAM, EVX1, F2RL1, FOXF2, GABRA5, GAD1, GATA4, GRIA2, HOXD11, IRX5, ITGA9, KCNK1, LEPR, LHX9, MYOD1, NPNT, NR2F1, NR2F2, OLFM1, OLIG2, PDGFRA, PDX1, PHLPP1, PPARG, PTF1A, RYR2, SH3GL3, SLC18A3, SOX1, SOX14, SOX17, SOX2
positive regulation of transcription from RNA polymerase II promoter	GO_BIOL_PROC	43	1e-16	ABLIM3, ADCYAP1, ASCL1, BMP2, BMP3, EN2, EPCAM, EVX1, F2RL1, FOXC1, FOXD2, FOXD3, FOXF1, FOXF2, GATA3, GATA4, GATA6, GREM1, GSX1, HMGA2, HOXC11, ID4, LHX2, MCF2L, MYOD1, NR2F1, NTF3, ONECUT2, OSR2, P2RY1, PAX1, PAX9, PDX1, POU4F2, PPARG, SOX11, SOX17, SOX
Homeodomain-like	DOMAIN	35	1e-16	EMX1, EMX2, EN2, EVX1, GSX1, HMX2, HMX3, HOXC10, HOXC11, HOXC12, HOXC13, HOXC9, HOXD1, HOXD11, HOXD12, HOXD3, HOXD8, IRX1, IRX5, IRX6, LHX2, LHX4, LHX9, MEIS1, MSX2, ONECUT2, ONECUT3, PAX1, PAX9, PDX1, POU4F2, POU4F3, PRRX1, TLX3, UNCX
negative regulation of transcription from RNA polymerase II promoter	GO_BIOL_PROC	34	1e-16	AHR, BMP2, DKK1, FOXB2, FOXC1, FOXD2, FOXD3, FOXE1, FOXE3, FOXF1, FOXQ1, FOXR1, GATA6, HMGA2, HOXD8, ID4, LEP, MSX2, NR2F1, NR2F2, OLIG2, OSR2, PDX1, POU4F2, PPARG, PRRX1, SKOR1, SOX11, SOX14, SOX17, SOX2, TFAP2B, TFAP2C, ZFPM2
Homeobox_dom	DOMAIN	33	1e-16	EMX1, EMX2, EN2, EVX1, GSX1, HMX2, HMX3, HOXC10, HOXC11, HOXC12, HOXC13, HOXC9, HOXD1, HOXD11, HOXD12, HOXD3, HOXD8, IRX1, IRX5, IRX6, LHX2, LHX4, LHX9, MEIS1, MSX2, ONECUT2, ONECUT3, PDX1, POU4F2, POU4F3, PRRX1, TLX3, UNCX
hearing/vestibular/ear phenotype	PHENOTYPE	31	1e-16	AGAP1, AHR, ATP8A2, BMP2, CTNNA2, CTSL, EMX1, EMX2, FBLN1, FOXG1, FOXQ1, FZD2, GABRA5, GATA3, GRIA2, HMGA2, HMX2, HMX3, MSX2, NPR3, NR2F1, OSR2, PAX9, POU4F2, POU4F3, PPARG, PRRX1, ROBO3, SNAP25, SOX2, SOX9
Homeobox_CS	DOMAIN	30	1e-16	EMX1, EMX2, EN2, EVX1, GSX1, HMX2, HMX3, HOXC10, HOXC11, HOXC12, HOXC13, HOXC9, HOXD1, HOXD11, HOXD12, HOXD3, HOXD8, IRX1, IRX5, IRX6, LHX2, LHX4, LHX9, MSX2, PDX1, POU4F2, POU4F3, PRRX1, TLX3, UNCX
synaptic transmission	GO_BIOL_PROC	26	1e-16	ADCY1, CACNG4, CHAT, DRD5, DTNA, GABRA5, GABRG3, GAD1, GRIA2, GRIN2D, HTR1E, KCNC1, KCND2, KCNK1, KCNK2, KCNN2, KCNS3, NPTX2, PRKCA, RIMS1, SLC18A3, SLC32A1, SLC6A11, SLC6A2, SNAP25, TAC1
homophilic cell adhesion	GO_BIOL_PROC	24	1e-16	DSG2, PCDH10, PCDH17, PCDH7, PCDHA13, PCDHA2, PCDHA3, PCDHA5, PCDHA7, PCDHA8, PCDHA9, PCDHAC1, PCDHGA1, PCDHGA3, PCDHGA5, PCDHGA6, PCDHGA8, PCDHGB1, PCDHGB2, PCDHGB3, PCDHGB4, PCDHGB5, PTPRM, TENM3
Cadherin-like	DOMAIN	22	1e-16	DSG2, PCDH10, PCDH17, PCDH7, PCDHA13, PCDHA2, PCDHA3, PCDHA5, PCDHA7, PCDHA8, PCDHA9, PCDHAC1, PCDHGA1, PCDHGA3, PCDHGA5, PCDHGA6, PCDHGA8, PCDHGB1, PCDHGB2, PCDHGB3, PCDHGB4, PCDHGB5
Cadherin_CS	DOMAIN	22	1e-16	DSG2, PCDH10, PCDH17, PCDH7, PCDHA13, PCDHA2, PCDHA3, PCDHA5, PCDHA7, PCDHA8, PCDHA9, PCDHAC1, PCDHGA1, PCDHGA3, PCDHGA5, PCDHGA6, PCDHGA8, PCDHGB1, PCDHGB2, PCDHGB3, PCDHGB4, PCDHGB5
Cadherin	DOMAIN	22	1e-16	DSG2, PCDH10, PCDH17, PCDH7, PCDHA13, PCDHA2, PCDHA3, PCDHA5, PCDHA7, PCDHA8, PCDHA9, PCDHAC1, PCDHGA1, PCDHGA3, PCDHGA5, PCDHGA6, PCDHGA8, PCDHGB1, PCDHGB2, PCDHGB3, PCDHGB4, PCDHGB5
Cadherin	DOMAIN	21	1e-16	DSG2, PCDH10, PCDH7, PCDHA13, PCDHA2, PCDHA3, PCDHA5, PCDHA7, PCDHA8, PCDHA9, PCDHAC1, PCDHGA1, PCDHGA3, PCDHGA5, PCDHGA6, PCDHGA8, PCDHGB1, PCDHGB2, PCDHGB3, PCDHGB4, PCDHGB5
Cadherin_N	DOMAIN	21	1e-16	PCDH10, PCDH17, PCDH7, PCDHA13, PCDHA2, PCDHA3, PCDHA5, PCDHA7, PCDHA8, PCDHA9, PCDHAC1, PCDHGA1, PCDHGA3, PCDHGA5, PCDHGA6, PCDHGA8, PCDHGB1, PCDHGB2, PCDHGB3, PCDHGB4, PCDHGB5
transcription factor complex	GO_CELL_COMP	21	1e-16	AHR, FOXB2, FOXC1, FOXD2, FOXD3, FOXE1, FOXE3, FOXF1, FOXF2, FOXQ1, FOXR1, GATA6, HOXD12, MSX2, MYOD1, ONECUT3, PTF1A, SKOR1, SOX17, SOX2, SOX9
Homeobox_metazoa	DOMAIN	19	1e-16	EMX1, EMX2, EN2, EVX1, GSX1, HMX2, HMX3, HOXC10, HOXC11, HOXC12, HOXC9, HOXD1, HOXD11, HOXD12, HOXD3, HOXD8, MSX2, PDX1, TLX3
PCDHC	DOMAIN	18	1e-16	PCDHA13, PCDHA2, PCDHA3, PCDHA5, PCDHA7, PCDHA8, PCDHA9, PCDHAC1, PCDHGA1, PCDHGA3, PCDHGA5, PCDHGA6, PCDHGA8, PCDHGB1, PCDHGB2, PCDHGB3, PCDHGB4, PCDHGB5
RNA polymerase II distal enhancer sequence-specific DNA binding transcription factor activity	GO_MOLEC_FUNC	16	1e-16	AHR, FOXB2, FOXC1, FOXD2, FOXD3, FOXE1, FOXE3, FOXF1, FOXQ1, FOXR1, GATA4, GATA6, MYOD1, OLIG2, SOX17, SOX9
reproductive system phenotype	PHENOTYPE	52	1.11022e-16	ADCYAP1, AHR, BMP2, CHAT, CHST8, CPLX2, CTNNA2, CTSL, DMRT2, DMRT3, EMX1, EMX2, EN2, FMN2, FOXC1, GATA3, GATA4, GREM1, GRIA2, GSX1, HMGA2, HMX3, HOXC11, HOXD11, HOXD12, HSPA4L, KCNN2, LEP, LEPR, LHX9, LRAT, MYOD1, NEURL1, NPR3, NR2F2, NRG1, NRTN, NTF3, NX
limbs/digits/tail phenotype	PHENOTYPE	35	1.11022e-16	BMP2, DKK1, DMRT2, DTNA, F2RL1, FBLN1, FOXC1, GAD1, GATA6, GREM1, HMGA2, HOXC10, HOXC11, HOXC13, HOXC9, HOXD11, HOXD12, IRAK3, LEP, LEPR, MEIS1, MSX2, NPR3, PAX1, PAX9, PDGFRA, PRRX1, PTF1A, SOX11, SOX4, SOX9, SP5, TBX4, TFAP2B, ZIC2
FOX	DOMAIN	12	1.22125e-15	FOXB2, FOXC1, FOXD2, FOXD3, FOXE1, FOXE3, FOXF1, FOXF2, FOXG1, FOXL1, FOXQ1, FOXR1
pattern specification process	GO_BIOL_PROC	13	2.44249e-15	FOXB2, FOXC1, FOXD2, FOXD3, FOXE1, FOXE3, FOXF1, FOXL1, FOXQ1, FOXR1, HOXD12, UNCX, ZIC1
TF_fork_head	DOMAIN	12	7.21645e-15	FOXB2, FOXC1, FOXD2, FOXD3, FOXE1, FOXE3, FOXF1, FOXF2, FOXG1, FOXL1, FOXQ1, FOXR1
transcription factor binding	GO_MOLEC_FUNC	20	1.76525e-14	AHR, FOXB2, FOXC1, FOXD2, FOXD3, FOXE1, FOXE3, FOXF1, FOXF2, FOXQ1, FOXR1, GATA3, GATA4, GATA6, HMGA2, MSX2, MYOD1, PDX1, SOX17, ZFPM2
calcium ion binding	GO_MOLEC_FUNC	29	5.18474e-14	DSG2, DTNA, FBLN1, NPNT, PCDH10, PCDH17, PCDH7, PCDHA13, PCDHA2, PCDHA3, PCDHA5, PCDHA7, PCDHA8, PCDHA9, PCDHAC1, PCDHGA1, PCDHGA3, PCDHGA5, PCDHGA6, PCDHGA8, PCDHGB1, PCDHGB2, PCDHGB3, PCDHGB4, PCDHGB5, PLCE1, PPP2R3A, RYR2, RYR3
dopamine	COMPOUND	24	5.82867e-14	ADCY1, ADCYAP1, ADRA2C, AHR, ASCL1, BMP2, CHAT, DRD5, F2RL1, GAD1, LEPR, MLNR, MME, NPR3, NRG1, NRTN, NTF3, PRKCA, SLC18A3, SLC32A1, SLC6A2, SNAP25, SNCAIP, TAC1
Transmission across Chemical Synapses	SUPER_PATHWAY	20	1.44662e-13	ADCY1, CACNG4, CHAT, GABRA5, GABRG3, GAD1, GRIA2, GRIN2D, KCNC1, KCND2, KCNK1, KCNK2, KCNN2, KCNS3, PRKCA, RIMS1, SLC18A3, SLC32A1, SLC6A11, SNAP25
TF_fork_head_CS	DOMAIN	11	1.58651e-13	FOXB2, FOXC1, FOXD2, FOXD3, FOXE1, FOXE3, FOXF1, FOXF2, FOXG1, FOXL1, FOXQ1
cellular phenotype	PHENOTYPE	60	2.90323e-13	ADCYAP1, ASCL1, BHLHE22, BMP2, BRSK2, CHN2, CTSL, DKK1, DOCK1, DSG2, EMX1, EMX2, EN2, EPCAM, F2RL1, FOXC1, FOXD3, FOXG1, FOXL1, GAD1, GATA3, GATA4, GATA6, GREM1, GRIA2, HOXC11, HOXD11, HOXD3, ID4, KAZN, LEP, LEPR, LHX4, LHX9, MEIS1, NEFH, NR2F1, NRG1, OLI
digestive/alimentary phenotype	PHENOTYPE	37	3.23186e-13	AHR, BMP2, CTSL, EN2, EPCAM, FOXC1, FOXD3, FOXE1, FOXF1, FOXF2, FOXG1, FOXL1, FOXQ1, FZD2, GAD1, GATA4, HOXC13, HOXD12, LEP, LEPR, MSX2, NR2F2, NRTN, OSR2, PAX9, PDGFRA, PDX1, PRRX1, PTF1A, SALL3, SLC32A1, SOX11, SOX17, SOX2, SOX4, SOX9, TLX3
Genes used as set
1	ABLIM3
2	ADAMTS15
3	ADAMTS16
4	ADCY1
5	ADCYAP1
6	ADRA2C
7	AFAP1L1
8	AGAP1
9	AHR
10	AKR1E2
11	AMER3
12	ANO5
13	ASCL1
14	ASXL3
15	ATP8A2
16	B3GALT6
17	BEND6
18	BHLHE22
19	BMP2
20	BMP3
21	BRSK2
22	BTBD11
23	BTNL9
24	C3orf80
25	C4orf19
26	C5orf38
27	C8orf34
28	C9orf172
29	CACNG4
30	CADM2
31	CAMTA1
32	CCDC140
33	CCSER1
34	CDS1
35	CHAT
36	CHL1
37	CHN2
38	CHST8
39	CHSY3
40	CILP2
41	CLEC11A
42	CNTN4
43	CPLX2
44	CR1L
45	CTNNA2
46	CTSL
47	DENND3
48	DEPDC7
49	DKK1
50	DMRT2
51	DMRT3
52	DNAH9
53	DOCK1
54	DOCK5
55	DPP10
56	DPP6
57	DRD5
58	DSG2
59	DTNA
60	EEPD1
61	EMX1
62	EMX2
63	EN2
64	EPCAM
65	EPHA6
66	EPS8L1
67	EVX1
68	F2RL1
69	FAAH
70	FAM110B
71	FAM163A
72	FAM19A1
73	FAM201A
74	FAM84A
75	FBLN1
76	FEZF1-AS1
77	FIP1L1
78	FMN2
79	FOXB2
80	FOXC1
81	FOXD2
82	FOXD3
83	FOXE1
84	FOXE3
85	FOXF1
86	FOXF2
87	FOXG1
88	FOXL1
89	FOXQ1
90	FOXR1
91	FZD10
92	FZD2
93	GABRA5
94	GABRG3
95	GAD1
96	GALNT13
97	GALNTL6
98	GATA3
99	GATA4
100	GATA6
101	GDNF-AS1
102	GNG12-AS1
103	GPC6
104	GPR158
105	GPR26
106	GPR27
107	GREM1
108	GRIA2
109	GRIN2D
110	GSX1
111	HMGA2
112	HMX2
113	HMX3
114	HOXA-AS3
115	HOXC10
116	HOXC11
117	HOXC12
118	HOXC13
119	HOXC9
120	HOXD1
121	HOXD11
122	HOXD12
123	HOXD3
124	HOXD8
125	HRASLS
126	HS3ST2
127	HS3ST3B1
128	HSPA4L
129	HTR1E
130	ID4
131	IGFBP7-AS1
132	IGLON5
133	IRAK3
134	IRX1
135	IRX5
136	IRX6
137	ISLR2
138	ITGA9
139	KAZN
140	KBTBD11
141	KCNC1
142	KCND2
143	KCNK1
144	KCNK2
145	KCNN2
146	KCNS3
147	KIRREL3-AS3
148	LEP
149	LEPR
150	LHX2
151	LHX4
152	LHX9
153	LRAT
154	LRRC10B
155	LRRC71
156	MAGI2-AS3
157	MAL
158	MCF2L
159	MEIS1
160	MIPOL1
161	MIR203A
162	MIR4488
163	MIR4634
164	MIR935
165	MLNR
166	MME
167	MMP2
168	MSX2
169	MYADM
170	MYOD1
171	NAALADL2
172	NAV2
173	NCAM2
174	NEFH
175	NEURL1
176	NPNT
177	NPR3
178	NPTX2
179	NR2F1
180	NR2F2
181	NRG1
182	NRTN
183	NTF3
184	NWD2
185	NXPH1
186	OLFM1
187	OLIG2
188	ONECUT2
189	ONECUT3
190	OSR2
191	OXR1
192	P2RY1
193	PAX1
194	PAX9
195	PCDH10
196	PCDH17
197	PCDH7
198	PCDHA13
199	PCDHA2
200	PCDHA3
201	PCDHA5
202	PCDHA7
203	PCDHA8
204	PCDHA9
205	PCDHAC1
206	PCDHGA1
207	PCDHGA3
208	PCDHGA5
209	PCDHGA6
210	PCDHGA8
211	PCDHGB1
212	PCDHGB2
213	PCDHGB3
214	PCDHGB4
215	PCDHGB5
216	PDE4B
217	PDGFRA
218	PDX1
219	PHACTR1
220	PHLPP1
221	PIWIL1
222	PKP4
223	PLCE1
224	POU4F2
225	POU4F3
226	PPARG
227	PPM1N
228	PPP2R3A
229	PRDM13
230	PREX2
231	PRKCA
232	PRKCH
233	PRMT8
234	PRRX1
235	PTF1A
236	PTGDR
237	PTPN13
238	PTPRM
239	PYY2
240	RAB37
241	RAPGEF4
242	RBFOX1
243	RBM24
244	RGS9BP
245	RIMS1
246	RNF144A
247	RNF180
248	RNF219-AS1
249	ROBO3
250	RPS11P6
251	RYR2
252	RYR3
253	SALL3
254	SERTM1
255	SH3GL2
256	SH3GL3
257	SKOR1
258	SLC18A3
259	SLC24A3
260	SLC32A1
261	SLC35F1
262	SLC6A11
263	SLC6A2
264	SNAP25
265	SNCAIP
266	SNHG18
267	SNTG2
268	SOD3
269	SOWAHA
270	SOX1
271	SOX11
272	SOX14
273	SOX17
274	SOX2
275	SOX2-OT
276	SOX4
277	SOX9
278	SP5
279	SP9
280	SPAG6
281	SPATA18
282	SPDYA
283	SPEG
284	SSTR4
285	ST6GALNAC5
286	STXBP5L
287	SYNGR3
288	TAC1
289	TBX4
290	TDRD10
291	TEAD1
292	TENM3
293	TFAP2A-AS1
294	TFAP2B
295	TFAP2C
296	THRB-AS1
297	TLX3
298	TMEM215
299	TMEM88B
300	TOM1L1
301	TPBG
302	TPTEP1
303	TRIM58
304	TSPAN15
305	UNC5D
306	UNC80
307	UNCX
308	VSTM2A
309	VSTM2B
310	VWA5B1
311	VWC2
312	WBSCR17
313	WWC2
314	ZFPM2
315	ZIC1
316	ZIC2
317	ZNF454
318	ZNF503-AS2
319	ZNF534
