# Supplementary material for: Hypomethylation coordinates antagonistically with hypermethylation in cancer development: a case study of leukemia
Source: Hum Genomics. 2016 Jul 25;10(Suppl 2):18. doi: 10.1186/s40246-016-0071-5 (PMC4965721; doi:10.1186/s40246-016-0071-5)
Supplement: Additional file 6: — ENCODE enrichment results. This is an “xls” file that provides the ENCODE epi-genomic mark enrichment analysis results from Gm12878 cell line with the name and the description of the datasets, enrichment p values that are adjusted for multiple testing using FDR, for hypo/hyper-C-DMRs in separate excel sheets, respectively, along with the name of the regulatory mark. It also consists of enrichment analysis results from all ENCODE cell lines for each regulatory mark in hypo- and hyper-C-DMRs. (XLS 117 kb) [file 40246_2016_71_MOESM6_ESM.xls]

## Sheet: TFBS, Gm12878
Table. Transcription Factor Binding Sites enrichment analysis results, Gm12878 cell line. "GF"/"description" - the name the description of the datasets, "hyper.LS.DMRs"/"hypo.LS.DMRs" - enrichment p-values, adjusted for multiple testing using FDR, for hypo/hyper LS-DMRs, respectively."cell" - cell type; "factor" - name of the regulatory mark
GF	hyper.C.DMRs	hypo.C.DMRs	cell	factor	description
wgEncodeAwgTfbsBroadGm12878CtcfUniPk	3.07856e-09	2.77143e-07	Gm12878	CTCF	GM12878 TFBS Uniform Peaks of CTCF from ENCODE/Broad/Analysis				1
wgEncodeAwgTfbsBroadGm12878Ezh239875UniPk	8.20585e-07	0.425732	Gm12878	EZH2_(39875)	GM12878 TFBS Uniform Peaks of EZH2_(39875) from ENCODE/Broad/Analysis
wgEncodeAwgTfbsSydhGm12878Bhlhe40cIggmusUniPk	0.0192122	3.80795e-06	Gm12878	BHLHE40_(NB100-1800)	GM12878 TFBS Uniform Peaks of BHLHE40_(NB100-1800) from ENCODE/Stanford/Analysis
wgEncodeAwgTfbsSydhGm12878Brca1a300IggmusUniPk	0.431727	1	Gm12878	BRCA1_(A300-000A)	GM12878 TFBS Uniform Peaks of BRCA1_(A300-000A) from ENCODE/Stanford/Analysis
wgEncodeAwgTfbsSydhGm12878CfosUniPk	0.431727	1	Gm12878	c-Fos	GM12878 TFBS Uniform Peaks of c-Fos from ENCODE/Yale/Analysis
wgEncodeAwgTfbsSydhGm12878Chd1a301218aIggmusUniPk	0.233252	0.73599	Gm12878	CHD1_(A301-218A)	GM12878 TFBS Uniform Peaks of CHD1_(A301-218A) from ENCODE/Stanford/Analysis
wgEncodeAwgTfbsSydhGm12878Chd2ab68301IggmusUniPk	0.0192122	0.00104548	Gm12878	CHD2_(AB68301)	GM12878 TFBS Uniform Peaks of CHD2_(AB68301) from ENCODE/Stanford/Analysis
wgEncodeAwgTfbsSydhGm12878Corestsc30189IggmusUniPk	0.150682	0.126961	Gm12878	COREST_(sc-30189)	GM12878 TFBS Uniform Peaks of COREST_(sc-30189) from ENCODE/Stanford/Analysis
wgEncodeAwgTfbsSydhGm12878Ctcfsc15914c20UniPk	1.14201e-10	8.22388e-08	Gm12878	CTCF_(SC-15914)	GM12878 TFBS Uniform Peaks of CTCF_(SC-15914) from ENCODE/Stanford/Analysis
wgEncodeAwgTfbsSydhGm12878E2f4IggmusUniPk	0.233252	1	Gm12878	E2F4	GM12878 TFBS Uniform Peaks of E2F4 from ENCODE/Stanford/Analysis
wgEncodeAwgTfbsSydhGm12878Ebf1sc137065UniPk	0.0988185	1.4469e-12	Gm12878	EBF1_(SC-137065)	GM12878 TFBS Uniform Peaks of EBF1_(SC-137065) from ENCODE/Stanford/Analysis
wgEncodeAwgTfbsSydhGm12878Elk112771IggmusUniPk	0.431727	0.425732	Gm12878	ELK1_(1277-1)	GM12878 TFBS Uniform Peaks of ELK1_(1277-1) from ENCODE/Stanford/Analysis
wgEncodeAwgTfbsSydhGm12878Ikzf1iknuclaUniPk	1	0.000914291	Gm12878	IKZF1_(IkN)_(UCLA)	GM12878 TFBS Uniform Peaks of IKZF1_(IkN)_(UCLA) from ENCODE/USC/Analysis
wgEncodeAwgTfbsSydhGm12878JundUniPk	1	1	Gm12878	JunD	GM12878 TFBS Uniform Peaks of JunD from ENCODE/Yale/Analysis
wgEncodeAwgTfbsSydhGm12878MaxIggmusUniPk	0.0249532	0.00300333	Gm12878	Max	GM12878 TFBS Uniform Peaks of Max from ENCODE/Stanford/Analysis
wgEncodeAwgTfbsSydhGm12878Mazab85725IggmusUniPk	0.00161609	1.68211e-05	Gm12878	MAZ_(ab85725)	GM12878 TFBS Uniform Peaks of MAZ_(ab85725) from ENCODE/Stanford/Analysis
wgEncodeAwgTfbsSydhGm12878Mxi1IggmusUniPk	0.000971546	0.000139863	Gm12878	Mxi1_(AF4185)	GM12878 TFBS Uniform Peaks of Mxi1_(AF4185) from ENCODE/Stanford/Analysis
wgEncodeAwgTfbsSydhGm12878Nfe2sc22827UniPk	1	1	Gm12878	NF-E2_(SC-22827)	GM12878 TFBS Uniform Peaks of NF-E2_(SC-22827) from ENCODE/Stanford/Analysis
wgEncodeAwgTfbsSydhGm12878NfkbTnfaIggrabUniPk	1	6.66362e-06	Gm12878	NFKB	GM12878 (TNFa) TFBS Uniform Peaks of NFKB from ENCODE/Stanford/Analysis
wgEncodeAwgTfbsSydhGm12878NfyaIggmusUniPk	1	1	Gm12878	NF-YA	GM12878 TFBS Uniform Peaks of NF-YA from ENCODE/Harvard/Analysis
wgEncodeAwgTfbsSydhGm12878NfybIggmusUniPk	2.77526e-05	1	Gm12878	NF-YB	GM12878 TFBS Uniform Peaks of NF-YB from ENCODE/Harvard/Analysis
wgEncodeAwgTfbsSydhGm12878Nrf1IggmusUniPk	0.0684613	0.126961	Gm12878	Nrf1	GM12878 TFBS Uniform Peaks of Nrf1 from ENCODE/Stanford/Analysis
wgEncodeAwgTfbsSydhGm12878P300bUniPk	1	0.000139863	Gm12878	p300_(SC-584)	GM12878 TFBS Uniform Peaks of p300_(SC-584) from ENCODE/Stanford/Analysis
wgEncodeAwgTfbsSydhGm12878P300IggmusUniPk	1	6.88127e-08	Gm12878	p300	GM12878 TFBS Uniform Peaks of p300 from ENCODE/Stanford/Analysis
wgEncodeAwgTfbsSydhGm12878Pol2IggmusUniPk	0.0122241	0.000199422	Gm12878	Pol2	GM12878 TFBS Uniform Peaks of Pol2 from ENCODE/Stanford/Analysis
wgEncodeAwgTfbsSydhGm12878Pol2s2IggmusUniPk	0.233252	0.00416826	Gm12878	Pol2(phosphoS2)	GM12878 TFBS Uniform Peaks of Pol2(phosphoS2) from ENCODE/Stanford/Analysis
wgEncodeAwgTfbsSydhGm12878Pol2UniPk	0.172253	0.0184397	Gm12878	Pol2	GM12878 TFBS Uniform Peaks of Pol2 from ENCODE/Yale/Analysis
wgEncodeAwgTfbsSydhGm12878Pol3UniPk	1	1	Gm12878	Pol3	GM12878 TFBS Uniform Peaks of Pol3 from ENCODE/Yale/Analysis
wgEncodeAwgTfbsSydhGm12878Rad21IggrabUniPk	0.0437412	0.000199422	Gm12878	Rad21	GM12878 TFBS Uniform Peaks of Rad21 from ENCODE/Stanford/Analysis
wgEncodeAwgTfbsSydhGm12878Rfx5200401194IggmusUniPk	0.0192122	1	Gm12878	RFX5_(200-401-194)	GM12878 TFBS Uniform Peaks of RFX5_(200-401-194) from ENCODE/Stanford/Analysis
wgEncodeAwgTfbsSydhGm12878Sin3anb6001263IggmusUniPk	0.0192122	0.0933567	Gm12878	SIN3A_(NB600-1263)	GM12878 TFBS Uniform Peaks of SIN3A_(NB600-1263) from ENCODE/Stanford/Analysis
wgEncodeAwgTfbsSydhGm12878Smc3ab9263IggmusUniPk	0.00135008	1.84526e-05	Gm12878	SMC3_(ab9263)	GM12878 TFBS Uniform Peaks of SMC3_(ab9263) from ENCODE/Stanford/Analysis
wgEncodeAwgTfbsSydhGm12878Stat1UniPk	0.233252	0.425732	Gm12878	STAT1	GM12878 TFBS Uniform Peaks of STAT1 from ENCODE/Stanford/Analysis
wgEncodeAwgTfbsSydhGm12878Stat3IggmusUniPk	1	0.0184397	Gm12878	STAT3	GM12878 TFBS Uniform Peaks of STAT3 from ENCODE/Stanford/Analysis
wgEncodeAwgTfbsSydhGm12878Tblr1ab24550IggmusUniPk	0.746131	5.13216e-05	Gm12878	TBLR1_(ab24550)	GM12878 TFBS Uniform Peaks of TBLR1_(ab24550) from ENCODE/Stanford/Analysis
wgEncodeAwgTfbsSydhGm12878TbpIggmusUniPk	0.0249532	0.00300333	Gm12878	TBP	GM12878 TFBS Uniform Peaks of TBP from ENCODE/Stanford/Analysis
wgEncodeAwgTfbsSydhGm12878Tr4UniPk	0.233252	1	Gm12878	TR4	GM12878 TFBS Uniform Peaks of TR4 from ENCODE/USC/Analysis
wgEncodeAwgTfbsSydhGm12878Usf2IggmusUniPk	0.0887497	0.00482567	Gm12878	USF2	GM12878 TFBS Uniform Peaks of USF2 from ENCODE/Stanford/Analysis
wgEncodeAwgTfbsSydhGm12878WhipIggmusUniPk	0.172253	0.000128819	Gm12878	WHIP	GM12878 TFBS Uniform Peaks of WHIP from ENCODE/Stanford/Analysis
wgEncodeAwgTfbsSydhGm12878Yy1UniPk	1	1	Gm12878	YY1	GM12878 TFBS Uniform Peaks of YY1 from ENCODE/USC/Analysis
wgEncodeAwgTfbsSydhGm12878Znf143166181apUniPk	0.000872891	0.054478	Gm12878	Znf143_(16618-1-AP)	GM12878 TFBS Uniform Peaks of Znf143_(16618-1-AP) from ENCODE/Stanford/Analysis
wgEncodeAwgTfbsSydhGm12878Znf274UniPk	1	1	Gm12878	ZNF274	GM12878 TFBS Uniform Peaks of ZNF274 from ENCODE/USC/Analysis
wgEncodeAwgTfbsSydhGm12878Zzz3UniPk	1	1	Gm12878	ZZZ3	GM12878 TFBS Uniform Peaks of ZZZ3 from ENCODE/Harvard/Analysis
wgEncodeBroadTfbsGm12878CtcfStdPk	1.33819e-10	4.74851e-06	NA	NA	NA
wgEncodeBroadTfbsGm12878Ezh239875Pk	1.69981e-23	4.26977e-05	NA	NA	NA
wgEncodeSydhTfbsGm12878Bhlhe40cIggmusPk	4.04822e-12	2.28729e-24	Gm12878	BHLHE40	GM12878 BHLHE40 NB100 IgG-mus ChIP-seq Peaks from ENCODE/SYDH
wgEncodeSydhTfbsGm12878Brca1a300IggmusPk	0.00360656	0.00677214	Gm12878	BRCA1	GM12878 BRCA1 IgG-mus ChIP-seq Peaks from ENCODE/SYDH
wgEncodeSydhTfbsGm12878Cdpsc6327IggmusPk	0.996174	4.10728e-08	Gm12878	CDP	GM12878 CDP (SC-6327) IgG-mus ChIP-seq Peaks from ENCODE/SYDH
wgEncodeSydhTfbsGm12878CfosStdPk	0.233252	0.425732	Gm12878	c-FOS	GM12878 c-FOS Standard ChIP-seq Peaks from ENCODE/SYDH
wgEncodeSydhTfbsGm12878Chd1a301218aIggmusPk	2.35521e-07	3.68971e-11	Gm12878	CHD1	GM12878 CHD1 IgG-mus ChIP-seq Peaks from ENCODE/SYDH
wgEncodeSydhTfbsGm12878Chd2ab68301IggmusPk	4.0801e-09	2.17167e-22	Gm12878	CHD2	GM12878 CHD2 IgG-mus ChIP-seq Peaks from ENCODE/SYDH
wgEncodeSydhTfbsGm12878Corestsc30189IggmusPk	2.86159e-10	1.33055e-16	Gm12878	COREST	GM12878 COREST SC30189 IgG-mus ChIP-seq Peaks from ENCODE/SYDH
wgEncodeSydhTfbsGm12878Ctcfsc15914c20StdPk	6.43324e-23	1.99053e-16	Gm12878	CTCF	GM12878 CTCF Standard ChIP-seq Peaks from ENCODE/SYDH
wgEncodeSydhTfbsGm12878E2f4IggmusPk	0.150682	-0.425732	Gm12878	E2F4	GM12878 E2F4 IgG-mus ChIP-seq Peaks from ENCODE/SYDH
wgEncodeSydhTfbsGm12878Ebf1sc137065StdPk	1.64781e-09	2.53044e-37	Gm12878	EBF1	GM12878 EBF1 Standard ChIP-seq Peaks from ENCODE/SYDH
wgEncodeSydhTfbsGm12878Elk112771IggmusPk	0.000367074	3.80795e-06	Gm12878	ELK1	GM12878 ELK1 IgG-mus ChIP-seq Peaks from ENCODE/SYDH
wgEncodeSydhTfbsGm12878ErraIggrabPk	0.233252	0.00811272	Gm12878	ERRA	GM12878 ERRA IgG-rab ChIP-seq Peaks from ENCODE/SYDH
wgEncodeSydhTfbsGm12878Gcn5StdPk	1	1	Gm12878	GCN5	GM12878 GCN5 Standard ChIP-seq Peaks from ENCODE/SYDH
wgEncodeSydhTfbsGm12878Ikzf1iknuclaStdPk	-0.431727	6.57111e-09	Gm12878	IKZF1	GM12878 IKZF1 IKN UCLA Standard ChIP-seq Peaks from ENCODE/SYDH
wgEncodeSydhTfbsGm12878Irf3IggmusPk	0.172253	1	Gm12878	IRF3	GM12878 IRF3 IgG-mus ChIP-seq Peaks from ENCODE/SYDH
wgEncodeSydhTfbsGm12878JundIggrabPk	0.431727	0.126961	Gm12878	JunD	GM12878 JunD IgG-rab ChIP-seq Peaks from ENCODE/SYDH
wgEncodeSydhTfbsGm12878JundStdPk	1	1	Gm12878	JunD	GM12878 JunD Standard ChIP-seq Peaks from ENCODE/SYDH
wgEncodeSydhTfbsGm12878MafkIggmusPk	1	0.425732	Gm12878	MafK	GM12878 MafK (ab50322) IgG-mus ChIP-seq Peaks from ENCODE/SYDH
wgEncodeSydhTfbsGm12878MaxIggmusPk	2.48865e-15	2.21244e-21	Gm12878	Max	GM12878 Max IgG-mus ChIP-seq Peaks from ENCODE/SYDH
wgEncodeSydhTfbsGm12878MaxStdPk	1	1	Gm12878	MAX
wgEncodeSydhTfbsGm12878Mazab85725IggmusPk	3.382e-19	8.80988e-29	Gm12878	MAZ	GM12878 MAZ IgG-mus ChIP-seq Peaks from ENCODE/SYDH
wgEncodeSydhTfbsGm12878Mxi1IggmusPk	2.17408e-14	3.52259e-21	Gm12878	Mxi1	GM12878 Mxi1 IgG-mus ChIP-seq Peaks from ENCODE/SYDH
wgEncodeSydhTfbsGm12878Nfe2sc22827StdPk	1	0.0139691	Gm12878	NF-E2	GM12878 NF-E2 SC22827 Standard ChIP-seq Peaks from ENCODE/SYDH
wgEncodeSydhTfbsGm12878NfkbTnfaIggrabPk	1	0.269703	Gm12878	NFKB	GM12878 NFKB IgG-rab TNFa ChIP-seq Peaks from ENCODE/SYDH
wgEncodeSydhTfbsGm12878NfyaIggmusPk	0.0249532	0.73599	Gm12878	NF-YA	GM12878 NF-YA IgG-mus ChIP-seq Peaks from ENCODE/SYDH
wgEncodeSydhTfbsGm12878NfybIggmusPk	4.40451e-11	0.0184397	Gm12878	NF-YB	GM12878 NF-YB IgG-mus ChIP-seq Peaks from ENCODE/SYDH
wgEncodeSydhTfbsGm12878Nrf1IggmusPk	3.01456e-08	0.00416826	Gm12878	Nrf1	GM12878 Nrf1 IgG-mus ChIP-seq Peaks from ENCODE/SYDH
wgEncodeSydhTfbsGm12878P300bStdPk	0.0428219	1.65474e-18	Gm12878	p300	GM12878 p300 SC584 Standard ChIP-seq Peaks from ENCODE/SYDH
wgEncodeSydhTfbsGm12878P300IggmusPk	0.168953	8.18189e-17	Gm12878	p300	GM12878 p300 IgG-mus ChIP-seq Peaks from ENCODE/SYDH
wgEncodeSydhTfbsGm12878P300sc584IggmusPk	0.0172265	1.19619e-10	Gm12878	p300	GM12878 p300 SC584 IgG-mus ChIP-seq Peaks from ENCODE/SYDH
wgEncodeSydhTfbsGm12878Pol2IggmusPk	0.000398011	1.19619e-10	Gm12878	Pol2	GM12878 Pol2 IgG-mus ChIP-seq Peaks from ENCODE/SYDH
wgEncodeSydhTfbsGm12878Pol2s2IggmusPk	3.49801e-07	1.05725e-30	Gm12878	Pol2	GM12878 Pol2 S2 IgG-mus ChIP-seq Peaks from ENCODE/SYDH
wgEncodeSydhTfbsGm12878Pol2StdPk	0.0524637	0.00482567	Gm12878	Pol2	GM12878 Pol2 Standard ChIP-seq Peaks from ENCODE/SYDH
wgEncodeSydhTfbsGm12878Pol3StdPk	1	1	Gm12878	POL3	GM12878 POL3 Standard ChIP-seq Peaks from ENCODE/SYDH
wgEncodeSydhTfbsGm12878Rad21IggrabPk	2.77526e-05	0.000333391	Gm12878	Rad21	GM12878 Rad21 IgG-rab ChIP-seq Peaks from ENCODE/SYDH
wgEncodeSydhTfbsGm12878Rfx5200401194IggmusPk	0.00264093	0.000545503	Gm12878	RFX5	GM12878 RFX5 IgG-mus ChIP-seq Peaks from ENCODE/SYDH
wgEncodeSydhTfbsGm12878Sin3anb6001263IggmusPk	0.000204605	0.000545503	Gm12878	SIN3A	GM12878 SIN3A IgG-mus ChIP-seq Peaks from ENCODE/SYDH				#REF!
wgEncodeSydhTfbsGm12878Smc3ab9263IggmusPk	2.86159e-10	1.61612e-10	Gm12878	SMC3	GM12878 SMC3 IgG-mus ChIP-seq Peaks from ENCODE/SYDH
wgEncodeSydhTfbsGm12878Spt20StdPk	1	0.425732	Gm12878	SPT20	GM12878 SPT20 Standard ChIP-seq Peaks from ENCODE/SYDH
wgEncodeSydhTfbsGm12878Srebp1IggrabPk	0.150682	1	Gm12878	SREBP1	GM12878 SREBP1 IgG-rab ChIP-seq Peaks from ENCODE/SYDH
wgEncodeSydhTfbsGm12878Srebp2IggrabPk	1	-0.425732	Gm12878	SREBP2	GM12878 SREBP2 IgG-rab ChIP-seq Peaks from ENCODE/SYDH
wgEncodeSydhTfbsGm12878Stat1StdPk	1.11109e-08	6.72466e-14	Gm12878	STAT1	GM12878 STAT1 Standard ChIP-seq Peaks from ENCODE/SYDH
wgEncodeSydhTfbsGm12878Stat3IggmusPk	-0.746131	6.10808e-06	Gm12878	STAT3	GM12878 STAT3 IgG-mus ChIP-seq Peaks from ENCODE/SYDH
wgEncodeSydhTfbsGm12878Tblr1ab24550IggmusPk	0.00102131	5.77997e-19	Gm12878	TBLR1	GM12878 TBLR1 AB24550 IgG-mus ChIP-seq Peaks from ENCODE/SYDH
wgEncodeSydhTfbsGm12878TbpIggmusPk	0.000125207	6.41181e-08	Gm12878	TBP	GM12878 TBP IgG-mus ChIP-seq Peaks from ENCODE/SYDH
wgEncodeSydhTfbsGm12878Tr4StdPk	0.233252	1	Gm12878	TR4	GM12878 TR4 Standard ChIP-seq Peaks from ENCODE/SYDH
wgEncodeSydhTfbsGm12878Usf2IggmusPk	0.000335051	9.59063e-10	Gm12878	USF2	GM12878 USF2 IgG-mus ChIP-seq Peaks from ENCODE/SYDH
wgEncodeSydhTfbsGm12878WhipIggmusPk	5.20733e-05	6.02423e-22	Gm12878	WHIP	GM12878 WHIP IgG-mus ChIP-seq Peaks from ENCODE/SYDH
wgEncodeSydhTfbsGm12878Yy1StdPk	1	1	Gm12878	YY1	GM12878 YY1 Standard ChIP-seq Peaks from ENCODE/SYDH
wgEncodeSydhTfbsGm12878Znf143166181apStdPk	6.58171e-24	4.76569e-25	Gm12878	Znf143	GM12878 Znf143 Standard ChIP-seq Peaks from ENCODE/SYDH
wgEncodeSydhTfbsGm12878Znf274StdPk	-0.431727	1	Gm12878	ZNF274	GM12878 ZNF274 Standard ChIP-seq Peaks from ENCODE/SYDH
wgEncodeSydhTfbsGm12878Znf384hpa004051IggmusPk	0.0686021	2.31566e-07	Gm12878	ZNF384	GM12878 ZNF384 (HPA004051) IgG-mus ChIP-seq Peaks from ENCODE/SYDH
wgEncodeSydhTfbsGm12878Zzz3StdPk	1	1	Gm12878	ZZZ3	GM12878 ZZZ3 Standard ChIP-seq Peaks from ENCODE/SYDH

## Sheet: TFBS,G12878 in HAIB dataset
GF	hyper.LS.DMRs	hypo.LS.DMRs	cell	factor	description
wgEncodeHaibTfbsGm12878Mta3sc81325V0422111PkRep2	0.00167422	3.5786e-31	Gm12878	MTA3	GM12878 MTA3 v042211.1 ChIP-seq Peaks Rep 2 from ENCODE/HAIB
wgEncodeHaibTfbsGm12878Runx3sc101553V0422111PkRep2	0.00123502	3.5786e-31	Gm12878	RUNX3	GM12878 RUNX3 v042211.1 ChIP-seq Peaks Rep 2 from ENCODE/HAIB
wgEncodeHaibTfbsGm12878Pol24h8Pcr1xPkRep2	0.0218121	4.69342e-29	Gm12878	Pol2-4H8	GM12878 Pol2-4H8 PCR1x ChIP-seq Peaks Rep 2 from ENCODE/HAIB
wgEncodeHaibTfbsGm12878Runx3sc101553V0422111PkRep1	0.00562397	2.09437e-27	Gm12878	RUNX3	GM12878 RUNX3 v042211.1 ChIP-seq Peaks Rep 1 from ENCODE/HAIB
wgEncodeHaibTfbsGm12878Ebfsc137065Pcr1xPkRep2	0.242772	1.02323e-23	Gm12878	EBF1	GM12878 EBF1 PCR1x ChIP-seq Peaks Rep 2 from ENCODE/HAIB
wgEncodeHaibTfbsGm12878Pol2Pcr2xPkRep1	1.45215e-05	6.52642e-23	Gm12878	Pol2	GM12878 Pol2 PCR2x ChIP-seq Peaks Rep 1 from ENCODE/HAIB
wgEncodeHaibTfbsGm12878Pol2Pcr2xPkRep2	4.80911e-07	9.73183e-22	Gm12878	Pol2	GM12878 Pol2 PCR2x ChIP-seq Peaks Rep 2 from ENCODE/HAIB
wgEncodeHaibTfbsGm12878Stat5asc74442V0422111PkRep2	0.0219344	1.13545e-19	Gm12878	STAT5A	GM12878 STAT5A v042211.1 ChIP-seq Peaks Rep 2 from ENCODE/HAIB
wgEncodeAwgTfbsHaibGm12878Runx3sc101553V0422111UniPk	0.189603	3.40074e-19	Gm12878	RUNX3_(SC-101553)	GM12878 TFBS Uniform Peaks of RUNX3_(SC-101553) from ENCODE/HudsonAlpha/Analysis
wgEncodeHaibTfbsGm12878Nficsc81335V0422111PkRep1	1	5.14155e-19	Gm12878	NFIC	GM12878 NFIC v042211.1 ChIP-seq Peaks Rep 1 from ENCODE/HAIB
wgEncodeHaibTfbsGm12878Pol24h8Pcr1xPkRep1	0.177028	1.23781e-17	Gm12878	Pol2-4H8	GM12878 Pol2-4H8 PCR1x ChIP-seq Peaks Rep 1 from ENCODE/HAIB
wgEncodeAwgTfbsHaibGm12878Ebf1sc137065Pcr1xUniPk	0.0142046	2.84399e-16	Gm12878	EBF1_(SC-137065)	GM12878 TFBS Uniform Peaks of EBF1_(SC-137065) from ENCODE/HudsonAlpha/Analysis
wgEncodeHaibTfbsGm12878Foxm1sc502V0422111PkRep1	0.302669	5.87939e-16	Gm12878	FOXM1	GM12878 FOXM1 v042211.1 ChIP-seq Peaks Rep 1 from ENCODE/HAIB
wgEncodeHaibTfbsGm12878Pmlsc71910V0422111PkRep2	0.00167422	8.16224e-16	Gm12878	PML	GM12878 PML v042211.1 ChIP-seq Peaks Rep 2 from ENCODE/HAIB
wgEncodeHaibTfbsGm12878Mta3sc81325V0422111PkRep1	0.0745854	2.42771e-15	Gm12878	MTA3	GM12878 MTA3 v042211.1 ChIP-seq Peaks Rep 1 from ENCODE/HAIB
wgEncodeHaibTfbsGm12878Tcf3Pcr1xPkRep1	0.746977	4.04353e-14	Gm12878	TCF3	GM12878 TCF3 PCR1x ChIP-seq Peaks Rep 1 from ENCODE/HAIB
wgEncodeAwgTfbsHaibGm12878Pol2Pcr2xUniPk	6.04658e-07	1.33494e-13	Gm12878	Pol2	GM12878 TFBS Uniform Peaks of Pol2 from ENCODE/HudsonAlpha/Analysis
wgEncodeHaibTfbsGm12878Atf2sc81188V0422111PkRep1	0.117651	5.472e-13	Gm12878	ATF2	GM12878 ATF2 v042211.1 ChIP-seq Peaks Rep 1 from ENCODE/HAIB
wgEncodeHaibTfbsGm12878Nfatc1sc17834V0422111PkRep2	0.373777	5.472e-13	Gm12878	NFATC1	GM12878 NFATC1 v042211.1 ChIP-seq Peaks Rep 2 from ENCODE/HAIB
wgEncodeHaibTfbsGm12878Stat5asc74442V0422111PkRep1	0.268174	2.14301e-12	Gm12878	STAT5A	GM12878 STAT5A v042211.1 ChIP-seq Peaks Rep 1 from ENCODE/HAIB
wgEncodeHaibTfbsGm12878Elf1sc631V0416101PkRep2	2.38856e-05	3.19702e-12	Gm12878	ELF1	GM12878 ELF1 v041610.1 ChIP-seq Peaks Rep 2 from ENCODE/HAIB
wgEncodeHaibTfbsGm12878Ebfsc137065Pcr1xPkRep1	0.669936	7.51916e-12	Gm12878	EBF1	GM12878 EBF1 PCR1x ChIP-seq Peaks Rep 1 from ENCODE/HAIB
wgEncodeHaibTfbsGm12878Bclaf101388V0416101PkRep1	0.0315539	1.58089e-11	Gm12878	BCLAF1	GM12878 BCLAF1 v041610.1 ChIP-seq Peaks Rep 1 from ENCODE/HAIB
wgEncodeHaibTfbsGm12878Nfatc1sc17834V0422111PkRep1	1	3.0068e-11	Gm12878	NFATC1	GM12878 NFATC1 v042211.1 ChIP-seq Peaks Rep 1 from ENCODE/HAIB
wgEncodeHaibTfbsGm12878Pax5n19Pcr1xPkRep2	0.00167422	7.4281e-11	Gm12878	PAX5-N19	GM12878 PAX5-N19 PCR1x ChIP-seq Peaks Rep 2 from ENCODE/HAIB
wgEncodeAwgTfbsHaibGm12878Pu1Pcr1xUniPk	0.612406	7.4281e-11	Gm12878	PU.1	GM12878 TFBS Uniform Peaks of PU.1 from ENCODE/HudsonAlpha/Analysis
wgEncodeAwgTfbsHaibGm12878Tcf12Pcr1xUniPk	0.181068	2.27725e-10	Gm12878	TCF12	GM12878 TFBS Uniform Peaks of TCF12 from ENCODE/HudsonAlpha/Analysis
wgEncodeHaibTfbsGm12878Atf2sc81188V0422111PkRep2	0.268174	3.84559e-10	Gm12878	ATF2	GM12878 ATF2 v042211.1 ChIP-seq Peaks Rep 2 from ENCODE/HAIB
wgEncodeHaibTfbsGm12878Tcf12Pcr1xPkRep1	0.951388	4.86174e-10	Gm12878	TCF12	GM12878 TCF12 PCR1x ChIP-seq Peaks Rep 1 from ENCODE/HAIB
wgEncodeHaibTfbsGm12878BatfPcr1xPkRep2	0.0198452	1.97917e-09	Gm12878	BATF	GM12878 BATF PCR1x ChIP-seq Peaks Rep 2 from ENCODE/HAIB
wgEncodeAwgTfbsHaibGm12878BatfPcr1xUniPk	0.694769	2.79003e-09	Gm12878	BATF	GM12878 TFBS Uniform Peaks of BATF from ENCODE/HudsonAlpha/Analysis
wgEncodeAwgTfbsHaibGm12878Nficsc81335V0422111UniPk	0.410275	7.80666e-09	Gm12878	NFIC_(SC-81335)	GM12878 TFBS Uniform Peaks of NFIC_(SC-81335) from ENCODE/HudsonAlpha/Analysis
wgEncodeAwgTfbsHaibGm12878Pax5n19Pcr1xUniPk	0.242772	7.80666e-09	Gm12878	PAX5-N19	GM12878 TFBS Uniform Peaks of PAX5-N19 from ENCODE/HudsonAlpha/Analysis
wgEncodeHaibTfbsGm12878Bclaf101388V0416101PkRep2	0.0937109	8.42581e-09	Gm12878	BCLAF1	GM12878 BCLAF1 v041610.1 ChIP-seq Peaks Rep 2 from ENCODE/HAIB
wgEncodeAwgTfbsHaibGm12878Pol24h8Pcr1xUniPk	0.00450821	8.42581e-09	Gm12878	Pol2-4H8	GM12878 TFBS Uniform Peaks of Pol2-4H8 from ENCODE/HudsonAlpha/Analysis
wgEncodeHaibTfbsGm12878Pax5c20Pcr1xPkRep1	0.77608	8.98747e-09	Gm12878	PAX5-C20	GM12878 PAX5-C20 PCR1x ChIP-seq Peaks Rep 1 from ENCODE/HAIB
wgEncodeHaibTfbsGm12878Tcf3Pcr1xPkRep2	0.916394	9.61006e-09	Gm12878	TCF3	GM12878 TCF3 PCR1x ChIP-seq Peaks Rep 2 from ENCODE/HAIB
wgEncodeHaibTfbsGm12878Nficsc81335V0422111PkRep2	0.694769	1.23008e-08	Gm12878	NFIC	GM12878 NFIC v042211.1 ChIP-seq Peaks Rep 2 from ENCODE/HAIB
wgEncodeAwgTfbsHaibGm12878Pax5c20Pcr1xUniPk	0.00739477	1.35299e-08	Gm12878	PAX5-C20	GM12878 TFBS Uniform Peaks of PAX5-C20 from ENCODE/HudsonAlpha/Analysis
wgEncodeHaibTfbsGm12878Foxm1sc502V0422111PkRep2	0.468752	2.85684e-08	Gm12878	FOXM1	GM12878 FOXM1 v042211.1 ChIP-seq Peaks Rep 2 from ENCODE/HAIB
wgEncodeAwgTfbsHaibGm12878Tcf3Pcr1xUniPk	0.00872431	3.40216e-08	Gm12878	TCF3_(SC-349)	GM12878 TFBS Uniform Peaks of TCF3_(SC-349) from ENCODE/HudsonAlpha/Analysis
wgEncodeHaibTfbsGm12878Zeb1sc25388V0416102PkRep2	2.38856e-05	3.40216e-08	Gm12878	ZEB1	GM12878 ZEB1 v041610.2 ChIP-seq Peaks Rep 2 from ENCODE/HAIB
wgEncodeHaibTfbsGm12878Yy1sc281Pcr1xPkRep1	0.00020123	4.59662e-08	Gm12878	YY1	GM12878 YY1 281 PCR1x ChIP-seq Peaks Rep 1 from ENCODE/HAIB
wgEncodeAwgTfbsHaibGm12878Bcl11aPcr1xUniPk	0.410275	5.49583e-08	Gm12878	BCL11A	GM12878 TFBS Uniform Peaks of BCL11A from ENCODE/HudsonAlpha/Analysis
wgEncodeHaibTfbsGm12878Egr1V0416101PkRep2	0.0748959	1.54851e-07	Gm12878	Egr-1	GM12878 Egr-1 v041610.1 ChIP-seq Peaks Rep 2 from ENCODE/HAIB
wgEncodeAwgTfbsHaibGm12878Irf4sc6059Pcr1xUniPk	0.410275	1.70766e-07	Gm12878	IRF4_(SC-6059)	GM12878 TFBS Uniform Peaks of IRF4_(SC-6059) from ENCODE/HudsonAlpha/Analysis
wgEncodeAwgTfbsHaibGm12878Atf2sc81188V0422111UniPk	1	4.75559e-07	Gm12878	ATF2_(SC-81188)	GM12878 TFBS Uniform Peaks of ATF2_(SC-81188) from ENCODE/HudsonAlpha/Analysis
wgEncodeAwgTfbsHaibGm12878Egr1Pcr2xUniPk	0.0463348	4.75559e-07	Gm12878	Egr-1	GM12878 TFBS Uniform Peaks of Egr-1 from ENCODE/HudsonAlpha/Analysis
wgEncodeHaibTfbsGm12878Pu1Pcr1xPkRep2	0.0463348	5.65512e-07	Gm12878	PU.1	GM12878 PU.1 PCR1x ChIP-seq Peaks Rep 2 from ENCODE/HAIB
wgEncodeHaibTfbsGm12878Bcl3V0416101PkRep1	0.242772	7.00127e-07	Gm12878	BCL3	GM12878 BCL3 v041610.1 ChIP-seq Peaks Rep 1 from ENCODE/HAIB
wgEncodeAwgTfbsHaibGm12878Foxm1sc502V0422111UniPk	0.410275	7.00127e-07	Gm12878	FOXM1_(SC-502)	GM12878 TFBS Uniform Peaks of FOXM1_(SC-502) from ENCODE/HudsonAlpha/Analysis
wgEncodeHaibTfbsGm12878Cebpbsc150V0422111PkRep1	1	1.18383e-06	Gm12878	CEBPB	GM12878 CEBPB v042211.1 ChIP-seq Peaks Rep 1 from ENCODE/HAIB
wgEncodeHaibTfbsGm12878Tcf12Pcr1xPkRep2	0.00167422	1.50575e-06	Gm12878	TCF12	GM12878 TCF12 PCR1x ChIP-seq Peaks Rep 2 from ENCODE/HAIB
wgEncodeAwgTfbsHaibGm12878Pou2f2Pcr1xUniPk	0.0354685	3.30282e-06	Gm12878	POU2F2	GM12878 TFBS Uniform Peaks of POU2F2 from ENCODE/HudsonAlpha/Analysis
wgEncodeHaibTfbsGm12878Pu1Pcr1xPkRep3	0.181068	4.34781e-06	Gm12878	PU.1	GM12878 PU.1 PCR1x ChIP-seq Peaks Rep 3 from ENCODE/HAIB
wgEncodeHaibTfbsGm12878Rad21V0416101PkRep2	0.000165787	6.00047e-06	Gm12878	RAD21	GM12878 RAD21 v041610.1 ChIP-seq Peaks Rep 2 from ENCODE/HAIB
wgEncodeHaibTfbsGm12878Mef2aPcr1xPkRep1	1	1.52631e-05	Gm12878	MEF2A	GM12878 MEF2A PCR1x ChIP-seq Peaks Rep 1 from ENCODE/HAIB
wgEncodeHaibTfbsGm12878Pax5n19Pcr1xPkRep1	0.0198452	4.41944e-05	Gm12878	PAX5-N19	GM12878 PAX5-N19 PCR1x ChIP-seq Peaks Rep 1 from ENCODE/HAIB
wgEncodeAwgTfbsHaibGm12878Yy1sc281Pcr1xUniPk	0.0198452	4.80376e-05	Gm12878	YY1_(SC-281)	GM12878 TFBS Uniform Peaks of YY1_(SC-281) from ENCODE/HudsonAlpha/Analysis
wgEncodeHaibTfbsGm12878Pou2f2Pcr1xPkRep2	0.00270656	5.14876e-05	Gm12878	POU2F2	GM12878 POU2F2 PCR1x ChIP-seq Peaks Rep 2 from ENCODE/HAIB
wgEncodeHaibTfbsGm12878Pmlsc71910V0422111PkRep1	0.181068	7.09128e-05	Gm12878	PML	GM12878 PML v042211.1 ChIP-seq Peaks Rep 1 from ENCODE/HAIB
wgEncodeHaibTfbsGm12878Egr1V0416101PkRep1	0.0219884	7.99293e-05	Gm12878	Egr-1	GM12878 Egr-1 v041610.1 ChIP-seq Peaks Rep 1 from ENCODE/HAIB
wgEncodeHaibTfbsGm12878Pou2f2Pcr1xPkRep3	0.856017	8.91912e-05	Gm12878	POU2F2	GM12878 POU2F2 PCR1x ChIP-seq Peaks Rep 3 from ENCODE/HAIB
wgEncodeAwgTfbsHaibGm12878Rad21V0416101UniPk	0.000318524	8.91912e-05	Gm12878	Rad21	GM12878 TFBS Uniform Peaks of Rad21 from ENCODE/HudsonAlpha/Analysis
wgEncodeHaibTfbsGm12878Bcl11aPcr1xPkRep2	0.00209835	0.000151759	Gm12878	BCL11A	GM12878 BCL11A PCR1x ChIP-seq Peaks Rep 2 from ENCODE/HAIB
wgEncodeHaibTfbsGm12878Rad21V0416101PkRep1	0.0317266	0.000186615	Gm12878	RAD21	GM12878 RAD21 v041610.1 ChIP-seq Peaks Rep 1 from ENCODE/HAIB
wgEncodeAwgTfbsHaibGm12878Bcl3V0416101UniPk	0.242772	0.000186615	Gm12878	BCL3	GM12878 TFBS Uniform Peaks of BCL3 from ENCODE/HudsonAlpha/Analysis
wgEncodeAwgTfbsHaibGm12878Usf1Pcr2xUniPk	0.0018407	0.000212251	Gm12878	USF-1	GM12878 TFBS Uniform Peaks of USF-1 from ENCODE/HudsonAlpha/Analysis
wgEncodeHaibTfbsGm12878Pu1Pcr1xPkRep1	0.410275	0.000267462	Gm12878	PU.1	GM12878 PU.1 PCR1x ChIP-seq Peaks Rep 1 from ENCODE/HAIB
wgEncodeAwgTfbsHaibGm12878Pbx3Pcr1xUniPk	0.00144457	0.0003523	Gm12878	Pbx3	GM12878 TFBS Uniform Peaks of Pbx3 from ENCODE/HudsonAlpha/Analysis
wgEncodeAwgTfbsHaibGm12878Stat5asc74442V0422111UniPk	0.410275	0.0003523	Gm12878	STAT5A_(SC-74442)	GM12878 TFBS Uniform Peaks of STAT5A_(SC-74442) from ENCODE/HudsonAlpha/Analysis
wgEncodeAwgTfbsHaibGm12878Mta3sc81325V0422111UniPk	0.410275	0.000505218	Gm12878	MTA3_(SC-81325)	GM12878 TFBS Uniform Peaks of MTA3_(SC-81325) from ENCODE/HudsonAlpha/Analysis
wgEncodeAwgTfbsHaibGm12878Sp1Pcr1xUniPk	0.000351619	0.000505218	Gm12878	SP1	GM12878 TFBS Uniform Peaks of SP1 from ENCODE/HudsonAlpha/Analysis
wgEncodeAwgTfbsHaibGm12878Elf1sc631V0416101UniPk	0.00144457	0.000623804	Gm12878	ELF1_(SC-631)	GM12878 TFBS Uniform Peaks of ELF1_(SC-631) from ENCODE/HudsonAlpha/Analysis
wgEncodeAwgTfbsHaibGm12878Nfatc1sc17834V0422111UniPk	1	0.000844127	Gm12878	NFATC1_(SC-17834)	GM12878 TFBS Uniform Peaks of NFATC1_(SC-17834) from ENCODE/HudsonAlpha/Analysis
wgEncodeHaibTfbsGm12878Pax5c20Pcr1xPkRep2	0.327968	0.000900986	Gm12878	PAX5-C20	GM12878 PAX5-C20 PCR1x ChIP-seq Peaks Rep 2 from ENCODE/HAIB
wgEncodeHaibTfbsGm12878Mef2aPcr1xPkRep2	1	0.000954677	Gm12878	MEF2A	GM12878 MEF2A PCR1x ChIP-seq Peaks Rep 2 from ENCODE/HAIB
wgEncodeHaibTfbsGm12878Usf1Pcr2xPkRep1	0.0463348	0.000954677	Gm12878	USF-1	GM12878 USF-1 PCR2x ChIP-seq Peaks Rep 1 from ENCODE/HAIB
wgEncodeHaibTfbsGm12878Bcl3V0416101PkRep2	1	0.00159898	Gm12878	BCL3	GM12878 BCL3 v041610.1 ChIP-seq Peaks Rep 2 from ENCODE/HAIB
wgEncodeHaibTfbsGm12878Mef2csc13268V0416101PkRep2	0.694769	0.00159898	Gm12878	MEF2C	GM12878 MEF2C v041610.1 ChIP-seq Peaks Rep 2 from ENCODE/HAIB
wgEncodeAwgTfbsHaibGm12878Mef2csc13268V0416101UniPk	0.242772	0.00159898	Gm12878	MEF2C_(SC-13268)	GM12878 TFBS Uniform Peaks of MEF2C_(SC-13268) from ENCODE/HudsonAlpha/Analysis
wgEncodeAwgTfbsHaibGm12878Pmlsc71910V0422111UniPk	0.268174	0.00159898	Gm12878	PML_(SC-71910)	GM12878 TFBS Uniform Peaks of PML_(SC-71910) from ENCODE/HudsonAlpha/Analysis
wgEncodeHaibTfbsGm12878Yy1sc281Pcr1xPkRep2	0.00450821	0.00231166	Gm12878	YY1	GM12878 YY1 281 PCR1x ChIP-seq Peaks Rep 2 from ENCODE/HAIB
wgEncodeHaibTfbsGm12878Pbx3Pcr1xPkRep2	0.283132	0.00256529	Gm12878	PBx3	GM12878 PBx3 PCR1x ChIP-seq Peaks Rep 2 from ENCODE/HAIB
wgEncodeAwgTfbsHaibGm12878P300Pcr1xUniPk	0.242772	0.00266714	Gm12878	p300	GM12878 TFBS Uniform Peaks of p300 from ENCODE/HudsonAlpha/Analysis
wgEncodeHaibTfbsGm12878Irf4sc6059Pcr1xPkRep1	0.00293836	0.00270191	Gm12878	IRF4	GM12878 IRF4 PCR1x ChIP-seq Peaks Rep 1 from ENCODE/HAIB
wgEncodeHaibTfbsGm12878BatfPcr1xPkRep1	0.00338256	0.00308376	Gm12878	BATF	GM12878 BATF PCR1x ChIP-seq Peaks Rep 1 from ENCODE/HAIB
wgEncodeHaibTfbsGm12878Elf1sc631V0416101PkRep1	0.0463348	0.00368764	Gm12878	ELF1	GM12878 ELF1 v041610.1 ChIP-seq Peaks Rep 1 from ENCODE/HAIB
wgEncodeAwgTfbsHaibGm12878Cebpbsc150V0422111UniPk	1	0.00434358	Gm12878	CEBPB_(SC-150)	GM12878 TFBS Uniform Peaks of CEBPB_(SC-150) from ENCODE/HudsonAlpha/Analysis
wgEncodeAwgTfbsHaibGm12878Mef2aPcr1xUniPk	0.410275	0.00612495	Gm12878	MEF2A	GM12878 TFBS Uniform Peaks of MEF2A from ENCODE/HudsonAlpha/Analysis
wgEncodeHaibTfbsGm12878Sp1Pcr1xPkRep2	0.101202	0.00919784	Gm12878	SP1	GM12878 SP1 PCR1x ChIP-seq Peaks Rep 2 from ENCODE/HAIB
wgEncodeHaibTfbsGm12878Taf1Pcr1xPkRep2	0.410275	0.0102705	Gm12878	TAF1	GM12878 TAF1 PCR1x ChIP-seq Peaks Rep 2 from ENCODE/HAIB
wgEncodeHaibTfbsGm12878Bcl11aPcr1xPkRep1	0.0018407	0.0108734	Gm12878	BCL11A	GM12878 BCL11A PCR1x ChIP-seq Peaks Rep 1 from ENCODE/HAIB
wgEncodeHaibTfbsGm12878Pbx3Pcr1xPkRep1	0.669498	0.0210829	Gm12878	PBx3	GM12878 PBx3 PCR1x ChIP-seq Peaks Rep 1 from ENCODE/HAIB
wgEncodeHaibTfbsGm12878SrfV0416101PkRep2	0.0937109	0.0210829	Gm12878	SRF	GM12878 SRF v041610.1 ChIP-seq Peaks Rep 2 from ENCODE/HAIB
wgEncodeAwgTfbsHaibGm12878SrfPcr2xUniPk	0.181068	0.0210829	Gm12878	SRF	GM12878 TFBS Uniform Peaks of SRF from ENCODE/HudsonAlpha/Analysis
wgEncodeAwgTfbsHaibGm12878Zeb1sc25388V0416102UniPk	0.0354685	0.0210829	Gm12878	ZEB1_(SC-25388)	GM12878 TFBS Uniform Peaks of ZEB1_(SC-25388) from ENCODE/HudsonAlpha/Analysis
wgEncodeHaibTfbsGm12878Usf1Pcr2xPkRep2	0.0219884	0.0210829	Gm12878	USF-1	GM12878 USF-1 PCR2x ChIP-seq Peaks Rep 2 from ENCODE/HAIB
wgEncodeHaibTfbsGm12878SrfV0416101PkRep1	0.0354685	0.0372911	Gm12878	SRF	GM12878 SRF v041610.1 ChIP-seq Peaks Rep 1 from ENCODE/HAIB
wgEncodeHaibTfbsGm12878Cebpbsc150V0422111PkRep2	1	0.0490014	Gm12878	CEBPB	GM12878 CEBPB v042211.1 ChIP-seq Peaks Rep 2 from ENCODE/HAIB
wgEncodeHaibTfbsGm12878Irf4sc6059Pcr1xPkRep2	0.00020123	0.0504946	Gm12878	IRF4	GM12878 IRF4 PCR1x ChIP-seq Peaks Rep 2 from ENCODE/HAIB
wgEncodeHaibTfbsGm12878Zeb1sc25388V0416102PkRep1	0.0219884	0.0647651	Gm12878	ZEB1	GM12878 ZEB1 v041610.2 ChIP-seq Peaks Rep 1 from ENCODE/HAIB
wgEncodeHaibTfbsGm12878Ets1Pcr1xPkRep2	0.410275	0.0647651	Gm12878	ETS1	GM12878 ETS1 PCR1x ChIP-seq Peaks Rep 2 from ENCODE/HAIB
wgEncodeHaibTfbsGm12878Ets1Pcr1xPkRep1	1	0.0647651	Gm12878	ETS1	GM12878 ETS1 PCR1x ChIP-seq Peaks Rep 1 from ENCODE/HAIB
wgEncodeHaibTfbsGm12878Creb1sc240V0422111PkRep2	1	0.112762	Gm12878	CREB1	GM12878 CREB1 v042211.1 ChIP-seq Peaks Rep 2 from ENCODE/HAIB
wgEncodeHaibTfbsGm12878SrfPcr2xPkRep1	0.0937109	0.112762	Gm12878	SRF	GM12878 SRF PCR2x ChIP-seq Peaks Rep 1 from ENCODE/HAIB
wgEncodeHaibTfbsGm12878SrfPcr2xPkRep2	0.0937109	0.112762	Gm12878	SRF	GM12878 SRF PCR2x ChIP-seq Peaks Rep 2 from ENCODE/HAIB
wgEncodeHaibTfbsGm12878Creb1sc240V0422111PkRep1	0.0745854	0.127717	Gm12878	CREB1	GM12878 CREB1 v042211.1 ChIP-seq Peaks Rep 1 from ENCODE/HAIB
wgEncodeHaibTfbsGm12878Pou2f2Pcr1xPkRep1	0.251997	0.133568	Gm12878	POU2F2	GM12878 POU2F2 PCR1x ChIP-seq Peaks Rep 1 from ENCODE/HAIB
wgEncodeHaibTfbsGm12878Mef2csc13268V0416101PkRep1	0.242772	0.207567	Gm12878	MEF2C	GM12878 MEF2C v041610.1 ChIP-seq Peaks Rep 1 from ENCODE/HAIB
wgEncodeHaibTfbsGm12878RxraPcr1xPkRep2	0.410275	0.207567	Gm12878	RXRA	GM12878 RXRA PCR1x ChIP-seq Peaks Rep 2 from ENCODE/HAIB
wgEncodeHaibTfbsGm12878Taf1Pcr1xPkRep1	0.181068	0.232648	Gm12878	TAF1	GM12878 TAF1 PCR1x ChIP-seq Peaks Rep 1 from ENCODE/HAIB
wgEncodeAwgTfbsHaibGm12878Taf1Pcr1xUniPk	0.0745854	0.232648	Gm12878	TAF1	GM12878 TFBS Uniform Peaks of TAF1 from ENCODE/HudsonAlpha/Analysis
wgEncodeHaibTfbsGm12878Sp1Pcr1xPkRep1	0.0372201	0.31442	Gm12878	SP1	GM12878 SP1 PCR1x ChIP-seq Peaks Rep 1 from ENCODE/HAIB
wgEncodeHaibTfbsGm12878Atf3Pcr1xPkRep1	0.242772	0.375503	Gm12878	ATF3	GM12878 ATF3 PCR1x ChIP-seq Peaks Rep 1 from ENCODE/HAIB
wgEncodeHaibTfbsGm12878Atf3Pcr1xPkRep2	0.410275	0.375503	Gm12878	ATF3	GM12878 ATF3 PCR1x ChIP-seq Peaks Rep 2 from ENCODE/HAIB
wgEncodeHaibTfbsGm12878Ets1Pcr1xPkRep2V2	0.410275	0.375503	Gm12878	ETS1	GM12878 ETS1 PCR1x ChIP-seq Peaks Rep 2 from ENCODE/HAIB
wgEncodeAwgTfbsHaibGm12878Bclaf101388V0416101UniPk	0.0937109	0.375503	Gm12878	BCLAF1_(SC-101388)	GM12878 TFBS Uniform Peaks of BCLAF1_(SC-101388) ENCODE/HudsonAlpha/Analysis
wgEncodeAwgTfbsHaibGm12878RxraPcr1xUniPk	0.410275	0.375503	Gm12878	RXRA	GM12878 TFBS Uniform Peaks of RXRA from ENCODE/HudsonAlpha/Analysis
wgEncodeAwgTfbsHaibGm12878NrsfPcr1xUniPk	4.08977e-07	0.657134	Gm12878	NRSF	GM12878 TFBS Uniform Peaks of NRSF from ENCODE/HudsonAlpha/Analysis
wgEncodeHaibTfbsGm12878Egr1Pcr2xPkRep3	0.242772	1	Gm12878	Egr-1	GM12878 Egr-1 PCR2x ChIP-seq Peaks Rep 3 from ENCODE/HAIB
wgEncodeHaibTfbsGm12878Ets1Pcr1xPkRep1V2	0.242772	1	Gm12878	ETS1	GM12878 ETS1 PCR1x ChIP-seq Peaks Rep 1 from ENCODE/HAIB
wgEncodeHaibTfbsGm12878GabpPcr2xPkRep2	1	1	Gm12878	GABP	GM12878 GABP PCR2x ChIP-seq Peaks Rep 2 from ENCODE/HAIB
wgEncodeHaibTfbsGm12878NrsfPcr1xPkRep2	8.81413e-05	1	Gm12878	NRSF	GM12878 NRSF PCR1x ChIP-seq Peaks Rep 2 from ENCODE/HAIB
wgEncodeHaibTfbsGm12878NrsfPcr2xPkRep1	4.25747e-07	1	Gm12878	NRSF	GM12878 NRSF PCR2x ChIP-seq Peaks Rep 1 from ENCODE/HAIB
wgEncodeHaibTfbsGm12878NrsfPcr2xPkRep2	1.16092e-05	1	Gm12878	NRSF	GM12878 NRSF PCR2x ChIP-seq Peaks Rep 2 from ENCODE/HAIB
wgEncodeHaibTfbsGm12878Six5Pcr1xPkRep1	1	1	Gm12878	SIX5	GM12878 SIX5 PCR1x ChIP-seq Peaks Rep 1 from ENCODE/HAIB
wgEncodeAwgTfbsHaibGm12878Atf3Pcr1xUniPk	0.410275	1	Gm12878	ATF3	GM12878 TFBS Uniform Peaks of ATF3 from ENCODE/HudsonAlpha/Analysis
wgEncodeAwgTfbsHaibGm12878Ets1Pcr1xUniPk	0.242772	1	Gm12878	ETS1	GM12878 TFBS Uniform Peaks of ETS1 from ENCODE/HudsonAlpha/Analysis
wgEncodeAwgTfbsHaibGm12878Six5Pcr1xUniPk	1	1	Gm12878	SIX5	GM12878 TFBS Uniform Peaks of SIX5 from ENCODE/HudsonAlpha/Analysis
wgEncodeAwgTfbsHaibGm12878Zbtb33Pcr1xUniPk	0.160658	1	Gm12878	ZBTB33	GM12878 TFBS Uniform Peaks of ZBTB33 from ENCODE/HudsonAlpha/Analysis
wgEncodeHaibTfbsGm12878GabpPcr2xPkRep1	1	0.375503	Gm12878	GABP	GM12878 GABP PCR2x ChIP-seq Peaks Rep 1 from ENCODE/HAIB
wgEncodeHaibTfbsGm12878NrsfPcr1xPkRep1	5.73115e-06	0.375503	Gm12878	NRSF	GM12878 NRSF PCR1x ChIP-seq Peaks Rep 1 from ENCODE/HAIB
wgEncodeHaibTfbsGm12878P300Pcr1xPkRep2	0.00525154	0.375503	Gm12878	p300	GM12878 p300 PCR1x ChIP-seq Peaks Rep 2 from ENCODE/HAIB
wgEncodeAwgTfbsHaibGm12878GabpPcr2xUniPk	0.268174	0.375503	Gm12878	GABP	GM12878 TFBS Uniform Peaks of GABP from ENCODE/HudsonAlpha/Analysis
wgEncodeHaibTfbsGm12878P300Pcr1xPkRep1	0.000615108	0.186567	Gm12878	p300	GM12878 p300 PCR1x ChIP-seq Peaks Rep 1 from ENCODE/HAIB
wgEncodeHaibTfbsGm12878Six5Pcr1xPkRep2	0.160658	0.112762	Gm12878	SIX5	GM12878 SIX5 PCR1x ChIP-seq Peaks Rep 2 from ENCODE/HAIB
wgEncodeHaibTfbsGm12878RxraPcr1xPkRep1	0.181068	0.0823222	Gm12878	RXRA	GM12878 RXRA PCR1x ChIP-seq Peaks Rep 1 from ENCODE/HAIB
wgEncodeHaibTfbsGm12878Zbtb33Pcr1xPkRep1	0.00365656	0.00698222	Gm12878	ZBTB33	GM12878 ZBTB33 PCR1x ChIP-seq Peaks Rep 1 from ENCODE/HAIB
wgEncodeHaibTfbsGm12878Zbtb33Pcr1xPkRep2	0.00365656	0.00368764	Gm12878	ZBTB33	GM12878 ZBTB33 PCR1x ChIP-seq Peaks Rep 2 from ENCODE/HAIB

## Sheet: TFBS, All
Table. Transcription Factor Binding Sites enrichment analysis results, all cell lines. "GF"/"description" - the name the description of the datasets, "hyper.LS.DMRs"/"hypo.LS.DMRs" - enrichment p-values, adjusted for multiple testing using FDR, for hypo/hyper LS-DMRs, respectively."cell" - cell type; "factor" - name of the regulatory mark
GF	hyper.C.DMRs	hypo.C.DMRs	cell	factor	description
wgEncodeAwgTfbsBroadDnd41CtcfUniPk	0.000331756	5.84538e-05	Dnd41	CTCF	Dnd41 TFBS Uniform Peaks of CTCF from ENCODE/Broad/Analysis
wgEncodeAwgTfbsBroadDnd41Ezh239875UniPk	0.00881294	1	Dnd41	EZH2_(39875)	Dnd41 TFBS Uniform Peaks of EZH2_(39875) from ENCODE/Broad/Analysis
wgEncodeAwgTfbsBroadGm12878CtcfUniPk	1.87912e-09	6.54353e-07	Gm12878	CTCF	GM12878 TFBS Uniform Peaks of CTCF from ENCODE/Broad/Analysis
wgEncodeAwgTfbsBroadGm12878Ezh239875UniPk	5.40492e-07	0.406268	Gm12878	EZH2_(39875)	GM12878 TFBS Uniform Peaks of EZH2_(39875) from ENCODE/Broad/Analysis
wgEncodeAwgTfbsBroadH1hescChd1a301218aUniPk	3.95893e-17	1	H1hesc	CHD1_(A301-218A)	H1-hESC TFBS Uniform Peaks of CHD1_(A301-218A) from ENCODE/Broad/Analysis
wgEncodeAwgTfbsBroadH1hescCtcfUniPk	5.63977e-19	8.17061e-06	H1hesc	CTCF	H1-hESC TFBS Uniform Peaks of CTCF from ENCODE/Broad/Analysis
wgEncodeAwgTfbsBroadH1hescEzh239875UniPk	2.33024e-72	0.234695	H1hesc	EZH2_(39875)	H1-hESC TFBS Uniform Peaks of EZH2_(39875) from ENCODE/Broad/Analysis
wgEncodeAwgTfbsBroadH1hescJarid1aab26049UniPk	-0.387845	1	H1hesc	JARID1A_(ab26049)	H1-hESC TFBS Uniform Peaks of JARID1A_(ab26049) from ENCODE/Broad/Analysis
wgEncodeAwgTfbsBroadH1hescRbbp5a300109aUniPk	4.70492e-35	0.155074	H1hesc	RBBP5_(A300-109A)	H1-hESC TFBS Uniform Peaks of RBBP5_(A300-109A) from ENCODE/Broad/Analysis
wgEncodeAwgTfbsBroadHelas3CtcfUniPk	1.89587e-05	2.25025e-05	Helas3	CTCF	HeLa-S3 TFBS Uniform Peaks of CTCF from ENCODE/Broad/Analysis
wgEncodeAwgTfbsBroadHelas3Ezh239875UniPk	1	1	Helas3	EZH2_(39875)	HeLa-S3 TFBS Uniform Peaks of EZH2_(39875) from ENCODE/Broad/Analysis
wgEncodeAwgTfbsBroadHelas3Pol2bUniPk	0.0724487	0.234695	Helas3	Pol2(b)	HeLa-S3 TFBS Uniform Peaks of Pol2(b) from ENCODE/Broad/Analysis
wgEncodeAwgTfbsBroadHepg2CtcfUniPk	0.000331756	2.74287e-05	Hepg2	CTCF	HepG2 TFBS Uniform Peaks of CTCF from ENCODE/Broad/Analysis
wgEncodeAwgTfbsBroadHepg2Ezh239875UniPk	2.6338e-10	0.406268	Hepg2	EZH2_(39875)	HepG2 TFBS Uniform Peaks of EZH2_(39875) from ENCODE/Broad/Analysis
wgEncodeAwgTfbsBroadHmecCtcfUniPk	1.13464e-07	0.00156813	Hmec	CTCF	HMEC TFBS Uniform Peaks of CTCF from ENCODE/Broad/Analysis
wgEncodeAwgTfbsBroadHmecEzh239875UniPk	9.07558e-41	1	Hmec	EZH2_(39875)	HMEC TFBS Uniform Peaks of EZH2_(39875) from ENCODE/Broad/Analysis
wgEncodeAwgTfbsBroadHsmmCtcfUniPk	1.59707e-09	5.84538e-05	Hsmm	CTCF	HSMM TFBS Uniform Peaks of CTCF from ENCODE/Broad/Analysis
wgEncodeAwgTfbsBroadHsmmEzh239875UniPk	1.86036e-13	0.406268	Hsmm	EZH2_(39875)	HSMM TFBS Uniform Peaks of EZH2_(39875) from ENCODE/Broad/Analysis
wgEncodeAwgTfbsBroadHsmmtCtcfUniPk	2.38316e-07	0.000395224	Hsmmt	CTCF	HSMMtube TFBS Uniform Peaks of CTCF from ENCODE/Broad/Analysis
wgEncodeAwgTfbsBroadHsmmtEzh239875UniPk	1.4255e-22	0.0812669	Hsmmt	EZH2_(39875)	HSMMtube TFBS Uniform Peaks of EZH2_(39875) from ENCODE/Broad/Analysis
wgEncodeAwgTfbsBroadHuvecCtcfUniPk	9.42693e-13	7.51746e-06	Huvec	CTCF	HUVEC TFBS Uniform Peaks of CTCF from ENCODE/Broad/Analysis
wgEncodeAwgTfbsBroadHuvecEzh239875UniPk	9.5111e-79	0.234695	Huvec	EZH2_(39875)	HUVEC TFBS Uniform Peaks of EZH2_(39875) from ENCODE/Broad/Analysis
wgEncodeAwgTfbsBroadHuvecPol2bUniPk	0.00523679	1	Huvec	Pol2(b)	HUVEC TFBS Uniform Peaks of Pol2(b) from ENCODE/Broad/Analysis
wgEncodeAwgTfbsBroadK562Chd1a301218aUniPk	0.0220636	0.100793	K562	CHD1_(A301-218A)	K562 TFBS Uniform Peaks of CHD1_(A301-218A) from ENCODE/Broad/Analysis
wgEncodeAwgTfbsBroadK562CtcfUniPk	1.03451e-07	1.15392e-05	K562	CTCF	K562 TFBS Uniform Peaks of CTCF from ENCODE/Broad/Analysis
wgEncodeAwgTfbsBroadK562Ezh239875UniPk	0.0427115	1	K562	EZH2_(39875)	K562 TFBS Uniform Peaks of EZH2_(39875) from ENCODE/Broad/Analysis
wgEncodeAwgTfbsBroadK562Hdac1sc6298UniPk	0.00311969	0.136734	K562	HDAC1_(SC-6298)	K562 TFBS Uniform Peaks of HDAC1_(SC-6298) from ENCODE/Broad/Analysis
wgEncodeAwgTfbsBroadK562Hdac2a300705aUniPk	0.000677739	0.234695	K562	HDAC2_(A300-705A)	K562 TFBS Uniform Peaks of HDAC2_(A300-705A) from ENCODE/Broad/Analysis
wgEncodeAwgTfbsBroadK562Hdac6a301341aUniPk	0.0147066	0.406268	K562	HDAC6_(A301-341A)	K562 TFBS Uniform Peaks of HDAC6_(A301-341A) from ENCODE/Broad/Analysis
wgEncodeAwgTfbsBroadK562P300UniPk	0.387845	0.406268	K562	p300	K562 TFBS Uniform Peaks of p300 from ENCODE/Broad/Analysis
wgEncodeAwgTfbsBroadK562Phf8a301772aUniPk	3.14197e-11	0.00643401	K562	PHF8_(A301-772A)	K562 TFBS Uniform Peaks of PHF8_(A301-772A) from ENCODE/Broad/Analysis
wgEncodeAwgTfbsBroadK562Plu1UniPk	0.00012954	0.262225	K562	PLU1	K562 TFBS Uniform Peaks of PLU1 from ENCODE/Broad/Analysis
wgEncodeAwgTfbsBroadK562Pol2bUniPk	0.00881294	0.0104706	K562	Pol2(b)	K562 TFBS Uniform Peaks of Pol2(b) from ENCODE/Broad/Analysis
wgEncodeAwgTfbsBroadK562Rbbp5a300109aUniPk	3.72796e-05	0.0812669	K562	RBBP5_(A300-109A)	K562 TFBS Uniform Peaks of RBBP5_(A300-109A) from ENCODE/Broad/Analysis
wgEncodeAwgTfbsBroadK562Sap3039731UniPk	0.00311969	0.406268	K562	SAP30_(39731)	K562 TFBS Uniform Peaks of SAP30_(39731) from ENCODE/Broad/Analysis
wgEncodeAwgTfbsBroadNhaCtcfUniPk	0.000446334	0.00132809	Nha	CTCF	NH-A TFBS Uniform Peaks of CTCF from ENCODE/Broad/Analysis
wgEncodeAwgTfbsBroadNhaEzh239875UniPk	1.31217e-57	0.0494813	Nha	EZH2_(39875)	NH-A TFBS Uniform Peaks of EZH2_(39875) from ENCODE/Broad/Analysis
wgEncodeAwgTfbsBroadNhdfadCtcfUniPk	5.67514e-09	2.74287e-05	Nhdfad	CTCF	NHDF-Ad TFBS Uniform Peaks of CTCF from ENCODE/Broad/Analysis
wgEncodeAwgTfbsBroadNhdfadEzh239875UniPk	5.55562e-37	0.0812669	Nhdfad	EZH2_(39875)	NHDF-Ad TFBS Uniform Peaks of EZH2_(39875) from ENCODE/Broad/Analysis
wgEncodeAwgTfbsBroadNhekCtcfUniPk	5.1698e-07	0.000308361	Nhek	CTCF	NHEK TFBS Uniform Peaks of CTCF from ENCODE/Broad/Analysis
wgEncodeAwgTfbsBroadNhekEzh239875UniPk	8.65297e-57	0.406268	Nhek	EZH2_(39875)	NHEK TFBS Uniform Peaks of EZH2_(39875) from ENCODE/Broad/Analysis
wgEncodeAwgTfbsBroadNhekPol2bUniPk	0.0427115	0.234695	Nhek	Pol2(b)	NHEK TFBS Uniform Peaks of Pol2(b) from ENCODE/Broad/Analysis
wgEncodeAwgTfbsBroadNhlfCtcfUniPk	2.10348e-10	2.74287e-05	Nhlf	CTCF	NHLF TFBS Uniform Peaks of CTCF from ENCODE/Broad/Analysis
wgEncodeAwgTfbsBroadNhlfEzh239875UniPk	4.38579e-54	0.0494813	Nhlf	EZH2_(39875)	NHLF TFBS Uniform Peaks of EZH2_(39875) from ENCODE/Broad/Analysis
wgEncodeAwgTfbsBroadOsteoblCtcfUniPk	2.18509e-09	4.37807e-06	Osteobl	CTCF	Osteobl TFBS Uniform Peaks of CTCF from ENCODE/Broad/Analysis
wgEncodeAwgTfbsSydhA549Bhlhe40IggrabUniPk	0.125126	1	A549	BHLHE40	A549 TFBS Uniform Peaks of BHLHE40 from ENCODE/Stanford/Analysis
wgEncodeAwgTfbsSydhA549CebpbIggrabUniPk	7.81647e-05	0.101389	A549	CEBPB	A549 TFBS Uniform Peaks of CEBPB from ENCODE/Stanford/Analysis
wgEncodeAwgTfbsSydhA549MaxIggrabUniPk	8.16172e-07	0.136734	A549	Max	A549 TFBS Uniform Peaks of Max from ENCODE/Stanford/Analysis
wgEncodeAwgTfbsSydhA549Pol2s2IggrabUniPk	1	0.234695	A549	Pol2(phosphoS2)	A549 TFBS Uniform Peaks of Pol2(phosphoS2) from ENCODE/Stanford/Analysis
wgEncodeAwgTfbsSydhA549Rad21IggrabUniPk	4.70546e-05	0.0259708	A549	Rad21	A549 TFBS Uniform Peaks of Rad21 from ENCODE/Stanford/Analysis
wgEncodeAwgTfbsSydhGm08714Znf274UcdUniPk	1	1	GM08714	ZNF274	GM08714 TFBS Uniform Peaks of ZNF274 from ENCODE/USC/Analysis
wgEncodeAwgTfbsSydhGm10847NfkbTnfaIggrabUniPk	-0.387845	4.54909e-05	GM10847	NFKB	GM10847 (TNFa) TFBS Uniform Peaks of NFKB from ENCODE/Stanford/Analysis
wgEncodeAwgTfbsSydhGm10847Pol2IggmusUniPk	0.243629	0.234695	GM10847	Pol2	GM10847 TFBS Uniform Peaks of Pol2 from ENCODE/Stanford/Analysis
wgEncodeAwgTfbsSydhGm12878Bhlhe40cIggmusUniPk	0.0147066	6.7954e-06	Gm12878	BHLHE40_(NB100-1800)	GM12878 TFBS Uniform Peaks of BHLHE40_(NB100-1800) from ENCODE/Stanford/Analysis
wgEncodeAwgTfbsSydhGm12878Brca1a300IggmusUniPk	0.387845	1	Gm12878	BRCA1_(A300-000A)	GM12878 TFBS Uniform Peaks of BRCA1_(A300-000A) from ENCODE/Stanford/Analysis
wgEncodeAwgTfbsSydhGm12878CfosUniPk	0.387845	1	Gm12878	c-Fos	GM12878 TFBS Uniform Peaks of c-Fos from ENCODE/Yale/Analysis
wgEncodeAwgTfbsSydhGm12878Chd1a301218aIggmusUniPk	0.217551	0.708311	Gm12878	CHD1_(A301-218A)	GM12878 TFBS Uniform Peaks of CHD1_(A301-218A) from ENCODE/Stanford/Analysis
wgEncodeAwgTfbsSydhGm12878Chd2ab68301IggmusUniPk	0.0147066	0.00151429	Gm12878	CHD2_(AB68301)	GM12878 TFBS Uniform Peaks of CHD2_(AB68301) from ENCODE/Stanford/Analysis
wgEncodeAwgTfbsSydhGm12878Corestsc30189IggmusUniPk	0.125126	0.136734	Gm12878	COREST_(sc-30189)	GM12878 TFBS Uniform Peaks of COREST_(sc-30189) from ENCODE/Stanford/Analysis
wgEncodeAwgTfbsSydhGm12878Ctcfsc15914c20UniPk	5.22307e-11	2.00091e-07	Gm12878	CTCF_(SC-15914)	GM12878 TFBS Uniform Peaks of CTCF_(SC-15914) from ENCODE/Stanford/Analysis
wgEncodeAwgTfbsSydhGm12878E2f4IggmusUniPk	0.217551	1	Gm12878	E2F4	GM12878 TFBS Uniform Peaks of E2F4 from ENCODE/Stanford/Analysis
wgEncodeAwgTfbsSydhGm12878Ebf1sc137065UniPk	0.0821068	5.55136e-12	Gm12878	EBF1_(SC-137065)	GM12878 TFBS Uniform Peaks of EBF1_(SC-137065) from ENCODE/Stanford/Analysis
wgEncodeAwgTfbsSydhGm12878Elk112771IggmusUniPk	0.387845	0.406268	Gm12878	ELK1_(1277-1)	GM12878 TFBS Uniform Peaks of ELK1_(1277-1) from ENCODE/Stanford/Analysis
wgEncodeAwgTfbsSydhGm12878Ikzf1iknuclaUniPk	1	0.00132809	Gm12878	IKZF1_(IkN)_(UCLA)	GM12878 TFBS Uniform Peaks of IKZF1_(IkN)_(UCLA) from ENCODE/USC/Analysis
wgEncodeAwgTfbsSydhGm12878JundUniPk	1	1	Gm12878	JunD	GM12878 TFBS Uniform Peaks of JunD from ENCODE/Yale/Analysis
wgEncodeAwgTfbsSydhGm12878MaxIggmusUniPk	0.0202524	0.00389176	Gm12878	Max	GM12878 TFBS Uniform Peaks of Max from ENCODE/Stanford/Analysis
wgEncodeAwgTfbsSydhGm12878Mazab85725IggmusUniPk	0.00118619	2.74287e-05	Gm12878	MAZ_(ab85725)	GM12878 TFBS Uniform Peaks of MAZ_(ab85725) from ENCODE/Stanford/Analysis
wgEncodeAwgTfbsSydhGm12878Mxi1IggmusUniPk	0.000677739	0.00022476	Gm12878	Mxi1_(AF4185)	GM12878 TFBS Uniform Peaks of Mxi1_(AF4185) from ENCODE/Stanford/Analysis
wgEncodeAwgTfbsSydhGm12878Nfe2sc22827UniPk	1	1	Gm12878	NF-E2_(SC-22827)	GM12878 TFBS Uniform Peaks of NF-E2_(SC-22827) from ENCODE/Stanford/Analysis
wgEncodeAwgTfbsSydhGm12878NfkbTnfaIggrabUniPk	1	1.15575e-05	Gm12878	NFKB	GM12878 (TNFa) TFBS Uniform Peaks of NFKB from ENCODE/Stanford/Analysis
wgEncodeAwgTfbsSydhGm12878NfyaIggmusUniPk	1	1	Gm12878	NF-YA	GM12878 TFBS Uniform Peaks of NF-YA from ENCODE/Harvard/Analysis
wgEncodeAwgTfbsSydhGm12878NfybIggmusUniPk	1.72882e-05	1	Gm12878	NF-YB	GM12878 TFBS Uniform Peaks of NF-YB from ENCODE/Harvard/Analysis
wgEncodeAwgTfbsSydhGm12878Nrf1IggmusUniPk	0.0561606	0.136734	Gm12878	Nrf1	GM12878 TFBS Uniform Peaks of Nrf1 from ENCODE/Stanford/Analysis
wgEncodeAwgTfbsSydhGm12878P300bUniPk	1	0.00022476	Gm12878	p300_(SC-584)	GM12878 TFBS Uniform Peaks of p300_(SC-584) from ENCODE/Stanford/Analysis
wgEncodeAwgTfbsSydhGm12878P300IggmusUniPk	1	1.62973e-07	Gm12878	p300	GM12878 TFBS Uniform Peaks of p300 from ENCODE/Stanford/Analysis
wgEncodeAwgTfbsSydhGm12878Pol2IggmusUniPk	0.00877104	0.000318173	Gm12878	Pol2	GM12878 TFBS Uniform Peaks of Pol2 from ENCODE/Stanford/Analysis
wgEncodeAwgTfbsSydhGm12878Pol2s2IggmusUniPk	0.217551	0.00552962	Gm12878	Pol2(phosphoS2)	GM12878 TFBS Uniform Peaks of Pol2(phosphoS2) from ENCODE/Stanford/Analysis
wgEncodeAwgTfbsSydhGm12878Pol2UniPk	0.150615	0.0239893	Gm12878	Pol2	GM12878 TFBS Uniform Peaks of Pol2 from ENCODE/Yale/Analysis
wgEncodeAwgTfbsSydhGm12878Pol3UniPk	1	1	Gm12878	Pol3	GM12878 TFBS Uniform Peaks of Pol3 from ENCODE/Yale/Analysis
wgEncodeAwgTfbsSydhGm12878Rad21IggrabUniPk	0.0356576	0.000318173	Gm12878	Rad21	GM12878 TFBS Uniform Peaks of Rad21 from ENCODE/Stanford/Analysis
wgEncodeAwgTfbsSydhGm12878Rfx5200401194IggmusUniPk	0.0147066	1	Gm12878	RFX5_(200-401-194)	GM12878 TFBS Uniform Peaks of RFX5_(200-401-194) from ENCODE/Stanford/Analysis
wgEncodeAwgTfbsSydhGm12878Sin3anb6001263IggmusUniPk	0.0147066	0.101389	Gm12878	SIN3A_(NB600-1263)	GM12878 TFBS Uniform Peaks of SIN3A_(NB600-1263) from ENCODE/Stanford/Analysis
wgEncodeAwgTfbsSydhGm12878Smc3ab9263IggmusUniPk	0.000972177	3.07817e-05	Gm12878	SMC3_(ab9263)	GM12878 TFBS Uniform Peaks of SMC3_(ab9263) from ENCODE/Stanford/Analysis
wgEncodeAwgTfbsSydhGm12878Stat1UniPk	0.217551	0.406268	Gm12878	STAT1	GM12878 TFBS Uniform Peaks of STAT1 from ENCODE/Stanford/Analysis
wgEncodeAwgTfbsSydhGm12878Stat3IggmusUniPk	1	0.0239893	Gm12878	STAT3	GM12878 TFBS Uniform Peaks of STAT3 from ENCODE/Stanford/Analysis
wgEncodeAwgTfbsSydhGm12878Tblr1ab24550IggmusUniPk	0.67038	8.42262e-05	Gm12878	TBLR1_(ab24550)	GM12878 TFBS Uniform Peaks of TBLR1_(ab24550) from ENCODE/Stanford/Analysis
wgEncodeAwgTfbsSydhGm12878TbpIggmusUniPk	0.0202524	0.00389176	Gm12878	TBP	GM12878 TFBS Uniform Peaks of TBP from ENCODE/Stanford/Analysis
wgEncodeAwgTfbsSydhGm12878Tr4UniPk	0.217551	1	Gm12878	TR4	GM12878 TFBS Uniform Peaks of TR4 from ENCODE/USC/Analysis
wgEncodeAwgTfbsSydhGm12878Usf2IggmusUniPk	0.0724487	0.00643466	Gm12878	USF2	GM12878 TFBS Uniform Peaks of USF2 from ENCODE/Stanford/Analysis
wgEncodeAwgTfbsSydhGm12878WhipIggmusUniPk	0.150615	0.000199801	Gm12878	WHIP	GM12878 TFBS Uniform Peaks of WHIP from ENCODE/Stanford/Analysis
wgEncodeAwgTfbsSydhGm12878Yy1UniPk	1	1	Gm12878	YY1	GM12878 TFBS Uniform Peaks of YY1 from ENCODE/USC/Analysis
wgEncodeAwgTfbsSydhGm12878Znf143166181apUniPk	0.000594022	0.0636602	Gm12878	Znf143_(16618-1-AP)	GM12878 TFBS Uniform Peaks of Znf143_(16618-1-AP) from ENCODE/Stanford/Analysis
wgEncodeAwgTfbsSydhGm12878Znf274UniPk	1	1	Gm12878	ZNF274	GM12878 TFBS Uniform Peaks of ZNF274 from ENCODE/USC/Analysis
wgEncodeAwgTfbsSydhGm12878Zzz3UniPk	1	1	Gm12878	ZZZ3	GM12878 TFBS Uniform Peaks of ZZZ3 from ENCODE/Harvard/Analysis
wgEncodeAwgTfbsSydhGm12891NfkbTnfaIggrabUniPk	0.150615	1.49426e-09	Gm12891	NFKB	GM12891 (TNFa) TFBS Uniform Peaks of NFKB from ENCODE/Stanford/Analysis
wgEncodeAwgTfbsSydhGm12891Pol2IggmusUniPk	0.0122887	0.00081192	Gm12891	Pol2	GM12891 TFBS Uniform Peaks of Pol2 from ENCODE/Stanford/Analysis
wgEncodeAwgTfbsSydhGm12892NfkbTnfaIggrabUniPk	0.387845	0.000358109	Gm12892	NFKB	GM12892 (TNFa) TFBS Uniform Peaks of NFKB from ENCODE/Stanford/Analysis
wgEncodeAwgTfbsSydhGm12892Pol2IggmusUniPk	1.38515e-05	0.00081192	Gm12892	Pol2	GM12892 TFBS Uniform Peaks of Pol2 from ENCODE/Stanford/Analysis
wgEncodeAwgTfbsSydhGm15510NfkbTnfaIggrabUniPk	0.387845	0.000248818	GM15510	NFKB	GM15510 (TNFa) TFBS Uniform Peaks of NFKB from ENCODE/Stanford/Analysis
wgEncodeAwgTfbsSydhGm15510Pol2IggmusUniPk	0.0356576	0.009023	GM15510	Pol2	GM15510 TFBS Uniform Peaks of Pol2 from ENCODE/Stanford/Analysis
wgEncodeAwgTfbsSydhGm18505NfkbTnfaIggrabUniPk	1	0.000358109	GM18505	NFKB	GM18505 (TNFa) TFBS Uniform Peaks of NFKB from ENCODE/Stanford/Analysis
wgEncodeAwgTfbsSydhGm18505Pol2IggmusUniPk	0.00522731	0.010193	GM18505	Pol2	GM18505 TFBS Uniform Peaks of Pol2 from ENCODE/Stanford/Analysis
wgEncodeAwgTfbsSydhGm18526NfkbTnfaIggrabUniPk	1	0.0104706	GM18526	NFKB	GM18526 (TNFa) TFBS Uniform Peaks of NFKB from ENCODE/Stanford/Analysis
wgEncodeAwgTfbsSydhGm18526Pol2IggmusUniPk	0.0338419	0.00389176	GM18526	Pol2	GM18526 TFBS Uniform Peaks of Pol2 from ENCODE/Stanford/Analysis
wgEncodeAwgTfbsSydhGm18951NfkbTnfaIggrabUniPk	0.387845	1.82926e-06	GM18951	NFKB	GM18951 (TNFa) TFBS Uniform Peaks of NFKB from ENCODE/Stanford/Analysis
wgEncodeAwgTfbsSydhGm18951Pol2IggmusUniPk	1.38515e-05	0.010193	GM18951	Pol2	GM18951 TFBS Uniform Peaks of Pol2 from ENCODE/Stanford/Analysis
wgEncodeAwgTfbsSydhGm19099NfkbTnfaIggrabUniPk	0.217551	0.000199801	GM19099	NFKB	GM19099 (TNFa) TFBS Uniform Peaks of NFKB from ENCODE/Stanford/Analysis
wgEncodeAwgTfbsSydhGm19099Pol2IggmusUniPk	4.70546e-05	0.00340333	GM19099	Pol2	GM19099 TFBS Uniform Peaks of Pol2 from ENCODE/Stanford/Analysis
wgEncodeAwgTfbsSydhGm19193NfkbTnfaIggrabUniPk	0.387845	0.00022476	GM19193	NFKB	GM19193 (TNFa) TFBS Uniform Peaks of NFKB from ENCODE/Stanford/Analysis
wgEncodeAwgTfbsSydhGm19193Pol2IggmusUniPk	0.00161811	0.00012267	GM19193	Pol2	GM19193 TFBS Uniform Peaks of Pol2 from ENCODE/Stanford/Analysis
wgEncodeAwgTfbsSydhH1hescBach1sc14700IggrabUniPk	6.97947e-06	0.262225	H1hesc	Bach1_(sc-14700)	H1-hESC TFBS Uniform Peaks of Bach1_(sc-14700) from ENCODE/Stanford/Analysis
wgEncodeAwgTfbsSydhH1hescBrca1IggrabUniPk	0.025169	1	H1hesc	BRCA1_(A300-000A)	H1-hESC TFBS Uniform Peaks of BRCA1_(A300-000A) from ENCODE/Stanford/Analysis
wgEncodeAwgTfbsSydhH1hescCebpbIggrabUniPk	8.69439e-05	0.406268	H1hesc	CEBPB	H1-hESC TFBS Uniform Peaks of CEBPB from ENCODE/Stanford/Analysis
wgEncodeAwgTfbsSydhH1hescChd1a301218aIggrabUniPk	0.217551	1	H1hesc	CHD1_(A301-218A)	H1-hESC TFBS Uniform Peaks of CHD1_(A301-218A) from ENCODE/Stanford/Analysis
wgEncodeAwgTfbsSydhH1hescChd2IggrabUniPk	2.48375e-06	0.406268	H1hesc	CHD2_(AB68301)	H1-hESC TFBS Uniform Peaks of CHD2_(AB68301) from ENCODE/Stanford/Analysis
wgEncodeAwgTfbsSydhH1hescCjunIggrabUniPk	0.125126	0.136734	H1hesc	c-Jun	H1-hESC TFBS Uniform Peaks of c-Jun from ENCODE/Stanford/Analysis
wgEncodeAwgTfbsSydhH1hescCmycIggrabUniPk	0.00881294	0.234695	H1hesc	c-Myc	H1-hESC TFBS Uniform Peaks of c-Myc from ENCODE/Stanford/Analysis
wgEncodeAwgTfbsSydhH1hescCtbp2UcdUniPk	4.61982e-33	0.136734	H1hesc	CtBP2	H1-hESC TFBS Uniform Peaks of CtBP2 from ENCODE/USC/Analysis
wgEncodeAwgTfbsSydhH1hescGtf2f1IggrabUniPk	0.217551	1	H1hesc	GTF2F1_(AB28179)	H1-hESC TFBS Uniform Peaks of GTF2F1_(AB28179) from ENCODE/Stanford/Analysis
wgEncodeAwgTfbsSydhH1hescJundIggrabUniPk	0.00881294	0.0292591	H1hesc	JunD	H1-hESC TFBS Uniform Peaks of JunD from ENCODE/Stanford/Analysis
wgEncodeAwgTfbsSydhH1hescMafkIggrabUniPk	0.243629	0.708311	H1hesc	MafK_(ab50322)	H1-hESC TFBS Uniform Peaks of MafK_(ab50322) from ENCODE/Stanford/Analysis
wgEncodeAwgTfbsSydhH1hescMaxUcdUniPk	9.51875e-11	0.136734	H1hesc	Max	H1-hESC TFBS Uniform Peaks of Max from ENCODE/USC/Analysis
wgEncodeAwgTfbsSydhH1hescMxi1IggrabUniPk	8.69439e-05	1	H1hesc	Mxi1_(AF4185)	H1-hESC TFBS Uniform Peaks of Mxi1_(AF4185) from ENCODE/Stanford/Analysis
wgEncodeAwgTfbsSydhH1hescNrf1IggrabUniPk	0.000213566	0.708311	H1hesc	Nrf1	H1-hESC TFBS Uniform Peaks of Nrf1 from ENCODE/Stanford/Analysis
wgEncodeAwgTfbsSydhH1hescRad21IggrabUniPk	5.23205e-14	2.74287e-05	H1hesc	Rad21	H1-hESC TFBS Uniform Peaks of Rad21 from ENCODE/Stanford/Analysis
wgEncodeAwgTfbsSydhH1hescRfx5200401194IggrabUniPk	0.125126	1	H1hesc	RFX5_(200-401-194)	H1-hESC TFBS Uniform Peaks of RFX5_(200-401-194) from ENCODE/Stanford/Analysis
wgEncodeAwgTfbsSydhH1hescSin3anb6001263IggrabUniPk	9.62383e-16	0.163745	H1hesc	SIN3A_(NB600-1263)	H1-hESC TFBS Uniform Peaks of SIN3A_(NB600-1263) from ENCODE/Stanford/Analysis
wgEncodeAwgTfbsSydhH1hescSuz12UcdUniPk	8.21803e-38	-0.406268	H1hesc	SUZ12	H1-hESC TFBS Uniform Peaks of SUZ12 from ENCODE/USC/Analysis
wgEncodeAwgTfbsSydhH1hescTbpIggrabUniPk	5.74932e-10	0.234695	H1hesc	TBP	H1-hESC TFBS Uniform Peaks of TBP from ENCODE/Stanford/Analysis
wgEncodeAwgTfbsSydhH1hescUsf2IggrabUniPk	3.19679e-05	0.406268	H1hesc	USF2	H1-hESC TFBS Uniform Peaks of USF2 from ENCODE/Stanford/Analysis
wgEncodeAwgTfbsSydhH1hescZnf143IggrabUniPk	6.78048e-10	0.00212001	H1hesc	Znf143_(16618-1-AP)	H1-hESC TFBS Uniform Peaks of Znf143_(16618-1-AP) from ENCODE/Stanford/Analysis
wgEncodeAwgTfbsSydhHct116Pol2UcdUniPk	1.23474e-07	0.234695	Hct116	Pol2	HCT-116 TFBS Uniform Peaks of Pol2 from ENCODE/USC/Analysis
wgEncodeAwgTfbsSydhHct116Tcf7l2UcdUniPk	3.35322e-08	0.0104706	Hct116	TCF7L2	HCT-116 TFBS Uniform Peaks of TCF7L2 from ENCODE/USC/Analysis
wgEncodeAwgTfbsSydhHek293Elk4UcdUniPk	0.217551	0.406268	Hek293	ELK4	HEK293 TFBS Uniform Peaks of ELK4 from ENCODE/USC/Analysis
wgEncodeAwgTfbsSydhHek293Kap1UcdUniPk	0.503161	1	Hek293	KAP1	HEK293 TFBS Uniform Peaks of KAP1 from ENCODE/USC/Analysis
wgEncodeAwgTfbsSydhHek293Pol2UniPk	7.38331e-10	0.0812669	Hek293	Pol2	HEK293 TFBS Uniform Peaks of Pol2 from ENCODE/Yale/Analysis
wgEncodeAwgTfbsSydhHek293Tcf7l2UcdUniPk	7.81647e-05	0.234695	Hek293	TCF7L2	HEK293 TFBS Uniform Peaks of TCF7L2 from ENCODE/USC/Analysis
wgEncodeAwgTfbsSydhHek293tZnf263UcdUniPk	1.16762e-30	0.00212001	Hek293	ZNF263	HEK293-T-REx TFBS Uniform Peaks of ZNF263 from ENCODE/USC/Analysis
wgEncodeAwgTfbsSydhHelas3Ap2alphaUniPk	3.76605e-06	0.00389176	Helas3	AP-2alpha	HeLa-S3 TFBS Uniform Peaks of AP-2alpha from ENCODE/USC/Analysis
wgEncodeAwgTfbsSydhHelas3Ap2gammaUniPk	1.37022e-06	0.00156813	Helas3	AP-2gamma	HeLa-S3 TFBS Uniform Peaks of AP-2gamma from ENCODE/USC/Analysis
wgEncodeAwgTfbsSydhHelas3Baf155IggmusUniPk	0.0147066	0.0494813	Helas3	BAF155	HeLa-S3 TFBS Uniform Peaks of BAF155 from ENCODE/Stanford/Analysis
wgEncodeAwgTfbsSydhHelas3Baf170IggmusUniPk	0.125126	0.406268	Helas3	BAF170	HeLa-S3 TFBS Uniform Peaks of BAF170 from ENCODE/Stanford/Analysis
wgEncodeAwgTfbsSydhHelas3Bdp1UniPk	1	1	Helas3	BDP1	HeLa-S3 TFBS Uniform Peaks of BDP1 from ENCODE/Harvard/Analysis
wgEncodeAwgTfbsSydhHelas3Brca1a300IggrabUniPk	0.0724487	1	Helas3	BRCA1_(A300-000A)	HeLa-S3 TFBS Uniform Peaks of BRCA1_(A300-000A) from ENCODE/Stanford/Analysis
wgEncodeAwgTfbsSydhHelas3Brf1UniPk	1	1	Helas3	BRF1	HeLa-S3 TFBS Uniform Peaks of BRF1 from ENCODE/Harvard/Analysis
wgEncodeAwgTfbsSydhHelas3Brf2UniPk	1	1	Helas3	BRF2	HeLa-S3 TFBS Uniform Peaks of BRF2 from ENCODE/Harvard/Analysis
wgEncodeAwgTfbsSydhHelas3Brg1IggmusUniPk	0.217551	1	Helas3	Brg1	HeLa-S3 TFBS Uniform Peaks of Brg1 from ENCODE/Yale/Analysis
wgEncodeAwgTfbsSydhHelas3CebpbIggrabUniPk	0.000269765	0.00643401	Helas3	CEBPB	HeLa-S3 TFBS Uniform Peaks of CEBPB from ENCODE/Stanford/Analysis
wgEncodeAwgTfbsSydhHelas3CfosUniPk	0.125126	0.406268	Helas3	c-Fos	HeLa-S3 TFBS Uniform Peaks of c-Fos from ENCODE/Yale/Analysis
wgEncodeAwgTfbsSydhHelas3Chd2IggrabUniPk	1.04778e-05	0.0292591	Helas3	CHD2_(AB68301)	HeLa-S3 TFBS Uniform Peaks of CHD2_(AB68301) from ENCODE/Stanford/Analysis
wgEncodeAwgTfbsSydhHelas3CjunIggrabUniPk	1	0.0292591	Helas3	c-Jun	HeLa-S3 TFBS Uniform Peaks of c-Jun from ENCODE/Stanford/Analysis
wgEncodeAwgTfbsSydhHelas3CmycUniPk	0.0338419	0.0636602	Helas3	c-Myc	HeLa-S3 TFBS Uniform Peaks of c-Myc from ENCODE/Yale/Analysis
wgEncodeAwgTfbsSydhHelas3Corestsc30189IggrabUniPk	0.000594022	0.163745	Helas3	COREST_(sc-30189)	HeLa-S3 TFBS Uniform Peaks of COREST_(sc-30189) from ENCODE/Stanford/Analysis
wgEncodeAwgTfbsSydhHelas3E2f1UniPk	7.43559e-08	1	Helas3	E2F1	HeLa-S3 TFBS Uniform Peaks of E2F1 from ENCODE/USC/Analysis
wgEncodeAwgTfbsSydhHelas3E2f4UniPk	0.217551	1	Helas3	E2F4	HeLa-S3 TFBS Uniform Peaks of E2F4 from ENCODE/USC/Analysis
wgEncodeAwgTfbsSydhHelas3E2f6UniPk	1.16213e-05	0.406268	Helas3	E2F6	HeLa-S3 TFBS Uniform Peaks of E2F6 from ENCODE/USC/Analysis
wgEncodeAwgTfbsSydhHelas3Elk112771IggrabUniPk	0.0724487	0.406268	Helas3	ELK1_(1277-1)	HeLa-S3 TFBS Uniform Peaks of ELK1_(1277-1) from ENCODE/Stanford/Analysis
wgEncodeAwgTfbsSydhHelas3Elk4UcdUniPk	0.125126	1	Helas3	ELK4	HeLa-S3 TFBS Uniform Peaks of ELK4 from ENCODE/USC/Analysis
wgEncodeAwgTfbsSydhHelas3Gtf2f1ab28179IggrabUniPk	0.000677739	0.0812669	Helas3	GTF2F1_(AB28179)	HeLa-S3 TFBS Uniform Peaks of GTF2F1_(AB28179) from ENCODE/Stanford/Analysis
wgEncodeAwgTfbsSydhHelas3Hae2f1UniPk	7.41011e-15	0.234695	Helas3	HA-E2F1	HeLa-S3 TFBS Uniform Peaks of HA-E2F1 from ENCODE/USC/Analysis
wgEncodeAwgTfbsSydhHelas3Ini1IggmusUniPk	3.05077e-06	0.0176033	Helas3	Ini1	HeLa-S3 TFBS Uniform Peaks of Ini1 from ENCODE/Stanford/Analysis
wgEncodeAwgTfbsSydhHelas3Irf3IggrabUniPk	0.387845	1	Helas3	IRF3	HeLa-S3 TFBS Uniform Peaks of IRF3 from ENCODE/Stanford/Analysis
wgEncodeAwgTfbsSydhHelas3JundIggrabUniPk	-0.67038	0.009023	Helas3	JunD	HeLa-S3 TFBS Uniform Peaks of JunD from ENCODE/Stanford/Analysis
wgEncodeAwgTfbsSydhHelas3MafkIggrabUniPk	0.125126	0.234695	Helas3	MafK_(ab50322)	HeLa-S3 TFBS Uniform Peaks of MafK_(ab50322) from ENCODE/Stanford/Analysis
wgEncodeAwgTfbsSydhHelas3MaxIggrabUniPk	4.48843e-11	0.000358109	Helas3	Max	HeLa-S3 TFBS Uniform Peaks of Max from ENCODE/Stanford/Analysis
wgEncodeAwgTfbsSydhHelas3Mazab85725IggrabUniPk	4.98259e-07	0.155074	Helas3	MAZ_(ab85725)	HeLa-S3 TFBS Uniform Peaks of MAZ_(ab85725) from ENCODE/Stanford/Analysis
wgEncodeAwgTfbsSydhHelas3Mxi1af4185IggrabUniPk	3.19679e-05	0.00643466	Helas3	Mxi1_(AF4185)	HeLa-S3 TFBS Uniform Peaks of Mxi1_(AF4185) from ENCODE/Stanford/Analysis
wgEncodeAwgTfbsSydhHelas3NfyaIggrabUniPk	0.00161811	0.234695	Helas3	NF-YA	HeLa-S3 TFBS Uniform Peaks of NF-YA from ENCODE/Harvard/Analysis
wgEncodeAwgTfbsSydhHelas3NfybIggrabUniPk	0.00445944	0.406268	Helas3	NF-YB	HeLa-S3 TFBS Uniform Peaks of NF-YB from ENCODE/Harvard/Analysis
wgEncodeAwgTfbsSydhHelas3Nrf1IggmusUniPk	0.67038	0.234695	Helas3	Nrf1	HeLa-S3 TFBS Uniform Peaks of Nrf1 from ENCODE/Stanford/Analysis
wgEncodeAwgTfbsSydhHelas3P300sc584sc584IggrabUniPk	0.67038	0.262225	Helas3	p300_(SC-584)	HeLa-S3 TFBS Uniform Peaks of p300_(SC-584) from ENCODE/Stanford/Analysis
wgEncodeAwgTfbsSydhHelas3Pol2s2IggrabUniPk	0.00269061	0.0494813	Helas3	Pol2(phosphoS2)	HeLa-S3 TFBS Uniform Peaks of Pol2(phosphoS2) from ENCODE/Stanford/Analysis
wgEncodeAwgTfbsSydhHelas3Pol2UniPk	2.10082e-18	0.00132809	Helas3	Pol2	HeLa-S3 TFBS Uniform Peaks of Pol2 from ENCODE/Yale/Analysis
wgEncodeAwgTfbsSydhHelas3Prdm19115IggrabUniPk	0.387845	1	Helas3	PRDM1_(9115)	HeLa-S3 TFBS Uniform Peaks of PRDM1_(9115) from ENCODE/Stanford/Analysis
wgEncodeAwgTfbsSydhHelas3Rad21IggrabUniPk	0.0085545	0.00389176	Helas3	Rad21	HeLa-S3 TFBS Uniform Peaks of Rad21 from ENCODE/Stanford/Analysis
wgEncodeAwgTfbsSydhHelas3Rfx5200401194IggrabUniPk	0.0202524	0.527484	Helas3	RFX5_(200-401-194)	HeLa-S3 TFBS Uniform Peaks of RFX5_(200-401-194) from ENCODE/Stanford/Analysis
wgEncodeAwgTfbsSydhHelas3Rpc155UniPk	1	1	Helas3	RPC155	HeLa-S3 TFBS Uniform Peaks of RPC155 from ENCODE/Harvard/Analysis
wgEncodeAwgTfbsSydhHelas3Smc3ab9263IggrabUniPk	2.55182e-07	0.000199801	Helas3	SMC3_(ab9263)	HeLa-S3 TFBS Uniform Peaks of SMC3_(ab9263) from ENCODE/Stanford/Analysis
wgEncodeAwgTfbsSydhHelas3Spt20UniPk	1	1	Helas3	SPT20	HeLa-S3 TFBS Uniform Peaks of SPT20 from ENCODE/Stanford/Analysis
wgEncodeAwgTfbsSydhHelas3Stat1Ifng30UniPk	0.0427115	0.163745	Helas3	STAT1	HeLa-S3 (IFNg30) TFBS Uniform Peaks of STAT1 from ENCODE/Yale/Analysis
wgEncodeAwgTfbsSydhHelas3Stat3IggrabUniPk	-0.387845	0.708311	Helas3	STAT3	HeLa-S3 TFBS Uniform Peaks of STAT3 from ENCODE/Stanford/Analysis
wgEncodeAwgTfbsSydhHelas3TbpIggrabUniPk	4.70546e-05	0.136734	Helas3	TBP	HeLa-S3 TFBS Uniform Peaks of TBP from ENCODE/Stanford/Analysis
wgEncodeAwgTfbsSydhHelas3Tcf7l2c9b92565UcdUniPk	1.04778e-05	0.0104706	Helas3	TCF7L2_C9B9_(2565)	HeLa-S3 TFBS Uniform Peaks of TCF7L2_C9B9_(2565) from ENCODE/USC/Analysis
wgEncodeAwgTfbsSydhHelas3Tcf7l2UcdUniPk	0.0724487	0.406268	Helas3	TCF7L2	HeLa-S3 TFBS Uniform Peaks of TCF7L2 from ENCODE/USC/Analysis
wgEncodeAwgTfbsSydhHelas3Tf3c110UniPk	0.387845	1	Helas3	TFIIIC-110	HeLa-S3 TFBS Uniform Peaks of TFIIIC-110 from ENCODE/Harvard/Analysis
wgEncodeAwgTfbsSydhHelas3Tr4UniPk	0.387845	1	Helas3	TR4	HeLa-S3 TFBS Uniform Peaks of TR4 from ENCODE/USC/Analysis
wgEncodeAwgTfbsSydhHelas3Usf2IggmusUniPk	0.00187717	0.0812669	Helas3	USF2	HeLa-S3 TFBS Uniform Peaks of USF2 from ENCODE/Stanford/Analysis
wgEncodeAwgTfbsSydhHelas3Zkscan1hpa006672IggrabUniPk	0.0724487	0.406268	Helas3	ZKSCAN1_(HPA006672)	HeLa-S3 TFBS Uniform Peaks of ZKSCAN1_(HPA006672) from ENCODE/Stanford/Analysis
wgEncodeAwgTfbsSydhHelas3Znf143IggrabUniPk	0.0427115	1	Helas3	Znf143_(16618-1-AP)	HeLa-S3 TFBS Uniform Peaks of Znf143_(16618-1-AP) from ENCODE/Stanford/Analysis
wgEncodeAwgTfbsSydhHelas3Znf274UcdUniPk	1	1	Helas3	ZNF274	HeLa-S3 TFBS Uniform Peaks of ZNF274 from ENCODE/USC/Analysis
wgEncodeAwgTfbsSydhHelas3Zzz3UniPk	1	1	Helas3	ZZZ3	HeLa-S3 TFBS Uniform Peaks of ZZZ3 from ENCODE/Harvard/Analysis
wgEncodeAwgTfbsSydhHepg2Arid3anb100279IggrabUniPk	0.125126	0.262225	Hepg2	ARID3A_(NB100-279)	HepG2 TFBS Uniform Peaks of ARID3A_(NB100-279) from ENCODE/Stanford/Analysis
wgEncodeAwgTfbsSydhHepg2Bhlhe40cIggrabUniPk	0.000241434	0.100793	Hepg2	BHLHE40_(NB100-1800)	HepG2 TFBS Uniform Peaks of BHLHE40_(NB100-1800) from ENCODE/Stanford/Analysis
wgEncodeAwgTfbsSydhHepg2Brca1a300IggrabUniPk	0.125126	1	Hepg2	BRCA1_(A300-000A)	HepG2 TFBS Uniform Peaks of BRCA1_(A300-000A) from ENCODE/Stanford/Analysis
wgEncodeAwgTfbsSydhHepg2CebpbForsklnUniPk	0.0561606	0.0812669	Hepg2	CEBPB	HepG2 (forskolin) TFBS Uniform Peaks of CEBPB from ENCODE/Stanford/Analysis
wgEncodeAwgTfbsSydhHepg2CebpbIggrabUniPk	0.0137921	0.0911756	Hepg2	CEBPB	HepG2 TFBS Uniform Peaks of CEBPB from ENCODE/Stanford/Analysis
wgEncodeAwgTfbsSydhHepg2Chd2ab68301IggrabUniPk	0.00523679	1	Hepg2	CHD2_(AB68301)	HepG2 TFBS Uniform Peaks of CHD2_(AB68301) from ENCODE/Stanford/Analysis
wgEncodeAwgTfbsSydhHepg2CjunIggrabUniPk	0.217551	0.0494813	Hepg2	c-Jun	HepG2 TFBS Uniform Peaks of c-Jun from ENCODE/Stanford/Analysis
wgEncodeAwgTfbsSydhHepg2Corestsc30189IggrabUniPk	0.000145228	0.234695	Hepg2	COREST_(sc-30189)	HepG2 TFBS Uniform Peaks of COREST_(sc-30189) from ENCODE/Stanford/Analysis
wgEncodeAwgTfbsSydhHepg2ErraForsklnUniPk	0.387845	0.406268	Hepg2	ERRA	HepG2 (forskolin) TFBS Uniform Peaks of ERRA from ENCODE/Stanford/Analysis
wgEncodeAwgTfbsSydhHepg2Grp20ForsklnUniPk	1	1	Hepg2	GRp20	HepG2 (forskolin) TFBS Uniform Peaks of GRp20 from ENCODE/Stanford/Analysis
wgEncodeAwgTfbsSydhHepg2Hnf4aForsklnUniPk	0.243629	0.000934059	Hepg2	HNF4A	HepG2 (forskolin) TFBS Uniform Peaks of HNF4A from ENCODE/Stanford/Analysis
wgEncodeAwgTfbsSydhHepg2Hsf1ForsklnUniPk	1	1	Hepg2	HSF1	HepG2 (forskolin) TFBS Uniform Peaks of HSF1 from ENCODE/Stanford/Analysis
wgEncodeAwgTfbsSydhHepg2Irf3IggrabUniPk	1	1	Hepg2	IRF3	HepG2 TFBS Uniform Peaks of IRF3 from ENCODE/Stanford/Analysis
wgEncodeAwgTfbsSydhHepg2JundIggrabUniPk	0.0427115	0.000318173	Hepg2	JunD	HepG2 TFBS Uniform Peaks of JunD from ENCODE/Stanford/Analysis
wgEncodeAwgTfbsSydhHepg2Maffm8194IggrabUniPk	1	0.373184	Hepg2	MafF_(M8194)	HepG2 TFBS Uniform Peaks of MafF_(M8194) from ENCODE/Stanford/Analysis
wgEncodeAwgTfbsSydhHepg2Mafkab50322IggrabUniPk	0.639059	0.100793	Hepg2	MafK_(ab50322)	HepG2 TFBS Uniform Peaks of MafK_(ab50322) from ENCODE/Stanford/Analysis
wgEncodeAwgTfbsSydhHepg2Mafksc477IggrabUniPk	0.150615	0.234695	Hepg2	MafK_(SC-477)	HepG2 TFBS Uniform Peaks of MafK_(SC-477) from ENCODE/Stanford/Analysis
wgEncodeAwgTfbsSydhHepg2MaxIggrabUniPk	2.90769e-05	0.0812669	Hepg2	Max	HepG2 TFBS Uniform Peaks of Max from ENCODE/Stanford/Analysis
wgEncodeAwgTfbsSydhHepg2Mazab85725IggrabUniPk	2.63234e-08	0.0292591	Hepg2	MAZ_(ab85725)	HepG2 TFBS Uniform Peaks of MAZ_(ab85725) from ENCODE/Stanford/Analysis
wgEncodeAwgTfbsSydhHepg2Mxi1UniPk	3.72796e-05	0.00389176	Hepg2	Mxi1_(AF4185)	HepG2 TFBS Uniform Peaks of Mxi1_(AF4185) from ENCODE/Stanford/Analysis
wgEncodeAwgTfbsSydhHepg2Nrf1IggrabUniPk	0.217551	0.406268	Hepg2	Nrf1	HepG2 TFBS Uniform Peaks of Nrf1 from ENCODE/Stanford/Analysis
wgEncodeAwgTfbsSydhHepg2P300sc582IggrabUniPk	0.217551	0.0812669	Hepg2	p300_(SC-584)	HepG2 TFBS Uniform Peaks of p300_(SC-584) from ENCODE/Stanford/Analysis
wgEncodeAwgTfbsSydhHepg2Pgc1aForsklnUniPk	1	1	Hepg2	PGC1A	HepG2 (forskolin) TFBS Uniform Peaks of PGC1A from ENCODE/Stanford/Analysis
wgEncodeAwgTfbsSydhHepg2Pol2ForsklnUniPk	1.46321e-10	0.881764	Hepg2	Pol2	HepG2 (forskolin) TFBS Uniform Peaks of Pol2 from ENCODE/Stanford/Analysis
wgEncodeAwgTfbsSydhHepg2Pol2IggrabUniPk	1.89224e-07	0.163745	Hepg2	Pol2	HepG2 TFBS Uniform Peaks of Pol2 from ENCODE/Stanford/Analysis
wgEncodeAwgTfbsSydhHepg2Pol2s2IggrabUniPk	0.0724487	0.234695	Hepg2	Pol2(phosphoS2)	HepG2 TFBS Uniform Peaks of Pol2(phosphoS2) from ENCODE/Stanford/Analysis
wgEncodeAwgTfbsSydhHepg2Rad21IggrabUniPk	1.34208e-06	0.00081192	Hepg2	Rad21	HepG2 TFBS Uniform Peaks of Rad21 from ENCODE/Stanford/Analysis
wgEncodeAwgTfbsSydhHepg2Rfx5200401194IggrabUniPk	0.00445944	1	Hepg2	RFX5_(200-401-194)	HepG2 TFBS Uniform Peaks of RFX5_(200-401-194) from ENCODE/Stanford/Analysis
wgEncodeAwgTfbsSydhHepg2Smc3ab9263IggrabUniPk	0.0921538	0.014608	Hepg2	SMC3_(ab9263)	HepG2 TFBS Uniform Peaks of SMC3_(ab9263) from ENCODE/Stanford/Analysis
wgEncodeAwgTfbsSydhHepg2Srebp1InslnUniPk	0.0427115	0.406268	Hepg2	SREBP1	HepG2 (insulin) TFBS Uniform Peaks of SREBP1 from ENCODE/Stanford/Analysis
wgEncodeAwgTfbsSydhHepg2TbpIggrabUniPk	4.70546e-05	0.406268	Hepg2	TBP	HepG2 TFBS Uniform Peaks of TBP from ENCODE/Stanford/Analysis
wgEncodeAwgTfbsSydhHepg2Tcf7l2UcdUniPk	0.125126	0.406268	Hepg2	TCF7L2	HepG2 TFBS Uniform Peaks of TCF7L2 from ENCODE/USC/Analysis
wgEncodeAwgTfbsSydhHepg2Tr4UcdUniPk	0.387845	1	Hepg2	TR4	HepG2 TFBS Uniform Peaks of TR4 from ENCODE/USC/Analysis
wgEncodeAwgTfbsSydhHepg2Usf2IggrabUniPk	0.00311969	0.406268	Hepg2	USF2	HepG2 TFBS Uniform Peaks of USF2 from ENCODE/Stanford/Analysis
wgEncodeAwgTfbsSydhHepg2Znf274UcdUniPk	1	1	Hepg2	ZNF274	HepG2 TFBS Uniform Peaks of ZNF274 from ENCODE/USC/Analysis
wgEncodeAwgTfbsSydhHuvecCfosUcdUniPk	0.125126	0.00081192	Huvec	c-Fos	HUVEC TFBS Uniform Peaks of c-Fos from ENCODE/USC/Analysis
wgEncodeAwgTfbsSydhHuvecCjunUniPk	0.387845	0.101389	Huvec	c-Jun	HUVEC TFBS Uniform Peaks of c-Jun from ENCODE/Stanford/Analysis
wgEncodeAwgTfbsSydhHuvecGata2UcdUniPk	0.67038	0.101389	Huvec	GATA-2	HUVEC TFBS Uniform Peaks of GATA-2 from ENCODE/USC/Analysis
wgEncodeAwgTfbsSydhHuvecMaxUniPk	4.14612e-06	0.136734	Huvec	Max	HUVEC TFBS Uniform Peaks of Max from ENCODE/Stanford/Analysis
wgEncodeAwgTfbsSydhHuvecPol2UniPk	1.34208e-06	0.708311	Huvec	Pol2	HUVEC TFBS Uniform Peaks of Pol2 from ENCODE/Stanford/Analysis
wgEncodeAwgTfbsSydhImr90CebpbIggrabUniPk	0.00130574	0.009023	Imr90	CEBPB	IMR90 TFBS Uniform Peaks of CEBPB from ENCODE/Stanford/Analysis
wgEncodeAwgTfbsSydhImr90CtcfbIggrabUniPk	1.45342e-13	4.54909e-05	Imr90	CTCF_(SC-15914)	IMR90 TFBS Uniform Peaks of CTCF_(SC-15914) from ENCODE/Stanford/Analysis
wgEncodeAwgTfbsSydhImr90MafkIggrabUniPk	1	0.0176033	Imr90	MafK_(ab50322)	IMR90 TFBS Uniform Peaks of MafK_(ab50322) from ENCODE/Stanford/Analysis
wgEncodeAwgTfbsSydhImr90Pol2IggrabUniPk	9.51875e-11	0.0636602	Imr90	Pol2	IMR90 TFBS Uniform Peaks of Pol2 from ENCODE/Stanford/Analysis
wgEncodeAwgTfbsSydhImr90Rad21IggrabUniPk	5.67514e-09	0.00156813	Imr90	Rad21	IMR90 TFBS Uniform Peaks of Rad21 from ENCODE/Stanford/Analysis
wgEncodeAwgTfbsSydhK562Arid3asc8821IggrabUniPk	1	1	K562	ARID3A_(sc-8821)	K562 TFBS Uniform Peaks of ARID3A_(sc-8821) from ENCODE/Stanford/Analysis
wgEncodeAwgTfbsSydhK562Atf106325UniPk	0.0338419	0.0494813	K562	ATF1_(06-325)	K562 TFBS Uniform Peaks of ATF1_(06-325) from ENCODE/Harvard/Analysis
wgEncodeAwgTfbsSydhK562Atf3UniPk	0.387845	1	K562	ATF3	K562 TFBS Uniform Peaks of ATF3 from ENCODE/Harvard/Analysis
wgEncodeAwgTfbsSydhK562Bach1sc14700IggrabUniPk	0.0724487	1	K562	Bach1_(sc-14700)	K562 TFBS Uniform Peaks of Bach1_(sc-14700) from ENCODE/Stanford/Analysis
wgEncodeAwgTfbsSydhK562Bdp1UniPk	1	1	K562	BDP1	K562 TFBS Uniform Peaks of BDP1 from ENCODE/Harvard/Analysis
wgEncodeAwgTfbsSydhK562Bhlhe40nb100IggrabUniPk	1.04778e-05	0.00249284	K562	BHLHE40_(NB100-1800)	K562 TFBS Uniform Peaks of BHLHE40_(NB100-1800) from ENCODE/Stanford/Analysis
wgEncodeAwgTfbsSydhK562Brf1UniPk	1	1	K562	BRF1	K562 TFBS Uniform Peaks of BRF1 from ENCODE/Harvard/Analysis
wgEncodeAwgTfbsSydhK562Brf2UniPk	1	1	K562	BRF2	K562 TFBS Uniform Peaks of BRF2 from ENCODE/Harvard/Analysis
wgEncodeAwgTfbsSydhK562Brg1IggmusUniPk	1	0.234695	K562	Brg1	K562 TFBS Uniform Peaks of Brg1 from ENCODE/Stanford/Analysis
wgEncodeAwgTfbsSydhK562Ccnt2UniPk	2.06123e-07	0.014608	K562	CCNT2	K562 TFBS Uniform Peaks of CCNT2 from ENCODE/Harvard/Analysis
wgEncodeAwgTfbsSydhK562CebpbIggrabUniPk	0.00315064	0.00389176	K562	CEBPB	K562 TFBS Uniform Peaks of CEBPB from ENCODE/Stanford/Analysis
wgEncodeAwgTfbsSydhK562CfosUniPk	0.00311969	0.0812669	K562	c-Fos	K562 TFBS Uniform Peaks of c-Fos from ENCODE/Yale/Analysis
wgEncodeAwgTfbsSydhK562Chd2ab68301IggrabUniPk	0.00112112	1	K562	CHD2_(AB68301)	K562 TFBS Uniform Peaks of CHD2_(AB68301) from ENCODE/Stanford/Analysis
wgEncodeAwgTfbsSydhK562CjunIfna30UniPk	0.0561606	0.0292591	K562	c-Jun	K562 (IFNa30) TFBS Uniform Peaks of c-Jun from ENCODE/Stanford/Analysis
wgEncodeAwgTfbsSydhK562CjunIfna6hUniPk	1	0.136734	K562	c-Jun	K562 (IFNa6h) TFBS Uniform Peaks of c-Jun from ENCODE/Yale/Analysis
wgEncodeAwgTfbsSydhK562CjunIfng30UniPk	-0.387845	0.0812669	K562	c-Jun	K562 (IFNg30) TFBS Uniform Peaks of c-Jun from ENCODE/Yale/Analysis
wgEncodeAwgTfbsSydhK562CjunIfng6hUniPk	1	0.136734	K562	c-Jun	K562 (IFNg6h) TFBS Uniform Peaks of c-Jun from ENCODE/Yale/Analysis
wgEncodeAwgTfbsSydhK562CjunUniPk	0.243629	0.00643466	K562	c-Jun	K562 TFBS Uniform Peaks of c-Jun from ENCODE/Yale/Analysis
wgEncodeAwgTfbsSydhK562CmycIfna30UniPk	0.67038	0.0812669	K562	c-Jun	K562 (IFNa30) TFBS Uniform Peaks of c-Myc from ENCODE/Yale/Analysis
wgEncodeAwgTfbsSydhK562CmycIfna6hUniPk	0.243629	0.163745	K562	c-Jun	K562 (IFNa6h) TFBS Uniform Peaks of c-Myc from ENCODE/Yale/Analysis
wgEncodeAwgTfbsSydhK562CmycIfng30UniPk	8.16172e-07	0.00151429	K562	c-Jun	K562 (IFNg30) TFBS Uniform Peaks of c-Myc from ENCODE/Stanford/Analysis
wgEncodeAwgTfbsSydhK562CmycIfng6hUniPk	0.00445944	0.00151429	K562	c-Jun	K562 (IFNg6h) TFBS Uniform Peaks of c-Myc from ENCODE/Yale/Analysis
wgEncodeAwgTfbsSydhK562CmycIggrabUniPk	8.96717e-07	0.00151429	K562	c-Myc	K562 TFBS Uniform Peaks of c-Myc from ENCODE/Stanford/Analysis
wgEncodeAwgTfbsSydhK562CmycUniPk	0.150615	0.406268	K562	c-Myc	K562 TFBS Uniform Peaks of c-Myc from ENCODE/Yale/Analysis
wgEncodeAwgTfbsSydhK562Corestab24166IggrabUniPk	0.217551	0.0812669	K562	COREST_(ab24166)	K562 TFBS Uniform Peaks of COREST_(ab24166) from ENCODE/Stanford/Analysis
wgEncodeAwgTfbsSydhK562Corestsc30189IggrabUniPk	0.00012954	0.00081192	K562	COREST_(sc-30189)	K562 TFBS Uniform Peaks of COREST_(sc-30189) from ENCODE/Stanford/Analysis
wgEncodeAwgTfbsSydhK562CtcfbIggrabUniPk	2.59463e-09	1.38543e-06	K562	CTCF_(SC-15914)	K562 TFBS Uniform Peaks of CTCF_(SC-15914) from ENCODE/Stanford/Analysis
wgEncodeAwgTfbsSydhK562E2f4UcdUniPk	0.0122887	0.406268	K562	E2F4	K562 TFBS Uniform Peaks of E2F4 from ENCODE/USC/Analysis
wgEncodeAwgTfbsSydhK562E2f6UcdUniPk	8.75989e-16	0.00552962	K562	E2F6	K562 TFBS Uniform Peaks of E2F6 from ENCODE/USC/Analysis
wgEncodeAwgTfbsSydhK562Elk112771IggrabUniPk	0.0427115	0.406268	K562	ELK1_(1277-1)	K562 TFBS Uniform Peaks of ELK1_(1277-1) from ENCODE/Stanford/Analysis
wgEncodeAwgTfbsSydhK562Gata1UcdUniPk	0.387845	0.136734	K562	GATA-1	K562 TFBS Uniform Peaks of GATA-1 from ENCODE/USC/Analysis
wgEncodeAwgTfbsSydhK562Gata2UcdUniPk	0.0724487	0.163745	K562	GATA-2	K562 TFBS Uniform Peaks of GATA-2 from ENCODE/USC/Analysis
wgEncodeAwgTfbsSydhK562Gtf2bUniPk	0.387845	1	K562	GTF2B	K562 TFBS Uniform Peaks of GTF2B from ENCODE/Harvard/Analysis
wgEncodeAwgTfbsSydhK562Gtf2f1ab28179IggrabUniPk	0.125126	1	K562	GTF2F1_(AB28179)	K562 TFBS Uniform Peaks of GTF2F1_(AB28179) from ENCODE/Stanford/Analysis
wgEncodeAwgTfbsSydhK562Hmgn3UniPk	3.02847e-07	0.00643466	K562	HMGN3	K562 TFBS Uniform Peaks of HMGN3 from ENCODE/Harvard/Analysis
wgEncodeAwgTfbsSydhK562Ini1IggmusUniPk	0.387845	0.406268	K562	Ini1	K562 TFBS Uniform Peaks of Ini1 from ENCODE/Stanford/Analysis
wgEncodeAwgTfbsSydhK562Irf1Ifna30UniPk	1	1	K562	IRF1	K562 (IFNa30) TFBS Uniform Peaks of IRF1 from ENCODE/Stanford/Analysis
wgEncodeAwgTfbsSydhK562Irf1Ifna6hUniPk	0.387845	0.136734	K562	IRF1	K562 (IFNa6h) TFBS Uniform Peaks of IRF1 from ENCODE/Stanford/Analysis
wgEncodeAwgTfbsSydhK562Irf1Ifng30UniPk	0.243629	0.0494813	K562	IRF1	K562 (IFNg30) TFBS Uniform Peaks of IRF1 from ENCODE/Stanford/Analysis
wgEncodeAwgTfbsSydhK562Irf1Ifng6hUniPk	1.72882e-05	0.0812669	K562	IRF1	K562 (IFNg6h) TFBS Uniform Peaks of IRF1 from ENCODE/Stanford/Analysis
wgEncodeAwgTfbsSydhK562JundIggrabUniPk	0.00161811	0.000248818	K562	JunD	K562 TFBS Uniform Peaks of JunD from ENCODE/Stanford/Analysis
wgEncodeAwgTfbsSydhK562Kap1UcdUniPk	0.387845	1	K562	KAP1	K562 TFBS Uniform Peaks of KAP1 from ENCODE/USC/Analysis
wgEncodeAwgTfbsSydhK562MaffIggrabUniPk	1	0.406268	K562	MafF_(M8194)	K562 TFBS Uniform Peaks of MafF_(M8194) from ENCODE/Stanford/Analysis
wgEncodeAwgTfbsSydhK562Mafkab50322IggrabUniPk	0.387845	0.406268	K562	MafK_(ab50322)	K562 TFBS Uniform Peaks of MafK_(ab50322) from ENCODE/Stanford/Analysis
wgEncodeAwgTfbsSydhK562MaxIggrabUniPk	1.93871e-12	0.00249284	K562	Max	K562 TFBS Uniform Peaks of Max from ENCODE/Stanford/Analysis
wgEncodeAwgTfbsSydhK562Mazab85725IggrabUniPk	3.23176e-08	1.04156e-05	K562	MAZ_(ab85725)	K562 TFBS Uniform Peaks of MAZ_(ab85725) from ENCODE/Stanford/Analysis
wgEncodeAwgTfbsSydhK562Mxi1af4185IggrabUniPk	0.00881294	1	K562	Mxi1_(AF4185)	K562 TFBS Uniform Peaks of Mxi1_(AF4185) from ENCODE/Stanford/Analysis
wgEncodeAwgTfbsSydhK562NelfeUniPk	1	1	K562	NELFe	K562 TFBS Uniform Peaks of NELFe from ENCODE/Harvard/Analysis
wgEncodeAwgTfbsSydhK562Nfe2UniPk	0.387845	1	K562	NF-E2	K562 TFBS Uniform Peaks of NF-E2 from ENCODE/Yale/Analysis
wgEncodeAwgTfbsSydhK562NfyaUniPk	0.025169	0.406268	K562	NF-YA	K562 TFBS Uniform Peaks of NF-YA from ENCODE/Stanford/Analysis
wgEncodeAwgTfbsSydhK562NfybUniPk	0.000972177	1	K562	NF-YB	K562 TFBS Uniform Peaks of NF-YB from ENCODE/Stanford/Analysis
wgEncodeAwgTfbsSydhK562Nrf1IggrabUniPk	0.67038	0.234695	K562	Nrf1	K562 TFBS Uniform Peaks of Nrf1 from ENCODE/Stanford/Analysis
wgEncodeAwgTfbsSydhK562P300IggrabUniPk	0.0427115	0.000579448	K562	p300	K562 TFBS Uniform Peaks of p300 from ENCODE/Stanford/Analysis
wgEncodeAwgTfbsSydhK562Pol2Ifna30UniPk	0.0122887	0.262225	K562	Pol2	K562 (IFNa30) TFBS Uniform Peaks of Pol2 from ENCODE/Yale/Analysis
wgEncodeAwgTfbsSydhK562Pol2Ifna6hUniPk	0.0220636	0.0812669	K562	Pol2	K562 (IFNa6h) TFBS Uniform Peaks of Pol2 from ENCODE/Yale/Analysis
wgEncodeAwgTfbsSydhK562Pol2Ifng30UniPk	0.00012954	0.136734	K562	Pol2	K562 (IFNg30) TFBS Uniform Peaks of Pol2 from ENCODE/Stanford/Analysis
wgEncodeAwgTfbsSydhK562Pol2Ifng6hUniPk	0.000594022	0.0636602	K562	Pol2	K562 (IFNg6h) TFBS Uniform Peaks of Pol2 from ENCODE/Yale/Analysis
wgEncodeAwgTfbsSydhK562Pol2IggmusUniPk	0.0724487	0.00151429	K562	Pol2	K562 TFBS Uniform Peaks of Pol2 from ENCODE/Stanford/Analysis
wgEncodeAwgTfbsSydhK562Pol2s2IggrabUniPk	0.217551	0.0812669	K562	Pol2(phosphoS2)	K562 TFBS Uniform Peaks of Pol2(phosphoS2) (Iggrab) ENCODE/Stanford/Analysis
wgEncodeAwgTfbsSydhK562Pol2s2UniPk	1	0.234695	K562	Pol2(phosphoS2)	K562 TFBS Uniform Peaks of Pol2(phosphoS2) from ENCODE/Stanford/Analysis
wgEncodeAwgTfbsSydhK562Pol2UniPk	1.34208e-06	0.0239893	K562	Pol2	K562 TFBS Uniform Peaks of Pol2 from ENCODE/Yale/Analysis
wgEncodeAwgTfbsSydhK562Pol3UniPk	1	1	K562	Pol3	K562 TFBS Uniform Peaks of Pol3 from ENCODE/Stanford/Analysis
wgEncodeAwgTfbsSydhK562Rad21UniPk	0.387845	0.0239893	K562	Rad21	K562 TFBS Uniform Peaks of Rad21 from ENCODE/Yale/Analysis
wgEncodeAwgTfbsSydhK562Rfx5IggrabUniPk	0.0724487	1	K562	RFX5_(200-401-194)	K562 TFBS Uniform Peaks of RFX5_(200-401-194) from ENCODE/Stanford/Analysis
wgEncodeAwgTfbsSydhK562Rpc155UniPk	1	1	K562	RPC155	K562 TFBS Uniform Peaks of RPC155 from ENCODE/Harvard/Analysis
wgEncodeAwgTfbsSydhK562Setdb1MnasedUcdUniPk	1	1	K562	SETDB1	K562 (MNaseD) TFBS Uniform Peaks of SETDB1 from ENCODE/USC/Analysis
wgEncodeAwgTfbsSydhK562Setdb1UcdUniPk	0.025169	1	K562	SETDB1	K562 TFBS Uniform Peaks of SETDB1 from ENCODE/USC/Analysis
wgEncodeAwgTfbsSydhK562Sirt6UniPk	1	0.406268	K562	SIRT6	K562 TFBS Uniform Peaks of SIRT6 from ENCODE/Harvard/Analysis
wgEncodeAwgTfbsSydhK562Smc3ab9263IggrabUniPk	1.04778e-05	0.000511653	K562	SMC3_(ab9263)	K562 TFBS Uniform Peaks of SMC3_(ab9263) from ENCODE/Stanford/Analysis
wgEncodeAwgTfbsSydhK562Stat1Ifna30UniPk	1	0.234695	K562	STAT1	K562 (IFNa30) TFBS Uniform Peaks of STAT1 from ENCODE/Yale/Analysis
wgEncodeAwgTfbsSydhK562Stat1Ifna6hUniPk	1	1	K562	STAT1	K562 (IFNa6h) TFBS Uniform Peaks of STAT1 from ENCODE/Yale/Analysis
wgEncodeAwgTfbsSydhK562Stat1Ifng30UniPk	1	0.406268	K562	STAT1	K562 (IFNg30) TFBS Uniform Peaks of STAT1 from ENCODE/Stanford/Analysis
wgEncodeAwgTfbsSydhK562Stat1Ifng6hUniPk	1	0.234695	K562	STAT1	K562 (IFNg6h) TFBS Uniform Peaks of STAT1 from ENCODE/Stanford/Analysis
wgEncodeAwgTfbsSydhK562Stat2Ifna30UniPk	1	0.234695	K562	STAT2	K562 (IFNa30) TFBS Uniform Peaks of STAT2 from ENCODE/Yale/Analysis
wgEncodeAwgTfbsSydhK562Stat2Ifna6hUniPk	1	0.406268	K562	STAT2	K562 (IFNa6h) TFBS Uniform Peaks of STAT2 from ENCODE/Yale/Analysis
wgEncodeAwgTfbsSydhK562Tal1sc12984IggmusUniPk	0.0921538	0.0636602	K562	TAL1_(SC-12984)	K562 TFBS Uniform Peaks of TAL1_(SC-12984) from ENCODE/Stanford/Analysis
wgEncodeAwgTfbsSydhK562Tblr1ab24550IggrabUniPk	0.0427115	0.0494813	K562	TBLR1_(ab24550)	K562 TFBS Uniform Peaks of TBLR1_(ab24550) from ENCODE/Stanford/Analysis
wgEncodeAwgTfbsSydhK562Tblr1nb600270IggrabUniPk	0.243629	0.0494813	K562	TBLR1_(NB600-270)	K562 TFBS Uniform Peaks of TBLR1_(NB600-270) from ENCODE/Stanford/Analysis
wgEncodeAwgTfbsSydhK562TbpIggmusUniPk	1.04778e-05	0.406268	K562	TBP	K562 TFBS Uniform Peaks of TBP from ENCODE/Stanford/Analysis
wgEncodeAwgTfbsSydhK562Tf3c110UniPk	0.387845	1	K562	TFIIIC-110	K562 TFBS Uniform Peaks of TFIIIC-110 from ENCODE/Harvard/Analysis
wgEncodeAwgTfbsSydhK562Tr4UcdUniPk	0.387845	1	K562	TR4	K562 TFBS Uniform Peaks of TR4 from ENCODE/USC/Analysis
wgEncodeAwgTfbsSydhK562Ubfsc13125IggmusUniPk	0.000355968	0.234695	K562	UBF_(sc-13125)	K562 TFBS Uniform Peaks of UBF_(sc-13125) from ENCODE/Stanford/Analysis
wgEncodeAwgTfbsSydhK562Ubtfsab1404509IggmusUniPk	2.6338e-10	0.0176033	K562	UBTF_(SAB1404509)	K562 TFBS Uniform Peaks of UBTF_(SAB1404509) from ENCODE/Stanford/Analysis
wgEncodeAwgTfbsSydhK562Usf2IggrabUniPk	0.125126	1	K562	USF2	K562 TFBS Uniform Peaks of USF2 from ENCODE/Stanford/Analysis
wgEncodeAwgTfbsSydhK562Yy1UcdUniPk	0.387845	1	K562	YY1	K562 TFBS Uniform Peaks of YY1 from ENCODE/USC/Analysis
wgEncodeAwgTfbsSydhK562Znf143IggrabUniPk	0.00130574	0.00340333	K562	Znf143_(16618-1-AP)	K562 TFBS Uniform Peaks of Znf143_(16618-1-AP) from ENCODE/Stanford/Analysis
wgEncodeAwgTfbsSydhK562Znf263UcdUniPk	0.00523679	0.406268	K562	ZNF263	K562 TFBS Uniform Peaks of ZNF263 from ENCODE/USC/Analysis
wgEncodeAwgTfbsSydhK562Znf274m01UcdUniPk	0.125126	1	K562	ZNF274_(M01)	K562 TFBS Uniform Peaks of ZNF274_(M01) from ENCODE/USC/Analysis
wgEncodeAwgTfbsSydhK562Znf274UcdUniPk	1	1	K562	ZNF274	K562 TFBS Uniform Peaks of ZNF274 from ENCODE/USC/Analysis
wgEncodeAwgTfbsSydhMcf10aesCfosEtoh01HvdUniPk	0.772434	0.010193	Mcf10aes	c-Fos	MCF10A-Er-Src (EtOH .01) TFBS Uniform Peaks of c-Fos ENCODE/Harvard/Analysis
wgEncodeAwgTfbsSydhMcf10aesCfosTam112hHvdUniPk	1	0.010193	Mcf10aes	c-Fos	MCF10A-Er-Src (TAM 12h) TFBS Uniform Peaks of c-Fos ENCODE/Harvard/Analysis
wgEncodeAwgTfbsSydhMcf10aesCfosTam14hHvdUniPk	0.870227	0.0104376	Mcf10aes	c-Fos	MCF10A-Er-Src (TAM 4h) TFBS Uniform Peaks of c-Fos ENCODE/Harvard/Analysis
wgEncodeAwgTfbsSydhMcf10aesCfosTamHvdUniPk	1	0.014608	Mcf10aes	c-Fos	MCF10A-Er-Src (TAM 36h) TFBS Uniform Peaks of c-Fos ENCODE/Harvard/Analysis
wgEncodeAwgTfbsSydhMcf10aesCmycEtoh01HvdUniPk	0.000164101	0.00340333	Mcf10aes	c-Myc	MCF10A-Er-Src (EtOH .01) TFBS Uniform Peaks of c-Myc ENCODE/Harvard/Analysis
wgEncodeAwgTfbsSydhMcf10aesCmycTam14hHvdUniPk	0.217551	0.0636602	Mcf10aes	c-Myc	MCF10A-Er-Src (TAM 4h) TFBS Uniform Peaks of c-Myc ENCODE/Harvard/Analysis
wgEncodeAwgTfbsSydhMcf10aesE2f4TamHvdUniPk	0.000164101	0.262225	Mcf10aes	E2F4	MCF10A-Er-Src (TAM 36h) TFBS Uniform Peaks of E2F4 ENCODE/Harvard/Analysis
wgEncodeAwgTfbsSydhMcf10aesPol2Etoh01UniPk	2.43295e-13	0.0636602	Mcf10aes	Pol2	MCF10A-Er-Src (EtOH .01) TFBS Uniform Peaks of Pol2 ENCODE/Harvard/Analysis
wgEncodeAwgTfbsSydhMcf10aesPol2TamUniPk	3.11396e-13	0.101389	Mcf10aes	Pol2	MCF10A-Er-Src (TAM 36h) TFBS Uniform Peaks of Pol2 ENCODE/Harvard/Analysis
wgEncodeAwgTfbsSydhMcf10aesStat3Etoh01bUniPk	0.0202524	0.0392633	Mcf10aes	STAT3	MCF10AErSrc (EtOH.01 4h) TFBS Uniform Peaks of STAT3 ENCODE/Harvard/Analysis
wgEncodeAwgTfbsSydhMcf10aesStat3Etoh01cUniPk	0.0338419	0.0239893	Mcf10aes	STAT3	MCF10AErSrc (EtOH.01 12h) TFBS Uniform Peaks of STAT3 ENCODE/Harvard/Analysis
wgEncodeAwgTfbsSydhMcf10aesStat3Etoh01UniPk	0.0724487	0.234695	Mcf10aes	STAT3	MCF10A-Er-Src (EtOH .01) TFBS Uniform Peaks of STAT3 ENCODE/Harvard/Analysis
wgEncodeAwgTfbsSydhMcf10aesStat3Tam112hHvdUniPk	0.217551	0.0392633	Mcf10aes	STAT3	MCF10A-Er-Src (TAM 12h) TFBS Uniform Peaks of STAT3 ENCODE/Harvard/Analysis
wgEncodeAwgTfbsSydhMcf10aesStat3TamUniPk	0.142042	0.0176033	Mcf10aes	STAT3	MCF10A-Er-Src (TAM 36h) TFBS Uniform Peaks of STAT3 ENCODE/Harvard/Analysis
wgEncodeAwgTfbsSydhMcf7Gata3sc269UcdUniPk	0.243629	0.136734	Mcf7	GATA3_(SC-269)	MCF-7 TFBS Uniform Peaks of GATA3_(SC-269) from ENCODE/USC/Analysis
wgEncodeAwgTfbsSydhMcf7Gata3UcdUniPk	1	-0.406268	Mcf7	GATA3_(SC-268)	MCF-7 TFBS Uniform Peaks of GATA3_(SC-268) from ENCODE/USC/Analysis
wgEncodeAwgTfbsSydhMcf7Hae2f1UcdUniPk	1.33249e-29	0.000579448	Mcf7	HA-E2F1	MCF-7 TFBS Uniform Peaks of HA-E2F1 from ENCODE/USC/Analysis
wgEncodeAwgTfbsSydhMcf7Tcf7l2UcdUniPk	0.000404717	0.262225	Mcf7	TCF7L2	MCF-7 TFBS Uniform Peaks of TCF7L2 from ENCODE/USC/Analysis
wgEncodeAwgTfbsSydhMcf7Znf217UcdUniPk	0.125126	0.136734	Mcf7	ZNF217	MCF-7 TFBS Uniform Peaks of ZNF217 from ENCODE/USC/Analysis
wgEncodeAwgTfbsSydhNb4CmycUniPk	6.30763e-06	0.00081192	Nb4	c-Myc	NB4 TFBS Uniform Peaks of c-Myc from ENCODE/Stanford/Analysis
wgEncodeAwgTfbsSydhNb4MaxUniPk	0.000819538	0.00081192	Nb4	Max	NB4 TFBS Uniform Peaks of Max from ENCODE/Stanford/Analysis
wgEncodeAwgTfbsSydhNb4Pol2UniPk	6.12038e-05	0.373184	Nb4	Pol2	NB4 TFBS Uniform Peaks of Pol2 from ENCODE/Yale/Analysis
wgEncodeAwgTfbsSydhNt2d1Suz12UcdUniPk	4.85129e-29	1	Nt2d1	SUZ12	NT2-D1 TFBS Uniform Peaks of SUZ12 from ENCODE/USC/Analysis
wgEncodeAwgTfbsSydhNt2d1Yy1UcdUniPk	0.125126	1	Nt2d1	YY1	NT2-D1 TFBS Uniform Peaks of YY1 from ENCODE/USC/Analysis
wgEncodeAwgTfbsSydhNt2d1Znf274UcdUniPk	1	1	Nt2d1	ZNF274	NT2-D1 TFBS Uniform Peaks of ZNF274 from ENCODE/USC/Analysis
wgEncodeAwgTfbsSydhPanc1Tcf7l2UcdUniPk	3.02847e-07	0.0176033	Panc1	TCF7L2	PANC-1 TFBS Uniform Peaks of TCF7L2 from ENCODE/USC/Analysis
wgEncodeAwgTfbsSydhPbdefetalGata1UcdUniPk	1	0.136734	PBDEFetal	GATA-1	PBDEFetal TFBS Uniform Peaks of GATA-1 from ENCODE/USC/Analysis
wgEncodeAwgTfbsSydhPbdeGata1UcdUniPk	0.503161	0.0636602	PBDE	GATA-1	PBDE TFBS Uniform Peaks of GATA-1 from ENCODE/USC/Analysis
wgEncodeAwgTfbsSydhPbdePol2UcdUniPk	0.000731765	0.0104706	PBDE	Pol2	PBDE TFBS Uniform Peaks of Pol2 from ENCODE/USC/Analysis
wgEncodeAwgTfbsSydhRajiPol2UcdUniPk	0.217551	0.0392633	Raji	Pol2	Raji TFBS Uniform Peaks of Pol2 from ENCODE/USC/Analysis
wgEncodeAwgTfbsSydhShsy5yGata2UcdUniPk	0.0085545	0.009023	SH-SY5Y	GATA-2	SH-SY5Y TFBS Uniform Peaks of GATA-2 from ENCODE/USC/Analysis
wgEncodeAwgTfbsSydhShsy5yGata3sc269sc269UcdUniPk	0.772434	1	SH-SY5Y	GATA3_(SC-269)	SH-SY5Y TFBS Uniform Peaks of GATA3_(SC-269) from ENCODE/USC/Analysis
wgEncodeAwgTfbsSydhU2osKap1UcdUniPk	0.67038	0.262225	U2OS	KAP1	U2OS TFBS Uniform Peaks of KAP1 from ENCODE/USC/Analysis
wgEncodeAwgTfbsSydhU2osSetdb1UcdUniPk	1	-0.234695	U2OS	SETDB1	U2OS TFBS Uniform Peaks of SETDB1 from ENCODE/USC/Analysis
wgEncodeBroadTfbsA549CtcfDex100nmPk	6.95814e-16	1.56814e-06	NA	NA	NA
wgEncodeBroadTfbsA549CtcfEtoh02Pk	9.01965e-21	4.01969e-07	NA	NA	NA
wgEncodeBroadTfbsCd20CtcfPk	3.31802e-06	7.40776e-09	NA	NA	NA
wgEncodeBroadTfbsCd20ro01794Ezh239875Pk	6.81017e-55	0.163745	NA	NA	NA
wgEncodeBroadTfbsDnd41CtcfPk	5.43584e-08	5.81173e-10	NA	NA	NA
wgEncodeBroadTfbsDnd41Ezh239875Pk	3.11954e-05	0.11273	NA	NA	NA
wgEncodeBroadTfbsGm12878CtcfStdPk	6.71148e-11	8.30561e-06	NA	NA	NA
wgEncodeBroadTfbsGm12878Ezh239875Pk	3.57354e-24	6.93825e-05	NA	NA	NA
wgEncodeBroadTfbsH1hescCtcfStdPk	1.46876e-31	2.20371e-06	NA	NA	NA
wgEncodeBroadTfbsH1hescEzh239875Pk	2.57495e-224	3.38764e-13	NA	NA	NA
wgEncodeBroadTfbsHelas3CtcfStdPk	1.81983e-09	2.5261e-07	NA	NA	NA
wgEncodeBroadTfbsHelas3Ezh239875Pk	0.183361	-0.881764	NA	NA	NA
wgEncodeBroadTfbsHepg2CtcfStdPk	1.07884e-09	2.37448e-06	NA	NA	NA
wgEncodeBroadTfbsHepg2Ezh239875Pk	3.46951e-62	8.36416e-06	NA	NA	NA
wgEncodeBroadTfbsHmecCtcfStdPk	4.11046e-11	0.00153575	NA	NA	NA
wgEncodeBroadTfbsHmecEzh239875Pk	1.7185e-136	0.00213026	NA	NA	NA
wgEncodeBroadTfbsHsmmCtcfStdPk	7.2758e-14	9.49871e-09	NA	NA	NA
wgEncodeBroadTfbsHsmmEzh239875Pk	2.39662e-61	0.406268	NA	NA	NA
wgEncodeBroadTfbsHsmmtCtcfStdPk	2.07411e-16	2.37448e-06	NA	NA	NA
wgEncodeBroadTfbsHsmmtEzh239875Pk	7.2873e-60	1.96148e-05	NA	NA	NA
wgEncodeBroadTfbsHuvecCtcfStdPk	4.74331e-20	4.18147e-08	NA	NA	NA
wgEncodeBroadTfbsHuvecEzh239875Pk	3.69523e-187	4.65427e-05	NA	NA	NA
wgEncodeBroadTfbsK562CtcfStdPk	6.46663e-14	2.24272e-10	NA	NA	NA
wgEncodeBroadTfbsK562Ezh239875StdPk	1.22838e-06	0.00116218	NA	NA	NA
wgEncodeBroadTfbsMonocd14ro1746CtcfPk	1.97838e-13	2.30681e-07	NA	NA	NA
wgEncodeBroadTfbsNhaCtcfStdPk	3.28338e-07	0.000127815	NA	NA	NA
wgEncodeBroadTfbsNhaEzh239875Pk	1.09698e-186	1.27255e-06	NA	NA	NA
wgEncodeBroadTfbsNhdfadCtcfStdPk	1.0487e-21	5.70304e-06	NA	NA	NA
wgEncodeBroadTfbsNhdfadEzh239875Pk	1.70421e-155	9.79755e-08	NA	NA	NA
wgEncodeBroadTfbsNhekCtcfStdPk	1.39194e-11	5.70304e-06	NA	NA	NA
wgEncodeBroadTfbsNhekEzh239875Pk	1.28245e-170	1.58865e-05	NA	NA	NA
wgEncodeBroadTfbsNhlfCtcfStdPk	7.30059e-29	5.18113e-10	NA	NA	NA
wgEncodeBroadTfbsNhlfEzh239875Pk	1.4618e-167	3.59123e-08	NA	NA	NA
wgEncodeBroadTfbsOsteoblCtcfStdPk	3.70158e-13	0.000258196	NA	NA	NA
wgEncodeSydhTfbsA549Bhlhe40IggrabPk	0.0147066	0.0812669	A549	BHLHE40	A549 BHLHE40 IgG-rab ChIP-seq Peaks from ENCODE/SYDH
wgEncodeSydhTfbsA549CebpbIggrabPk	3.11434e-05	0.000629861	A549	CEBPB	A549 CEBPB IgG-rab ChIP-seq Peaks from ENCODE/SYDH
wgEncodeSydhTfbsA549CmycIggrabPk	1.34208e-06	0.163745	A549	c-Myc	A549 c-Myc IgG-rab ChIP-seq Peaks from ENCODE/SYDH
wgEncodeSydhTfbsA549CtcfbIggrabPk	1.99712e-16	1.24202e-05	A549	CTCF	A549 CTCF (SC-15914) IgG-rab ChIP-seq Peaks from ENCODE/SYDH
wgEncodeSydhTfbsA549MaxIggrabPk	1.33034e-23	0.000318173	A549	Max	A549 Max IgG-rab ChIP-seq Peaks from ENCODE/SYDH
wgEncodeSydhTfbsA549Pol2s2IggrabPk	0.142042	3.55918e-10	A549	Pol2	A549 Pol2 S2 IgG-rab ChIP-seq Peaks from ENCODE/SYDH
wgEncodeSydhTfbsA549Rad21IggrabPk	1.12211e-09	0.00081192	A549	Rad21	A549 Rad21 IgG-rab ChIP-seq Peaks from ENCODE/SYDH
wgEncodeSydhTfbsGm08714Znf274UcdPk	0.387845	1	GM08714	ZNF274	GM08714 ZNF274 UC Davis ChIP-seq Peaks from ENCODE/SYDH
wgEncodeSydhTfbsGm10847NfkbTnfaIggrabPk	1	1.66439e-06	GM10847	NFKB	GM10847 NFKB IgG-rab TNFa ChIP-seq Peaks from ENCODE/SYDH
wgEncodeSydhTfbsGm10847Pol2IggmusPk	0.217551	0.00340333	GM10847	Pol2	GM10847 Pol2 IgG-mus ChIP-seq Peaks from ENCODE/SYDH
wgEncodeSydhTfbsGm12878Bhlhe40cIggmusPk	1.5757e-12	1.46262e-23	Gm12878	BHLHE40	GM12878 BHLHE40 NB100 IgG-mus ChIP-seq Peaks from ENCODE/SYDH
wgEncodeSydhTfbsGm12878Brca1a300IggmusPk	0.00269061	0.009023	Gm12878	BRCA1	GM12878 BRCA1 IgG-mus ChIP-seq Peaks from ENCODE/SYDH
wgEncodeSydhTfbsGm12878Cdpsc6327IggmusPk	0.897196	9.4142e-08	Gm12878	CDP	GM12878 CDP (SC-6327) IgG-mus ChIP-seq Peaks from ENCODE/SYDH
wgEncodeSydhTfbsGm12878CfosStdPk	0.217551	0.406268	Gm12878	c-FOS	GM12878 c-FOS Standard ChIP-seq Peaks from ENCODE/SYDH
wgEncodeSydhTfbsGm12878Chd1a301218aIggmusPk	1.56398e-07	1.2033e-10	Gm12878	CHD1	GM12878 CHD1 IgG-mus ChIP-seq Peaks from ENCODE/SYDH
wgEncodeSydhTfbsGm12878Chd2ab68301IggmusPk	2.59463e-09	1.11095e-21	Gm12878	CHD2	GM12878 CHD2 IgG-mus ChIP-seq Peaks from ENCODE/SYDH
wgEncodeSydhTfbsGm12878Corestsc30189IggmusPk	1.64687e-10	6.98576e-16	Gm12878	COREST	GM12878 COREST SC30189 IgG-mus ChIP-seq Peaks from ENCODE/SYDH
wgEncodeSydhTfbsGm12878Ctcfsc15914c20StdPk	1.97461e-23	1.0692e-15	Gm12878	CTCF	GM12878 CTCF Standard ChIP-seq Peaks from ENCODE/SYDH
wgEncodeSydhTfbsGm12878E2f4IggmusPk	0.125126	-0.406268	Gm12878	E2F4	GM12878 E2F4 IgG-mus ChIP-seq Peaks from ENCODE/SYDH
wgEncodeSydhTfbsGm12878Ebf1sc137065StdPk	9.61269e-10	1.94173e-36	Gm12878	EBF1	GM12878 EBF1 Standard ChIP-seq Peaks from ENCODE/SYDH
wgEncodeSydhTfbsGm12878Elk112771IggmusPk	0.000241434	6.7954e-06	Gm12878	ELK1	GM12878 ELK1 IgG-mus ChIP-seq Peaks from ENCODE/SYDH
wgEncodeSydhTfbsGm12878ErraIggrabPk	0.217551	0.0104706	Gm12878	ERRA	GM12878 ERRA IgG-rab ChIP-seq Peaks from ENCODE/SYDH
wgEncodeSydhTfbsGm12878Gcn5StdPk	1	1	Gm12878	GCN5	GM12878 GCN5 Standard ChIP-seq Peaks from ENCODE/SYDH
wgEncodeSydhTfbsGm12878Ikzf1iknuclaStdPk	-0.387845	1.58473e-08	Gm12878	IKZF1	GM12878 IKZF1 IKN UCLA Standard ChIP-seq Peaks from ENCODE/SYDH
wgEncodeSydhTfbsGm12878Irf3IggmusPk	0.150615	1	Gm12878	IRF3	GM12878 IRF3 IgG-mus ChIP-seq Peaks from ENCODE/SYDH
wgEncodeSydhTfbsGm12878JundIggrabPk	0.387845	0.136734	Gm12878	JunD	GM12878 JunD IgG-rab ChIP-seq Peaks from ENCODE/SYDH
wgEncodeSydhTfbsGm12878JundStdPk	1	1	Gm12878	JunD	GM12878 JunD Standard ChIP-seq Peaks from ENCODE/SYDH
wgEncodeSydhTfbsGm12878MafkIggmusPk	1	0.406268	Gm12878	MafK	GM12878 MafK (ab50322) IgG-mus ChIP-seq Peaks from ENCODE/SYDH
wgEncodeSydhTfbsGm12878MaxIggmusPk	8.75989e-16	1.2347e-20	Gm12878	Max	GM12878 Max IgG-mus ChIP-seq Peaks from ENCODE/SYDH
wgEncodeSydhTfbsGm12878MaxStdPk	1	1	Gm12878	MAX
wgEncodeSydhTfbsGm12878Mazab85725IggmusPk	1.16637e-19	6.76023e-28	Gm12878	MAZ	GM12878 MAZ IgG-mus ChIP-seq Peaks from ENCODE/SYDH
wgEncodeSydhTfbsGm12878Mxi1IggmusPk	8.78039e-15	2.02729e-20	Gm12878	Mxi1	GM12878 Mxi1 IgG-mus ChIP-seq Peaks from ENCODE/SYDH
wgEncodeSydhTfbsGm12878Nfe2sc22827StdPk	1	0.0176033	Gm12878	NF-E2	GM12878 NF-E2 SC22827 Standard ChIP-seq Peaks from ENCODE/SYDH
wgEncodeSydhTfbsGm12878NfkbTnfaIggrabPk	1	0.262225	Gm12878	NFKB	GM12878 NFKB IgG-rab TNFa ChIP-seq Peaks from ENCODE/SYDH
wgEncodeSydhTfbsGm12878NfyaIggmusPk	0.0202524	0.708311	Gm12878	NF-YA	GM12878 NF-YA IgG-mus ChIP-seq Peaks from ENCODE/SYDH
wgEncodeSydhTfbsGm12878NfybIggmusPk	1.85194e-11	0.0239893	Gm12878	NF-YB	GM12878 NF-YB IgG-mus ChIP-seq Peaks from ENCODE/SYDH
wgEncodeSydhTfbsGm12878Nrf1IggmusPk	2.00636e-08	0.00552962	Gm12878	Nrf1	GM12878 Nrf1 IgG-mus ChIP-seq Peaks from ENCODE/SYDH
wgEncodeSydhTfbsGm12878P300bStdPk	0.0343078	9.97668e-18	Gm12878	p300	GM12878 p300 SC584 Standard ChIP-seq Peaks from ENCODE/SYDH
wgEncodeSydhTfbsGm12878P300IggmusPk	0.142042	4.18556e-16	Gm12878	p300	GM12878 p300 IgG-mus ChIP-seq Peaks from ENCODE/SYDH
wgEncodeSydhTfbsGm12878P300sc584IggmusPk	0.0122887	3.55918e-10	Gm12878	p300	GM12878 p300 SC584 IgG-mus ChIP-seq Peaks from ENCODE/SYDH
wgEncodeSydhTfbsGm12878Pol2IggmusPk	0.000269765	3.55918e-10	Gm12878	Pol2	GM12878 Pol2 IgG-mus ChIP-seq Peaks from ENCODE/SYDH
wgEncodeSydhTfbsGm12878Pol2s2IggmusPk	2.38316e-07	8.11278e-30	Gm12878	Pol2	GM12878 Pol2 S2 IgG-mus ChIP-seq Peaks from ENCODE/SYDH
wgEncodeSydhTfbsGm12878Pol2StdPk	0.0427115	0.00643466	Gm12878	Pol2	GM12878 Pol2 Standard ChIP-seq Peaks from ENCODE/SYDH
wgEncodeSydhTfbsGm12878Pol3StdPk	1	1	Gm12878	POL3	GM12878 POL3 Standard ChIP-seq Peaks from ENCODE/SYDH
wgEncodeSydhTfbsGm12878Rad21IggrabPk	1.72882e-05	0.000511653	Gm12878	Rad21	GM12878 Rad21 IgG-rab ChIP-seq Peaks from ENCODE/SYDH
wgEncodeSydhTfbsGm12878Rfx5200401194IggmusPk	0.00194637	0.00081192	Gm12878	RFX5	GM12878 RFX5 IgG-mus ChIP-seq Peaks from ENCODE/SYDH
wgEncodeSydhTfbsGm12878Sin3anb6001263IggmusPk	0.00012954	0.00081192	Gm12878	SIN3A	GM12878 SIN3A IgG-mus ChIP-seq Peaks from ENCODE/SYDH
wgEncodeSydhTfbsGm12878Smc3ab9263IggmusPk	1.64687e-10	4.76972e-10	Gm12878	SMC3	GM12878 SMC3 IgG-mus ChIP-seq Peaks from ENCODE/SYDH
wgEncodeSydhTfbsGm12878Spt20StdPk	1	0.406268	Gm12878	SPT20	GM12878 SPT20 Standard ChIP-seq Peaks from ENCODE/SYDH
wgEncodeSydhTfbsGm12878Srebp1IggrabPk	0.125126	1	Gm12878	SREBP1	GM12878 SREBP1 IgG-rab ChIP-seq Peaks from ENCODE/SYDH
wgEncodeSydhTfbsGm12878Srebp2IggrabPk	1	-0.406268	Gm12878	SREBP2	GM12878 SREBP2 IgG-rab ChIP-seq Peaks from ENCODE/SYDH
wgEncodeSydhTfbsGm12878Stat1StdPk	7.21772e-09	2.97701e-13	Gm12878	STAT1	GM12878 STAT1 Standard ChIP-seq Peaks from ENCODE/SYDH
wgEncodeSydhTfbsGm12878Stat3IggmusPk	-0.67038	1.04156e-05	Gm12878	STAT3	GM12878 STAT3 IgG-mus ChIP-seq Peaks from ENCODE/SYDH
wgEncodeSydhTfbsGm12878Tblr1ab24550IggmusPk	0.000731765	3.41172e-18	Gm12878	TBLR1	GM12878 TBLR1 AB24550 IgG-mus ChIP-seq Peaks from ENCODE/SYDH
wgEncodeSydhTfbsGm12878TbpIggmusPk	7.81647e-05	1.47602e-07	Gm12878	TBP	GM12878 TBP IgG-mus ChIP-seq Peaks from ENCODE/SYDH
wgEncodeSydhTfbsGm12878Tr4StdPk	0.217551	1	Gm12878	TR4	GM12878 TR4 Standard ChIP-seq Peaks from ENCODE/SYDH
wgEncodeSydhTfbsGm12878Usf2IggmusPk	0.000213566	2.45311e-09	Gm12878	USF2	GM12878 USF2 IgG-mus ChIP-seq Peaks from ENCODE/SYDH
wgEncodeSydhTfbsGm12878WhipIggmusPk	3.28228e-05	3.23587e-21	Gm12878	WHIP	GM12878 WHIP IgG-mus ChIP-seq Peaks from ENCODE/SYDH
wgEncodeSydhTfbsGm12878Yy1StdPk	1	1	Gm12878	YY1	GM12878 YY1 Standard ChIP-seq Peaks from ENCODE/SYDH
wgEncodeSydhTfbsGm12878Znf143166181apStdPk	7.11332e-25	3.4595e-24	Gm12878	Znf143	GM12878 Znf143 Standard ChIP-seq Peaks from ENCODE/SYDH
wgEncodeSydhTfbsGm12878Znf274StdPk	-0.387845	1	Gm12878	ZNF274	GM12878 ZNF274 Standard ChIP-seq Peaks from ENCODE/SYDH
wgEncodeSydhTfbsGm12878Znf384hpa004051IggmusPk	0.0573209	5.39065e-07	Gm12878	ZNF384	GM12878 ZNF384 (HPA004051) IgG-mus ChIP-seq Peaks from ENCODE/SYDH
wgEncodeSydhTfbsGm12878Zzz3StdPk	1	1	Gm12878	ZZZ3	GM12878 ZZZ3 Standard ChIP-seq Peaks from ENCODE/SYDH
wgEncodeSydhTfbsGm12891NfkbTnfaIggrabPk	0.125126	1.82926e-06	Gm12891	NFKB	GM12891 NFKB IgG-rab TNFa ChIP-seq Peaks from ENCODE/SYDH
wgEncodeSydhTfbsGm12891Pol2IggmusPk	0.00112112	1.42352e-10	Gm12891	Pol2	GM12891 Pol2 IgG-mus ChIP-seq Peaks from ENCODE/SYDH
wgEncodeSydhTfbsGm12892NfkbTnfaIggrabPk	0.387845	0.0292591	Gm12892	NFKB	GM12892 NFKB IgG-rab TNFa ChIP-seq Peaks from ENCODE/SYDH
wgEncodeSydhTfbsGm12892Pol2IggmusPk	7.81647e-05	0.000511653	Gm12892	Pol2	GM12892 Pol2 IgG-mus ChIP-seq Peaks from ENCODE/SYDH
wgEncodeSydhTfbsGm15510NfkbTnfaIggrabPk	0.387845	4.87074e-06	GM15510	NFKB	GM15510 NFKB IgG-rab TNFa ChIP-seq Peaks from ENCODE/SYDH
wgEncodeSydhTfbsGm15510Pol2IggmusPk	1.72882e-05	2.67179e-06	GM15510	Pol2	GM15510 Pol2 IgG-mus ChIP-seq Peaks from ENCODE/SYDH
wgEncodeSydhTfbsGm18505NfkbTnfaIggrabPk	1	0.00212001	GM18505	NFKB	GM18505 NFKB IgG-rab TNFa ChIP-seq Peaks from ENCODE/SYDH
wgEncodeSydhTfbsGm18505Pol2IggmusPk	0.00269061	8.91424e-11	GM18505	Pol2	GM18505 Pol2 IgG-mus ChIP-seq Peaks from ENCODE/SYDH
wgEncodeSydhTfbsGm18526NfkbTnfaIggrabPk	0.387845	0.0292591	GM18526	NFKB	GM18526 NFKB IgG-rab TNFa ChIP-seq Peaks from ENCODE/SYDH
wgEncodeSydhTfbsGm18526Pol2IggmusPk	0.000972177	1.04156e-05	GM18526	Pol2	GM18526 Pol2 IgG-mus ChIP-seq Peaks from ENCODE/SYDH
wgEncodeSydhTfbsGm18951NfkbTnfaIggrabPk	0.0338419	1.96508e-11	GM18951	NFKB	GM18951 NFKB IgG-rab TNFa ChIP-seq Peaks from ENCODE/SYDH
wgEncodeSydhTfbsGm18951Pol2IggmusPk	4.98259e-07	8.43883e-06	GM18951	Pol2	GM18951 Pol2 IgG-mus ChIP-seq Peaks from ENCODE/SYDH
wgEncodeSydhTfbsGm19099NfkbTnfaIggrabPk	0.0137164	2.02592e-13	GM19099	NFKB	GM19099 NFKB IgG-rab TNFa ChIP-seq Peaks from ENCODE/SYDH
wgEncodeSydhTfbsGm19099Pol2IggmusPk	1.38515e-05	4.46536e-07	GM19099	Pol2	GM19099 Pol2 IgG-mus ChIP-seq Peaks from ENCODE/SYDH
wgEncodeSydhTfbsGm19193NfkbTnfaIggrabPk	0.387845	3.73285e-11	GM19193	NFKB	GM19193 NFKB IgG-rab TNFa ChIP-seq Peaks from ENCODE/SYDH
wgEncodeSydhTfbsGm19193Pol2IggmusPk	3.19679e-05	3.55918e-10	GM19193	Pol2	GM19193 Pol2 IgG-mus ChIP-seq Peaks from ENCODE/SYDH
wgEncodeSydhTfbsH1hescBach1sc14700IggrabPk	4.04884e-89	0.000199801	H1hesc	Bach1	H1-hESC Bach1 IgG-rab ChIP-seq Peaks from ENCODE/SYDH
wgEncodeSydhTfbsH1hescBrca1IggrabPk	5.40492e-07	0.406268	H1hesc	BRCA1	H1-hESC BRCA1 IgG-rab ChIP-seq Peaks from ENCODE/SYDH
wgEncodeSydhTfbsH1hescCebpbIggrabPk	1.18817e-13	0.0646643	H1hesc	CEBPB	H1-hESC CEBPB IgG-rab ChIP-seq Peaks from ENCODE/SYDH
wgEncodeSydhTfbsH1hescChd1a301218aIggrabPk	5.57041e-34	0.101389	H1hesc	CHD1	H1-hESC CHD1 IgG-rab ChIP-seq Peaks from ENCODE/SYDH
wgEncodeSydhTfbsH1hescChd2IggrabPk	5.12936e-47	0.000318173	H1hesc	CHD2	H1-hESC CHD2 IgG-rab ChIP-seq Peaks from ENCODE/SYDH
wgEncodeSydhTfbsH1hescCjunIggrabPk	3.02847e-07	0.00643466	H1hesc	c-Jun	H1-hESC c-Jun IgG-rab ChIP-seq Peaks from ENCODE/SYDH
wgEncodeSydhTfbsH1hescCmycIggrabPk	1.25653e-40	0.00340333	H1hesc	c-Myc	H1-hESC c-Myc IgG-rab ChIP-seq Peaks from ENCODE/SYDH
wgEncodeSydhTfbsH1hescCtbp2UcdPk	8.84908e-156	0.00643466	H1hesc	CtBP2	H1-hESC CtBP2 UC Davis ChIP-seq Peaks from ENCODE/SYDH
wgEncodeSydhTfbsH1hescGtf2f1IggrabPk	1.31217e-57	0.000511653	H1hesc	GTF2F1	H1-hESC GTF2F1 IgG-rab ChIP-seq Peaks from ENCODE/SYDH
wgEncodeSydhTfbsH1hescJundIggrabPk	2.62612e-38	6.7954e-06	H1hesc	JunD	H1-hESC JunD IgG-rab ChIP-seq Peaks from ENCODE/SYDH
wgEncodeSydhTfbsH1hescMafkIggrabPk	0.000972177	0.0636602	H1hesc	MafK	H1-hESC MafK IgG-rab ChIP-seq Peaks from ENCODE/SYDH
wgEncodeSydhTfbsH1hescMaxUcdPk	1.05987e-40	0.00132809	H1hesc	Max	H1-hESC Max UC Davis ChIP-seq Peaks from ENCODE/SYDH
wgEncodeSydhTfbsH1hescMxi1IggrabPk	1.17429e-38	0.00340333	H1hesc	Mxi1	H1-hESC Mxi1 IgG-rab ChIP-seq Peaks from ENCODE/SYDH
wgEncodeSydhTfbsH1hescNrf1IggrabPk	1.11159e-13	0.234695	H1hesc	Nrf1	H1-hESC Nrf1 IgG-rab ChIP-seq Peaks from ENCODE/SYDH
wgEncodeSydhTfbsH1hescRad21IggrabPk	1.73723e-48	6.57052e-07	H1hesc	Rad21	H1-hESC Rad21 IgG-rab ChIP-seq Peaks from ENCODE/SYDH
wgEncodeSydhTfbsH1hescRfx5200401194IggrabPk	8.69439e-05	0.708311	H1hesc	RFX5	H1-hESC RFX5 IgG-rab ChIP-seq Peaks from ENCODE/SYDH
wgEncodeSydhTfbsH1hescSin3anb6001263IggrabPk	1.79168e-151	1.52225e-08	H1hesc	SIN3A	H1-hESC SIN3A IgG-rab ChIP-seq Peaks from ENCODE/SYDH
wgEncodeSydhTfbsH1hescSuz12UcdPk	1.59263e-73	0.234695	H1hesc	SUZ12	H1-hESC SUZ12 UC Davis ChIP-seq Peaks from ENCODE/SYDH
wgEncodeSydhTfbsH1hescTbpIggrabPk	8.77554e-71	8.42262e-05	H1hesc	TBP	H1-hESC TBP IgG-rab ChIP-seq Peaks from ENCODE/SYDH
wgEncodeSydhTfbsH1hescUsf2IggrabPk	2.79683e-22	4.54909e-05	H1hesc	USF2	H1-hESC USF2 IgG-rab ChIP-seq Peaks from ENCODE/SYDH
wgEncodeSydhTfbsH1hescZnf143IggrabPk	2.07411e-96	7.37545e-10	H1hesc	Znf143	H1-hESC Znf143 IgG-rab ChIP-seq Peaks from ENCODE/SYDH
wgEncodeSydhTfbsH1hescZnf274m01UcdPk	1	1	H1hesc	ZNF274	H1-hESC ZNF274 (M01) UC Davis ChIP-seq Peaks from ENCODE/USC
wgEncodeSydhTfbsHct116Pol2UcdPk	2.04686e-09	0.0292591	Hct116	Pol2	HCT-116 Pol2 UC Davis ChIP-seq Peaks from ENCODE/SYDH
wgEncodeSydhTfbsHct116Tcf7l2UcdPk	1.01692e-13	0.0104706	Hct116	TCF7L2	HCT-116 TCF7L2 UC Davis ChIP-seq Peaks from ENCODE/SYDH
wgEncodeSydhTfbsHek293Elk4UcdPk	0.0724487	0.406268	Hek293	ELK4	HEK293 ELK4 UC Davis ChIP-seq Peaks from ENCODE/SYDH
wgEncodeSydhTfbsHek293Kap1UcdPk	2.81234e-20	0.0911756	Hek293	KAP1	HEK293 KAP1 UC Davis ChIP-seq Peaks from ENCODE/SYDH
wgEncodeSydhTfbsHek293Pol2StdPk	2.19775e-21	0.00643466	Hek293	Pol2	HEK293 Pol2 Standard ChIP-seq Peaks from ENCODE/SYDH
wgEncodeSydhTfbsHek293Tcf7l2UcdPk	4.04984e-10	0.163745	Hek293	TCF7L2	HEK293 TCF7L2 UC Davis ChIP-seq Peaks from ENCODE/SYDH
wgEncodeSydhTfbsHek293tZnf263UcdPk	1.00058e-95	7.37545e-10	Hek293	ZNF263	HEK293-T-REx ZNF263 UC Davis ChIP-seq Peaks from ENCODE/SYDH
wgEncodeSydhTfbsHelas3Ap2alphaStdPk	0.387845	0.136734	Helas3	AP-2a	HeLa-S3 AP-2a Standard ChIP-seq Peaks from ENCODE/SYDH
wgEncodeSydhTfbsHelas3Ap2gammaStdPk	0.387845	0.406268	Helas3	AP-2g	HeLa-S3 AP-2g Standard ChIP-seq Peaks from ENCODE/SYDH
wgEncodeSydhTfbsHelas3Baf155IggmusPk	8.69439e-05	0.0024687	Helas3	BAF155	HeLa-S3 BAF155 IgG-mus ChIP-seq Peaks from ENCODE/SYDH
wgEncodeSydhTfbsHelas3Baf170IggmusPk	0.217551	0.406268	Helas3	BAF170	HeLa-S3 BAF170 IgG-mus ChIP-seq Peaks from ENCODE/SYDH
wgEncodeSydhTfbsHelas3Bdp1StdPk	1	1	Helas3	BDP1	HeLa-S3 BDP1 Standard ChIP-seq Peaks from ENCODE/SYDH
wgEncodeSydhTfbsHelas3Brca1a300IggrabPk	1.57551e-08	0.00132809	Helas3	BRCA1	HeLa-S3 BRCA1 IgG-rab ChIP-seq Peaks from ENCODE/SYDH
wgEncodeSydhTfbsHelas3Brf1StdPk	1	1	Helas3	BRF1	HeLa-S3 BRF1 Standard ChIP-seq Peaks from ENCODE/SYDH
wgEncodeSydhTfbsHelas3Brf2StdPk	1	1	Helas3	BRF2	HeLa-S3 BRF2 Standard ChIP-seq Peaks from ENCODE/SYDH
wgEncodeSydhTfbsHelas3Brg1IggmusPk	1	1	Helas3	BRG1	HeLa-S3 BRG1 IgG-mus ChIP-seq Peaks from ENCODE/SYDH
wgEncodeSydhTfbsHelas3CebpbIggrabPk	2.17965e-12	3.11097e-06	Helas3	CEBPB	HeLa-S3 CEBPB IgG-rab ChIP-seq Peaks from ENCODE/SYDH
wgEncodeSydhTfbsHelas3CfosStdPk	-0.387845	1	Helas3	c-FOS	HeLa-S3 c-FOS Standard ChIP-seq Peaks from ENCODE/SYDH
wgEncodeSydhTfbsHelas3Chd2IggrabPk	1.12795e-37	4.41257e-08	Helas3	CHD2	HeLa-S3 CHD2 IgG-rab ChIP-seq Peaks from ENCODE/SYDH
wgEncodeSydhTfbsHelas3CjunIggrabPk	0.67038	0.234695	Helas3	c-Jun	HeLa-S3 c-Jun IgG-rab ChIP-seq Peaks from ENCODE/SYDH
wgEncodeSydhTfbsHelas3CmycStdPk	0.387845	0.406268	Helas3	c-Myc	HeLa-S3 c-Myc Standard ChIP-seq Peaks from ENCODE/SYDH
wgEncodeSydhTfbsHelas3Corestsc30189IggrabPk	1.70816e-30	1.49426e-09	Helas3	COREST	HeLa-S3 COREST SC30189 IgG-rab ChIP-seq Peaks from ENCODE/SYDH
wgEncodeSydhTfbsHelas3E2f1StdPk	5.67514e-09	0.406268	Helas3	E2F1	HeLa-S3 E2F1 Standard ChIP-seq Peaks from ENCODE/SYDH
wgEncodeSydhTfbsHelas3E2f4StdPk	1	1	Helas3	E2F4	HeLa-S3 E2F4 Standard ChIP-seq Peaks from ENCODE/SYDH
wgEncodeSydhTfbsHelas3E2f6StdPk	0.0147066	1	Helas3	E2F6	HeLa-S3 E2F6 Standard ChIP-seq Peaks from ENCODE/SYDH
wgEncodeSydhTfbsHelas3Elk112771IggrabPk	1.64687e-10	0.00212001	Helas3	ELK1	HeLa-S3 ELK1 IgG-rab ChIP-seq Peaks from ENCODE/SYDH
wgEncodeSydhTfbsHelas3Elk4UcdPk	0.387845	0.406268	Helas3	ELK4	HeLa-S3 ELK4 UC Davis ChIP-seq Peaks from ENCODE/SYDH
wgEncodeSydhTfbsHelas3Gcn5StdPk	0.217551	1	Helas3	GCN5	HeLa-S3 GCN5 Standard ChIP-seq Peaks from ENCODE/SYDH
wgEncodeSydhTfbsHelas3Gtf2f1ab28179IggrabPk	1.58406e-11	0.00012267	Helas3	GTF2F1	HeLa-S3 GTF2F1 IgG-rab ChIP-seq Peaks from ENCODE/SYDH
wgEncodeSydhTfbsHelas3Hae2f1StdPk	1.38268e-14	0.234695	Helas3	HA-E2F1	HeLa-S3 HA-E2F1 Standard ChIP-seq Peaks from ENCODE/SYDH
wgEncodeSydhTfbsHelas3Hcfc1nb10068209IggrabPk	0.0921538	0.0104706	Helas3	HCFC1	HeLa-S3 HCFC1 (NB100-68209) IgG-rab ChIP-seq Peaks from ENCODE/SYDH
wgEncodeSydhTfbsHelas3Ini1IggmusPk	3.78399e-21	0.000358109	Helas3	INI1	HeLa-S3 INI1 IgG-mus ChIP-seq Peaks from ENCODE/SYDH
wgEncodeSydhTfbsHelas3Irf3IggrabPk	0.387845	1	Helas3	IRF3	HeLa-S3 IRF3 IgG-rab ChIP-seq Peaks from ENCODE/SYDH
wgEncodeSydhTfbsHelas3JundIggrabPk	0.387845	0.00212001	Helas3	JunD	HeLa-S3 JunD IgG-rab ChIP-seq Peaks from ENCODE/SYDH
wgEncodeSydhTfbsHelas3MafkIggrabPk	9.61045e-10	7.50743e-05	Helas3	MafK	HeLa-S3 MafK IgG-rab ChIP-seq Peaks from ENCODE/SYDH
wgEncodeSydhTfbsHelas3MaxIggrabPk	4.31924e-44	7.37545e-10	Helas3	Max	HeLa-S3 Max IgG-rab ChIP-seq Peaks from ENCODE/SYDH
wgEncodeSydhTfbsHelas3MaxStdPk	1	0.406268	Helas3	Max	HeLa-S3 Max Standard ChIP-seq Peaks from ENCODE/SYDH
wgEncodeSydhTfbsHelas3Mazab85725IggrabPk	8.20736e-41	4.76972e-10	Helas3	MAZ	HeLa-S3 MAZ IgG-rab ChIP-seq Peaks from ENCODE/SYDH
wgEncodeSydhTfbsHelas3Mxi1af4185IggrabPk	8.54557e-18	6.7954e-06	Helas3	Mxi1	HeLa-S3 Mxi1 IgG-rab ChIP-seq Peaks from ENCODE/SYDH
wgEncodeSydhTfbsHelas3NfyaIggrabPk	1.43969e-08	0.262225	Helas3	NF-YA	HeLa-S3 NF-YA IgG-rab ChIP-seq Peaks from ENCODE/SYDH
wgEncodeSydhTfbsHelas3NfybIggrabPk	8.16172e-07	1	Helas3	NF-YB	HeLa-S3 NF-YB IgG-rab ChIP-seq Peaks from ENCODE/SYDH
wgEncodeSydhTfbsHelas3Nrf1IggmusPk	0.0724487	0.234695	Helas3	Nrf1	HeLa-S3 Nrf1 IgG-mus ChIP-seq Peaks from ENCODE/SYDH
wgEncodeSydhTfbsHelas3P300sc584sc584IggrabPk	0.67038	0.0176033	Helas3	p300	HeLa-S3 p300 SC584 IgG-rab ChIP-seq Peaks from ENCODE/SYDH
wgEncodeSydhTfbsHelas3Pol2s2IggrabPk	2.80749e-36	2.13156e-22	Helas3	Pol2	HeLa-S3 Pol2 S2 IgG-rab ChIP-seq Peaks from ENCODE/SYDH
wgEncodeSydhTfbsHelas3Pol2StdPk	3.07806e-09	0.00340333	Helas3	Pol2	HeLa-S3 Pol2 Standard ChIP-seq Peaks from ENCODE/SYDH
wgEncodeSydhTfbsHelas3Prdm19115IggrabPk	0.125126	0.136734	Helas3	PRDM1	HeLa-S3 PRDM1 IgG-rab ChIP-seq Peaks from ENCODE/SYDH
wgEncodeSydhTfbsHelas3Rad21IggrabPk	3.10062e-14	3.57099e-06	Helas3	Rad21	HeLa-S3 Rad21 IgG-rab ChIP-seq Peaks from ENCODE/SYDH
wgEncodeSydhTfbsHelas3Rfx5200401194IggrabPk	5.71671e-28	1.06281e-06	Helas3	RFX5	HeLa-S3 RFX5 IgG-rab ChIP-seq Peaks from ENCODE/SYDH
wgEncodeSydhTfbsHelas3Rpc155StdPk	1	1	Helas3	RPC155	HeLa-S3 RPC155 Standard ChIP-seq Peaks from ENCODE/SYDH
wgEncodeSydhTfbsHelas3Smc3ab9263IggrabPk	6.73546e-37	1.92089e-12	Helas3	SMC3	HeLa-S3 SMC3 IgG-rab ChIP-seq Peaks from ENCODE/SYDH
wgEncodeSydhTfbsHelas3Spt20StdPk	0.387845	1	Helas3	SPT20	HeLa-S3 SPT20 Standard ChIP-seq Peaks from ENCODE/SYDH
wgEncodeSydhTfbsHelas3Stat1Ifng30StdPk	1	1	Helas3	STAT1	HeLa-S3 STAT1 Standard IFNg 30min ChIP-seq Peaks from ENCODE/SYDH
wgEncodeSydhTfbsHelas3Stat3IggrabPk	-0.217551	0.406268	Helas3	STAT3	HeLa-S3 STAT3 IgG-rab ChIP-seq Peaks from ENCODE/SYDH
wgEncodeSydhTfbsHelas3TbpIggrabPk	2.63362e-12	0.009023	Helas3	TBP	HeLa-S3 TBP IgG-rab ChIP-seq Peaks from ENCODE/SYDH
wgEncodeSydhTfbsHelas3Tcf7l2c9b92565UcdPk	4.16252e-19	0.00012267	Helas3	TCF7L2	HeLa-S3 TCF7L2 C9B9 2565 UC Davis ChIP-seq Peaks from ENCODE/SYDH
wgEncodeSydhTfbsHelas3Tcf7l2UcdPk	0.0921538	0.406268	Helas3	TCF7L2	HeLa-S3 TCF7L2 UC Davis ChIP-seq Peaks from ENCODE/SYDH
wgEncodeSydhTfbsHelas3Tf3c110StdPk	1	1	Helas3	TFIIIC-110	HeLa-S3 TFIIIC-110 Standard ChIP-seq Peaks from ENCODE/SYDH
wgEncodeSydhTfbsHelas3Tr4StdPk	0.387845	1	Helas3	TR4	HeLa-S3 TR4 Standard ChIP-seq Peaks from ENCODE/SYDH
wgEncodeSydhTfbsHelas3Usf2IggmusPk	3.76605e-06	5.84538e-05	Helas3	USF2	HeLa-S3 USF2 IgG-mus ChIP-seq Peaks from ENCODE/SYDH
wgEncodeSydhTfbsHelas3Zkscan1hpa006672IggrabPk	2.42467e-19	1.7105e-05	Helas3	ZKSCAN1	HeLa-S3 ZKSCAN1 IgG-rab ChIP-seq Peaks from ENCODE/SYDH
wgEncodeSydhTfbsHelas3Znf143IggrabPk	2.50287e-17	2.74287e-05	Helas3	Znf143	HeLa-S3 Znf143 IgG-rab ChIP-seq Peaks from ENCODE/SYDH
wgEncodeSydhTfbsHelas3Znf274UcdPk	0.387845	1	Helas3	ZNF274	HeLa-S3 ZNF274 UC Davis ChIP-seq Peaks from ENCODE/SYDH
wgEncodeSydhTfbsHelas3Zzz3StdPk	0.67038	1	Helas3	ZZZ3	HeLa-S3 ZZZ3 Standard ChIP-seq Peaks from ENCODE/SYDH
wgEncodeSydhTfbsHepg2Arid3anb100279IggrabPk	9.45436e-08	0.010193	Hepg2	ARID3A	HEPG2 ARID3A NB100279 IgG-rab ChIP-seq Peaks from ENCODE/SYDH
wgEncodeSydhTfbsHepg2Bhlhe40cIggrabPk	2.08765e-09	1.7105e-05	Hepg2	BHLHE40	HEPG2 BHLHE40 NB100 IgG-rab ChIP-seq Peaks from ENCODE/SYDH
wgEncodeSydhTfbsHepg2Brca1a300IggrabPk	1.34208e-06	0.0104706	Hepg2	BRCA1	HEPG2 BRCA1 IgG-rab ChIP-seq Peaks from ENCODE/SYDH
wgEncodeSydhTfbsHepg2CebpbForsklnStdPk	0.0921538	0.406268	Hepg2	CEBPB	HEPG2 CEBPB Standard forskolin ChIP-seq Peaks from ENCODE/SYDH
wgEncodeSydhTfbsHepg2CebpbIggrabPk	8.01976e-07	8.17061e-06	Hepg2	CEBPB	HEPG2 CEBPB IgG-rab ChIP-seq Peaks from ENCODE/SYDH
wgEncodeSydhTfbsHepg2CebpzIggrabPk	-0.387845	0.406268	Hepg2	CEBPZ	HEPG2 CEBPZ IgG-rab ChIP-seq Peaks from ENCODE/SYDH
wgEncodeSydhTfbsHepg2Chd2ab68301IggrabPk	8.30007e-19	0.000182251	Hepg2	CHD2	HEPG2 CHD2 IgG-rab ChIP-seq Peaks from ENCODE/SYDH
wgEncodeSydhTfbsHepg2CjunIggrabPk	0.772434	0.000934059	Hepg2	c-Jun	HEPG2 c-Jun IgG-rab ChIP-seq Peaks from ENCODE/SYDH
wgEncodeSydhTfbsHepg2Corestsc30189IggrabPk	1.11556e-29	9.58943e-11	Hepg2	COREST	HEPG2 COREST SC30189 IgG-rab ChIP-seq Peaks from ENCODE/SYDH
wgEncodeSydhTfbsHepg2ErraForsklnStdPk	1	0.406268	Hepg2	ERRA	HEPG2 ERRA Standard forskolin ChIP-seq Peaks from ENCODE/SYDH
wgEncodeSydhTfbsHepg2Grp20ForsklnStdPk	1	1	Hepg2	GRp20	HEPG2 GRp20 Standard forskolin ChIP-seq Peaks from ENCODE/SYDH
wgEncodeSydhTfbsHepg2Hnf4aForsklnStdPk	0.217551	0.0239893	Hepg2	HNF4A	HEPG2 HNF4A Standard forskolin ChIP-seq Peaks from ENCODE/SYDH
wgEncodeSydhTfbsHepg2Hsf1ForsklnStdPk	1	0.406268	Hepg2	HSF1	HEPG2 HSF1 Standard forskolin ChIP-seq Peaks from ENCODE/SYDH
wgEncodeSydhTfbsHepg2Irf3IggrabPk	1	1	Hepg2	IRF3	HEPG2 IRF3 IgG-rab ChIP-seq Peaks from ENCODE/SYDH
wgEncodeSydhTfbsHepg2JundIggrabPk	0.0724487	1.38543e-06	Hepg2	JunD	HEPG2 JunD IgG-rab ChIP-seq Peaks from ENCODE/SYDH
wgEncodeSydhTfbsHepg2Maffm8194IggrabPk	0.450033	0.00172169	Hepg2	MafF	HEPG2 MafF IgG-rab ChIP-seq Peaks from ENCODE/SYDH
wgEncodeSydhTfbsHepg2Mafkab50322IggrabPk	0.241826	0.000479185	Hepg2	MafK	HEPG2 MafK IgG-rab ChIP-seq Peaks from ENCODE/SYDH
wgEncodeSydhTfbsHepg2Mafksc477IggrabPk	0.0032281	0.000157255	Hepg2	MafK	HEPG2 MafK SC477 IgG-rab ChIP-seq Peaks from ENCODE/SYDH
wgEncodeSydhTfbsHepg2MaxIggrabPk	5.57041e-34	2.24272e-10	Hepg2	Max	HEPG2 Max IgG-rab ChIP-seq Peaks from ENCODE/SYDH
wgEncodeSydhTfbsHepg2Mazab85725IggrabPk	8.95428e-38	1.92089e-12	Hepg2	MAZ	HEPG2 MAZ IgG-rab ChIP-seq Peaks from ENCODE/SYDH
wgEncodeSydhTfbsHepg2Mxi1StdPk	4.23893e-17	9.49871e-09	Hepg2	Mxi1	HEPG2 Mxi1 Standard ChIP-seq Peaks from ENCODE/SYDH
wgEncodeSydhTfbsHepg2Nrf1IggrabPk	0.125126	0.406268	Hepg2	Nrf1	HEPG2 Nrf1 IgG-rab ChIP-seq Peaks from ENCODE/SYDH
wgEncodeSydhTfbsHepg2P300sc582IggrabPk	5.54548e-12	8.43883e-06	Hepg2	p300	HEPG2 p300 SC584 IgG-rab ChIP-seq Peaks from ENCODE/SYDH
wgEncodeSydhTfbsHepg2Pgc1aForsklnStdPk	1	1	Hepg2	PGC1A	HEPG2 PGC1A Standard forskolin ChIP-seq Peaks from ENCODE/SYDH
wgEncodeSydhTfbsHepg2Pol2ForsklnStdPk	3.59893e-14	0.00132809	Hepg2	Pol2	HEPG2 Pol2 Standard forskolin ChIP-seq Peaks from ENCODE/SYDH
wgEncodeSydhTfbsHepg2Pol2IggrabPk	3.64302e-28	2.06349e-14	Hepg2	Pol2	HEPG2 Pol2 IgG-rab ChIP-seq Peaks from ENCODE/SYDH
wgEncodeSydhTfbsHepg2Pol2PravastStdPk	0.000404717	0.136734	Hepg2	Pol2	HEPG2 Pol2 Standard pravastatin ChIP-seq Peaks from ENCODE/SYDH
wgEncodeSydhTfbsHepg2Pol2s2IggrabPk	0.000213081	1.92195e-15	Hepg2	Pol2	HEPG2 Pol2 S2 IgG-rab ChIP-seq Peaks from ENCODE/SYDH
wgEncodeSydhTfbsHepg2Rad21IggrabPk	9.4567e-14	2.71331e-05	Hepg2	Rad21	HEPG2 Rad21 IgG-rab ChIP-seq Peaks from ENCODE/SYDH
wgEncodeSydhTfbsHepg2Rfx5200401194IggrabPk	1.76025e-15	0.00249284	Hepg2	RFX5	HEPG2 RFX5 IgG-rab ChIP-seq Peaks from ENCODE/SYDH
wgEncodeSydhTfbsHepg2Smc3ab9263IggrabPk	3.72796e-05	1.04156e-05	Hepg2	SMC3	HEPG2 SMC3 IgG-rab ChIP-seq Peaks from ENCODE/SYDH
wgEncodeSydhTfbsHepg2Srebp1InslnStdPk	0.217551	1	Hepg2	SREBP1	HEPG2 SREBP1 Standard insulin ChIP-seq Peaks from ENCODE/SYDH
wgEncodeSydhTfbsHepg2Srebp1PravastStdPk	1	1	Hepg2	SREBP1	HEPG2 SREBP1 Standard pravastatin ChIP-seq Peaks from ENCODE/SYDH
wgEncodeSydhTfbsHepg2Srebp2PravastStdPk	1	1	Hepg2	SREBP2	HEPG2 SREBP2 Standard pravastatin ChIP-seq Peaks from ENCODE/SYDH
wgEncodeSydhTfbsHepg2TbpIggrabPk	8.05613e-13	0.00249284	Hepg2	TBP	HEPG2 TBP IgG-rab ChIP-seq Peaks from ENCODE/SYDH
wgEncodeSydhTfbsHepg2Tcf7l2UcdPk	0.772434	0.0176033	Hepg2	TCF7L2	HEPG2 TCF7L2 UC Davis ChIP-seq Peaks from ENCODE/SYDH
wgEncodeSydhTfbsHepg2Tr4UcdPk	0.387845	1	Hepg2	TR4	HEPG2 TR4 UC Davis ChIP-seq Peaks from ENCODE/SYDH
wgEncodeSydhTfbsHepg2Usf2IggrabPk	1.47083e-06	0.0259708	Hepg2	USF2	HEPG2 USF2 IgG-rab ChIP-seq Peaks from ENCODE/SYDH
wgEncodeSydhTfbsHepg2Znf274UcdPk	1	1	Hepg2	ZNF274	HEPG2 ZNF274 UC Davis ChIP-seq Peaks from ENCODE/SYDH
wgEncodeSydhTfbsHuvecCfosUcdPk	0.0131519	0.00012267	Huvec	c-FOS	HUVEC c-FOS UC Davis ChIP-seq Peaks from ENCODE/SYDH
wgEncodeSydhTfbsHuvecCjunStdPk	0.67038	0.708311	Huvec	c-Jun	HUVEC c-Jun Standard ChIP-seq Peaks from ENCODE/SYDH
wgEncodeSydhTfbsHuvecGata2UcdPk	0.00118619	0.0414532	Huvec	GATA2	HUVEC GATA2 UC Davis ChIP-seq Peaks from ENCODE/SYDH
wgEncodeSydhTfbsHuvecMaxStdPk	2.48375e-06	0.0812669	Huvec	Max	HUVEC Max Standard ChIP-seq Peaks from ENCODE/SYDH
wgEncodeSydhTfbsHuvecPol2StdPk	3.30386e-07	0.0292591	Huvec	Pol2	HUVEC Pol2 Standard ChIP-seq Peaks from ENCODE/SYDH
wgEncodeSydhTfbsImr90CebpbIggrabPk	5.14743e-06	0.0127279	Imr90	CEBPB	IMR90 CEBPB IgG-rab ChIP-seq Peaks from ENCODE/SYDH
wgEncodeSydhTfbsImr90Chd1nb10060411IggrabPk	2.55182e-07	0.000511653	Imr90	CHD1	IMR90 CHD1 (NB100-60411) IgG-rab ChIP-seq Peaks from ENCODE/SYDH
wgEncodeSydhTfbsImr90Corestsc30189IggrabPk	4.98259e-07	1.66439e-06	Imr90	COREST	IMR90 COREST (SC-30189) IgG-rab ChIP-seq Peaks from ENCODE/SYDH
wgEncodeSydhTfbsImr90CtcfbIggrabPk	2.36185e-25	1.21338e-07	Imr90	CTCF	IMR90 CTCF IgG-rab ChIP-seq Peaks from ENCODE/SYDH
wgEncodeSydhTfbsImr90MafkIggrabPk	0.0537744	0.00249284	Imr90	MafK	IMR90 MafK IgG-rab ChIP-seq Peaks from ENCODE/SYDH
wgEncodeSydhTfbsImr90Mazab85725IggrabPk	1.44028e-24	6.14876e-10	Imr90	MAZ	IMR90 MAZ (ab85725) IgG-rab ChIP-seq Peaks from ENCODE/SYDH
wgEncodeSydhTfbsImr90Mxi1IggrabPk	2.13178e-14	1.06281e-06	Imr90	Mxi1	IMR90 Mxi1 (AF4185) IgG-rab ChIP-seq Peaks from ENCODE/SYDH
wgEncodeSydhTfbsImr90Pol2IggrabPk	1.76466e-27	2.08157e-09	Imr90	Pol2	IMR90 Pol2 IgG-rab ChIP-seq Peaks from ENCODE/SYDH
wgEncodeSydhTfbsImr90Rad21IggrabPk	3.89806e-34	7.46202e-08	Imr90	Rad21	IMR90 Rad21 IgG-rab ChIP-seq Peaks from ENCODE/SYDH
wgEncodeSydhTfbsImr90Rfx5IggrabPk	0.217551	0.406268	Imr90	RFX5	IMR90 RFX5 (200-401-194) IgG-rab ChIP-seq Peaks from ENCODE/SYDH
wgEncodeSydhTfbsK562Arid3asc8821IggrabPk	0.000852712	0.0392633	K562	ARID3A	K562 ARID3A SC8821 IgG-rab ChIP-seq Peaks from ENCODE/SYDH
wgEncodeSydhTfbsK562Atf106325StdPk	0.0085545	0.101389	K562	ATF1	K562 ATF1 Standard ChIP-seq Peaks from ENCODE/SYDH
wgEncodeSydhTfbsK562Atf3StdPk	0.387845	0.406268	K562	ATF3	K562 ATF3 Standard ChIP-seq Peaks from ENCODE/SYDH
wgEncodeSydhTfbsK562Bach1sc14700IggrabPk	0.000972177	0.0494813	K562	Bach1	K562 Bach1 IgG-rab ChIP-seq Peaks from ENCODE/SYDH
wgEncodeSydhTfbsK562Bdp1StdPk	1	1	K562	BDP1	K562 BDP1 Standard ChIP-seq Peaks from ENCODE/SYDH
wgEncodeSydhTfbsK562Bhlhe40nb100IggrabPk	7.62829e-27	3.45711e-16	K562	BHLHE40	K562 BHLHE40 NB100 IgG-rab ChIP-seq Peaks from ENCODE/SYDH
wgEncodeSydhTfbsK562Brf1StdPk	1	1	K562	BRF1	K562 BRF1 Standard ChIP-seq Peaks from ENCODE/SYDH
wgEncodeSydhTfbsK562Brf2StdPk	1	1	K562	BRF2	K562 BRF2 Standard ChIP-seq Peaks from ENCODE/SYDH
wgEncodeSydhTfbsK562Brg1IggmusPk	1	0.406268	K562	BRG1	K562 BRG1 IgG-mus ChIP-seq Peaks from ENCODE/SYDH
wgEncodeSydhTfbsK562Ccnt2StdPk	7.17243e-34	5.41134e-11	K562	CCNT2	K562 CCNT2 Standard ChIP-seq Peaks from ENCODE/SYDH
wgEncodeSydhTfbsK562Cdpsc6327IggrabPk	0.000852712	0.000511653	K562	CDP	K562 CDP (SC-6327) IgG-rab ChIP-seq Peaks from ENCODE/SYDH
wgEncodeSydhTfbsK562CebpbIggrabPk	5.67514e-09	0.00272973	K562	CEBPB	K562 CEBPB IgG-rab ChIP-seq Peaks from ENCODE/SYDH
wgEncodeSydhTfbsK562CfosStdPk	0.0147066	0.234695	K562	c-FOS	K562 c-FOS Standard ChIP-seq Peaks from ENCODE/SYDH
wgEncodeSydhTfbsK562Chd2ab68301IggrabPk	1.15835e-12	6.7954e-06	K562	CHD2	K562 CHD2 IgG-rab ChIP-seq Peaks from ENCODE/SYDH
wgEncodeSydhTfbsK562CjunIfna30StdPk	0.000972177	0.000579448	K562	c-Jun	K562 c-Jun Standard IFNa 30min ChIP-seq Peaks from ENCODE/SYDH
wgEncodeSydhTfbsK562CjunIfna6hStdPk	1	0.406268	K562	c-Jun	K562 c-Jun Standard IFNa 6hrs ChIP-seq Peaks from ENCODE/SYDH
wgEncodeSydhTfbsK562CjunIfng30StdPk	1	0.234695	K562	c-Jun	K562 c-Jun Standard IFNg 30min ChIP-seq Peaks from ENCODE/SYDH
wgEncodeSydhTfbsK562CjunIfng6hStdPk	-0.387845	1	K562	c-Jun	K562 c-Jun Standard IFNg 6hrs ChIP-seq Peaks from ENCODE/SYDH
wgEncodeSydhTfbsK562CjunIggrabPk	0.00187717	2.74287e-05	K562	c-Jun	K562 c-Jun IgG-rab ChIP-seq Peaks from ENCODE/SYDH
wgEncodeSydhTfbsK562CjunStdPk	0.0724487	0.0292591	K562	c-Jun	K562 c-Jun Standard ChIP-seq Peaks from ENCODE/SYDH
wgEncodeSydhTfbsK562CmycIfna30StdPk	0.0724487	1	K562	c-Myc	K562 c-Myc Standard IFNa 30min ChIP-seq Peaks from ENCODE/SYDH
wgEncodeSydhTfbsK562CmycIfna6hStdPk	0.0724487	0.0494813	K562	c-Myc	K562 c-Myc Standard IFNa 6hrs ChIP-seq Peaks from ENCODE/SYDH
wgEncodeSydhTfbsK562CmycIfng30StdPk	1.88375e-21	2.45311e-09	K562	c-Myc	K562 c-Myc Standard IFNg 30min ChIP-seq Peaks from ENCODE/SYDH
wgEncodeSydhTfbsK562CmycIfng6hStdPk	0.00523679	0.0812669	K562	c-Myc	K562 c-Myc Standard IFNg 6hrs ChIP-seq Peaks from ENCODE/SYDH
wgEncodeSydhTfbsK562CmycIggrabPk	5.21155e-33	6.68697e-13	K562	c-Myc	K562 c-Myc IgG-rab ChIP-seq Peaks from ENCODE/SYDH
wgEncodeSydhTfbsK562CmycStdPk	0.0724487	0.234695	K562	c-Myc	K562 c-Myc Standard ChIP-seq Peaks from ENCODE/SYDH
wgEncodeSydhTfbsK562Corestab24166IggrabPk	9.40688e-12	4.17555e-07	K562	COREST	K562 COREST AB24166 IgG-rab ChIP-seq Peaks from ENCODE/SYDH
wgEncodeSydhTfbsK562Corestsc30189IggrabPk	2.9955e-30	1.14534e-15	K562	COREST	K562 COREST SC30189 IgG-rab ChIP-seq Peaks from ENCODE/SYDH
wgEncodeSydhTfbsK562CtcfbIggrabPk	2.28048e-20	3.84053e-10	K562	CTCF	K562 CTCF IgG-rab ChIP-seq Peaks from ENCODE/SYDH
wgEncodeSydhTfbsK562E2f4UcdPk	2.06123e-07	0.0292591	K562	E2F4	K562 E2F4 UC Davis ChIP-seq Peaks from ENCODE/SYDH
wgEncodeSydhTfbsK562E2f6UcdPk	3.74792e-25	0.00132809	K562	E2F6	K562 E2F6 UC Davis ChIP-seq Peaks from ENCODE/SYDH
wgEncodeSydhTfbsK562Elk112771IggrabPk	5.24866e-05	0.00389176	K562	ELK1	K562 ELK1 (1277-1) IgG-rab ChIP-seq Peaks from ENCODE/SYDH
wgEncodeSydhTfbsK562Gata1bIggmusPk	0.217551	1	K562	GATA1	K562 GATA1 (SC-266) IgG-mus ChIP-seq Peaks from ENCODE/SYDH
wgEncodeSydhTfbsK562Gata1UcdPk	0.125126	0.136734	K562	GATA1	K562 GATA1 UC Davis ChIP-seq Peaks from ENCODE/SYDH
wgEncodeSydhTfbsK562Gata2UcdPk	0.387845	0.0176033	K562	GATA2	K562 GATA2 UC Davis ChIP-seq Peaks from ENCODE/SYDH
wgEncodeSydhTfbsK562Gtf2bStdPk	0.00523679	0.136734	K562	GTF2B	K562 GTF2B Standard ChIP-seq Peaks from ENCODE/SYDH
wgEncodeSydhTfbsK562Gtf2f1ab28179IggrabPk	1.20655e-08	0.0636602	K562	GTF2F1	K562 GTF2F1 IgG-rab ChIP-seq Peaks from ENCODE/SYDH
wgEncodeSydhTfbsK562Hcfc1nb10068209IggrabPk	9.50201e-21	3.58923e-05	K562	HCFC1	K562 HCFC1 (NB100-68209) IgG-rab ChIP-seq Peaks from ENCODE/SYDH
wgEncodeSydhTfbsK562Hmgn3StdPk	9.87143e-32	1.98087e-10	K562	HMGN3	K562 HMGN3 Standard ChIP-seq Peaks from ENCODE/SYDH
wgEncodeSydhTfbsK562Ini1IggmusPk	0.387845	1	K562	INI1	K562 INI1 IgG-mus ChIP-seq Peaks from ENCODE/SYDH
wgEncodeSydhTfbsK562Irf1Ifna30StdPk	1	1	K562	IRF1	K562 IRF1 Standard IFNa 30min ChIP-seq Peaks from ENCODE/SYDH
wgEncodeSydhTfbsK562Irf1Ifna6hStdPk	4.70546e-05	0.0259708	K562	IRF1	K562 IRF1 Standard IFNa 6hrs ChIP-seq Peaks from ENCODE/SYDH
wgEncodeSydhTfbsK562Irf1Ifng30StdPk	4.98259e-07	0.00212001	K562	IRF1	K562 IRF1 Standard IFNg 30min ChIP-seq Peaks from ENCODE/SYDH
wgEncodeSydhTfbsK562Irf1Ifng6hStdPk	8.54808e-09	0.0392633	K562	IRF1	K562 IRF1 Standard IFNg 6hrs ChIP-seq Peaks from ENCODE/SYDH
wgEncodeSydhTfbsK562JundIggrabPk	8.76188e-18	3.51817e-13	K562	JunD	K562 JunD IgG-rab ChIP-seq Peaks from ENCODE/SYDH
wgEncodeSydhTfbsK562Kap1UcdPk	0.772434	-0.406268	K562	KAP1	K562 KAP1 UC Davis ChIP-seq Peaks from ENCODE/SYDH
wgEncodeSydhTfbsK562MaffIggrabPk	0.334355	0.0646643	K562	MafF	K562 MafF IgG-rab ChIP-seq Peaks from ENCODE/SYDH
wgEncodeSydhTfbsK562Mafkab50322IggrabPk	0.00798637	0.000479185	K562	MafK	K562 MafK IgG-rab ChIP-seq Peaks from ENCODE/SYDH
wgEncodeSydhTfbsK562MaxIggrabPk	2.47539e-27	4.09607e-09	K562	Max	K562 Max IgG-rab ChIP-seq Peaks from ENCODE/SYDH
wgEncodeSydhTfbsK562MaxStdPk	0.025169	0.234695	K562	Max	K562 Max Standard ChIP-seq Peaks from ENCODE/SYDH
wgEncodeSydhTfbsK562Mazab85725IggrabPk	6.62402e-47	5.42733e-23	K562	MAZ	K562 MAZ IgG-rab ChIP-seq Peaks from ENCODE/SYDH
wgEncodeSydhTfbsK562Mxi1af4185IggrabPk	4.40966e-10	0.000199801	K562	Mxi1	K562 Mxi1 IgG-rab ChIP-seq Peaks from ENCODE/SYDH
wgEncodeSydhTfbsK562NelfeStdPk	1	1	K562	NELFe	K562 NELFe Standard ChIP-seq Peaks from ENCODE/SYDH
wgEncodeSydhTfbsK562Nfe2StdPk	0.387845	0.406268	K562	NF-E2	K562 NF-E2 Standard ChIP-seq Peaks from ENCODE/SYDH
wgEncodeSydhTfbsK562NfyaStdPk	0.00311969	0.0812669	K562	NF-YA	K562 NF-YA Standard ChIP-seq Peaks from ENCODE/SYDH
wgEncodeSydhTfbsK562NfybStdPk	5.22307e-11	0.0104706	K562	NF-YB	K562 NF-YB Standard ChIP-seq Peaks from ENCODE/SYDH
wgEncodeSydhTfbsK562Nrf1IggrabPk	0.0122887	0.0812669	K562	Nrf1	K562 Nrf1 IgG-rab ChIP-seq Peaks from ENCODE/SYDH
wgEncodeSydhTfbsK562P300IggrabPk	2.73065e-10	6.57052e-07	K562	p300	K562 p300 IgG-rab ChIP-seq Peaks from ENCODE/SYDH
wgEncodeSydhTfbsK562P300sc584sc48343IggrabPk	0.025169	0.0494813	K562	p300	K562 p300 SC48343 IgG-rab ChIP-seq Peaks from ENCODE/SYDH
wgEncodeSydhTfbsK562Pol2Ifna30StdPk	0.00311969	0.00389176	K562	Pol2	K562 Pol2 Standard IFNa 30min ChIP-seq Peaks from ENCODE/SYDH
wgEncodeSydhTfbsK562Pol2Ifna6hStdPk	0.000145228	0.00151429	K562	Pol2	K562 Pol2 Standard IFNa 6hrs ChIP-seq Peaks from ENCODE/SYDH
wgEncodeSydhTfbsK562Pol2Ifng30StdPk	1.34208e-06	0.00132809	K562	Pol2	K562 Pol2 Standard IFNg 30min ChIP-seq Peaks from ENCODE/SYDH
wgEncodeSydhTfbsK562Pol2Ifng6hStdPk	3.02847e-07	0.00340333	K562	Pol2	K562 Pol2 Standard IFNg 6hrs ChIP-seq Peaks from ENCODE/SYDH
wgEncodeSydhTfbsK562Pol2IggmusPk	0.00187717	0.0024687	K562	Pol2	K562 Pol2 IgG-mus ChIP-seq Peaks from ENCODE/SYDH
wgEncodeSydhTfbsK562Pol2s2IggrabPk	1.85873e-08	3.4595e-24	K562	Pol2	K562 Pol2 S2 IgG-rab ChIP-seq Peaks from ENCODE/SYDH
wgEncodeSydhTfbsK562Pol2s2StdPk	-0.258369	0.0817882	K562	Pol2	K562 Pol2 S2 Standard ChIP-seq Peaks from ENCODE/SYDH
wgEncodeSydhTfbsK562Pol2StdPk	7.43559e-08	0.00389176	K562	Pol2	K562 Pol2 Standard ChIP-seq Peaks from ENCODE/SYDH
wgEncodeSydhTfbsK562Pol3StdPk	1	1	K562	POL3	K562 POL3 Standard ChIP-seq Peaks from ENCODE/SYDH
wgEncodeSydhTfbsK562Rad21StdPk	0.243629	0.136734	K562	Rad21	K562 Rad21 Standard ChIP-seq Peaks from ENCODE/SYDH
wgEncodeSydhTfbsK562Rfx5IggrabPk	0.000164101	0.406268	K562	RFX5	K562 RFX5 IgG-rab ChIP-seq Peaks from ENCODE/SYDH
wgEncodeSydhTfbsK562Rpc155StdPk	1	1	K562	RPC155	K562 RPC155 Standard ChIP-seq Peaks from ENCODE/SYDH
wgEncodeSydhTfbsK562Setdb1MnasedUcdPk	0.387845	1	K562	SETDB1	K562 SETDB1 UC Davis MNaseD ChIP-seq Peaks from ENCODE/SYDH
wgEncodeSydhTfbsK562Setdb1UcdPk	0.000145228	1	K562	SETDB1	K562 SETDB1 UC Davis ChIP-seq Peaks from ENCODE/SYDH
wgEncodeSydhTfbsK562Sirt6StdPk	1	1	K562	SIRT6	K562 SIRT6 Standard ChIP-seq Peaks from ENCODE/SYDH
wgEncodeSydhTfbsK562Smc3ab9263IggrabPk	1.24605e-10	2.67179e-06	K562	SMC3	K562 SMC3 IgG-rab ChIP-seq Peaks from ENCODE/SYDH
wgEncodeSydhTfbsK562Stat1Ifna30StdPk	1	1	K562	STAT1	K562 STAT1 Standard IFNa 30min ChIP-seq Peaks from ENCODE/SYDH
wgEncodeSydhTfbsK562Stat1Ifna6hStdPk	1	1	K562	STAT1	K562 STAT1 Standard IFNa 6hrs ChIP-seq Peaks from ENCODE/SYDH
wgEncodeSydhTfbsK562Stat1Ifng30StdPk	1	1	K562	STAT1	K562 STAT1 Standard IFNg 30min ChIP-seq Peaks from ENCODE/SYDH
wgEncodeSydhTfbsK562Stat1Ifng6hStdPk	1	1	K562	STAT1	K562 STAT1 Standard IFNg 6hrs ChIP-seq Peaks from ENCODE/SYDH
wgEncodeSydhTfbsK562Stat2Ifna30StdPk	1	1	K562	STAT2	K562 STAT2 Standard IFNa 30min ChIP-seq Peaks from ENCODE/SYDH
wgEncodeSydhTfbsK562Stat2Ifna6hStdPk	1	1	K562	STAT2	K562 STAT2 Standard IFNa 6hrs ChIP-seq Peaks from ENCODE/SYDH
wgEncodeSydhTfbsK562Tal1sc12984IggmusPk	0.00877104	0.000710265	K562	TAL1	K562 TAL1 IgG-mus ChIP-seq Peaks from ENCODE/SYDH
wgEncodeSydhTfbsK562Tblr1ab24550IggrabPk	6.92115e-13	1.66439e-06	K562	TBLR1	K562 TBLR1 AB24550 IgG-rab ChIP-seq Peaks from ENCODE/SYDH
wgEncodeSydhTfbsK562Tblr1nb600270IggrabPk	2.59601e-09	3.28449e-08	K562	TBLR1	K562 TBLR1 NB600270 IgG-rab ChIP-seq Peaks from ENCODE/SYDH
wgEncodeSydhTfbsK562TbpIggmusPk	3.92936e-18	6.7954e-06	K562	TBP	K562 TBP IgG-mus ChIP-seq Peaks from ENCODE/SYDH
wgEncodeSydhTfbsK562Tf3c110StdPk	0.217551	1	K562	TFIIIC-110	K562 TFIIIC-110 Standard ChIP-seq Peaks from ENCODE/SYDH
wgEncodeSydhTfbsK562Tr4UcdPk	0.387845	1	K562	TR4	K562 TR4 UC Davis ChIP-seq Peaks from ENCODE/SYDH
wgEncodeSydhTfbsK562Ubfsc13125IggmusPk	7.30328e-26	9.63991e-05	K562	UBF	K562 UBF IgG-mus ChIP-seq Peaks from ENCODE/SYDH
wgEncodeSydhTfbsK562Ubtfsab1404509IggmusPk	4.23073e-41	4.5925e-11	K562	UBTF	K562 UBTF IgG-mus ChIP-seq Peaks from ENCODE/SYDH
wgEncodeSydhTfbsK562Usf2IggrabPk	0.00311969	0.406268	K562	USF2	K562 USF2 IgG-rab ChIP-seq Peaks from ENCODE/SYDH
wgEncodeSydhTfbsK562Xrcc4StdPk	1	1	K562	XRCC4	K562 XRCC4 Standard ChIP-seq Peaks from ENCODE/SYDH
wgEncodeSydhTfbsK562Yy1UcdPk	1	1	K562	YY1	K562 YY1 UC Davis ChIP-seq Peaks from ENCODE/SYDH
wgEncodeSydhTfbsK562Zc3h11anb10074650IggrabPk	5.21259e-09	0.00552962	K562	ZC3H11A	K562 ZC3H11A (NB100-74650) IgG-rab ChIP-seq Peaks from ENCODE/SYDH
wgEncodeSydhTfbsK562Znf143IggrabPk	6.2791e-16	3.41452e-09	K562	Znf143	K562 Znf143 IgG-rab ChIP-seq Peaks from ENCODE/SYDH
wgEncodeSydhTfbsK562Znf263UcdPk	0.00523679	0.406268	K562	ZNF263	K562 ZNF263 UC Davis ChIP-seq Peaks from ENCODE/SYDH
wgEncodeSydhTfbsK562Znf274m01UcdPk	0.387845	0.406268	K562	ZNF274	K562 ZNF274 (M01) UC Davis ChIP-seq Peaks from ENCODE/SYDH
wgEncodeSydhTfbsK562Znf274UcdPk	1	1	K562	ZNF274	K562 ZNF274 UC Davis ChIP-seq Peaks from ENCODE/SYDH
wgEncodeSydhTfbsK562Znf384hpa004051IggrabPk	5.99207e-11	5.39065e-07	K562	ZNF384	K562 ZNF384 (HPA004051) IgG-rab ChIP-seq Peaks from ENCODE/SYDH
wgEncodeSydhTfbsK562Znfmizdcp1ab65767IggrabPk	5.63961e-13	8.71925e-07	K562	ZNF-MIZD-CP1	K562 ZNF-MIZD-CP1 (ab65767) IgG-rab ChIP-seq Peaks from ENCODE/SYDH
wgEncodeSydhTfbsMcf10aesCfosEtoh01HvdPk	0.0109261	4.37807e-06	Mcf10aes	c-FOS	MCF10A c-FOS Harvard EtOH .01% 36h ChIP-seq Peaks from ENCODE/SYDH
wgEncodeSydhTfbsMcf10aesCfosTam112hHvdPk	0.0124686	8.30561e-06	Mcf10aes	c-FOS	MCF10A c-FOS Harvard 4-hydroxytamoxifen 12hr ChIP-seq Peaks from ENCODE/SYDH
wgEncodeSydhTfbsMcf10aesCfosTam14hHvdPk	0.0454238	0.000158434	Mcf10aes	c-FOS	MCF10A c-FOS Harvard 4-hydroxytamoxifen 14hr ChIP-seq Peaks from ENCODE/SYDH
wgEncodeSydhTfbsMcf10aesCfosTamHvdPk	0.00195863	0.000579448	Mcf10aes	c-FOS	MCF10A c-FOS Harvard 4-hydroxytamoxifen 36hr ChIP-seq Peaks from ENCODE/SYDH
wgEncodeSydhTfbsMcf10aesCmycEtoh01HvdPk	2.89503e-38	8.91424e-11	Mcf10aes	c-Myc	MCF10A c-Myc Harvard EtOH .01% 36h ChIP-seq Peaks from ENCODE/SYDH
wgEncodeSydhTfbsMcf10aesCmycTam14hHvdPk	1.3159e-12	4.97583e-06	Mcf10aes	c-Myc	MCF10A c-Myc Harvard 4-hydroxytamoxifen 14hr ChIP-seq Peaks from ENCODE/SYDH
wgEncodeSydhTfbsMcf10aesE2f4TamHvdPk	1.74974e-48	1.38543e-06	Mcf10aes	E2F4	MCF10A E2F4 Harvard 4-hydroxytamoxifen 36hr ChIP-seq Peaks from ENCODE/SYDH
wgEncodeSydhTfbsMcf10aesPol2Etoh01StdPk	1.39701e-54	7.8964e-17	Mcf10aes	Pol2	MCF10A Pol2 Standard EtOH .01% 36h ChIP-seq Peaks from ENCODE/SYDH
wgEncodeSydhTfbsMcf10aesPol2TamStdPk	9.18923e-56	3.01103e-17	Mcf10aes	Pol2	MCF10A Pol2 Standard 4-hydroxytamoxifen 36hr ChIP-seq Peaks from ENCODE/SYDH
wgEncodeSydhTfbsMcf10aesStat3Etoh01bStdPk	0.000462269	1.38543e-06	Mcf10aes	STAT3
wgEncodeSydhTfbsMcf10aesStat3Etoh01cStdPk	0.00213963	0.00031462	Mcf10aes	STAT3
wgEncodeSydhTfbsMcf10aesStat3Etoh01StdPk	4.84193e-07	8.36416e-06	Mcf10aes	STAT3	MCF10A STAT3 Standard EtOH .01% 36h ChIP-seq Peaks from ENCODE/SYDH
wgEncodeSydhTfbsMcf10aesStat3Tam112hHvdPk	0.00195863	5.70304e-06	Mcf10aes	STAT3	MCF10A STAT3 Harvard 4-hydroxytamoxifen 12hr ChIP-seq Peaks from ENCODE/SYDH
wgEncodeSydhTfbsMcf10aesStat3TamStdPk	4.98259e-07	7.54574e-06	Mcf10aes	STAT3	MCF10A STAT3 Standard 4-hydroxytamoxifen 36hr ChIP-seq Peaks from ENCODE/SYDH
wgEncodeSydhTfbsMcf7Gata3sc269UcdPk	0.00881294	0.0392633	Mcf7	GATA3	MCF-7 GATA3 SC269 UC Davis ChIP-seq Peaks from ENCODE/SYDH
wgEncodeSydhTfbsMcf7Gata3UcdPk	0.387845	-0.406268	Mcf7	GATA3	MCF-7 GATA3 UC Davis ChIP-seq Peaks from ENCODE/SYDH
wgEncodeSydhTfbsMcf7Hae2f1UcdPk	4.78041e-20	0.0636602	Mcf7	HA-E2F1	MCF-7 HA-E2F1 UC Davis ChIP-seq Peaks from ENCODE/SYDH
wgEncodeSydhTfbsMcf7Tcf7l2UcdPk	5.24866e-05	0.0636602	Mcf7	TCF7L2	MCF-7 TCF7L2 UC Davis ChIP-seq Peaks from ENCODE/SYDH
wgEncodeSydhTfbsMcf7Znf217UcdPk	0.217551	0.0176033	Mcf7	ZNF217	MCF-7 ZNF217 UC Davis ChIP-seq Peaks from ENCODE/SYDH
wgEncodeSydhTfbsNb4CmycStdPk	2.42467e-19	2.24272e-10	Nb4	c-Myc	NB4 c-Myc Standard ChIP-seq Peaks from ENCODE/SYDH
wgEncodeSydhTfbsNb4MaxStdPk	2.32716e-18	8.70997e-14	Nb4	Max	NB4 Max Standard ChIP-seq Peaks from ENCODE/SYDH
wgEncodeSydhTfbsNb4Pol2StdPk	3.02847e-07	0.00212001	Nb4	Pol2	NB4 Pol2 Standard ChIP-seq Peaks from ENCODE/SYDH
wgEncodeSydhTfbsNt2d1Suz12UcdPk	3.06028e-36	1	Nt2d1	SUZ12	NT2-D1 SUZ12 UC Davis ChIP-seq Peaks from ENCODE/SYDH
wgEncodeSydhTfbsNt2d1Yy1UcdPk	0.0724487	1	Nt2d1	YY1	NT2-D1 YY1 UC Davis ChIP-seq Peaks from ENCODE/SYDH
wgEncodeSydhTfbsNt2d1Znf274UcdPk	1	1	Nt2d1	ZNF274	NT2-D1 ZNF274 UC Davis ChIP-seq Peaks from ENCODE/SYDH
wgEncodeSydhTfbsPanc1Tcf7l2UcdPk	1.4255e-22	0.00012267	Panc1	TCF7L2	PANC1 TCF7L2 UC Davis ChIP-seq Peaks from ENCODE/SYDH
wgEncodeSydhTfbsPbdefetalGata1UcdPk	1	0.0812669	PBDE-Fetal	GATA1	PBDE-Fetal GATA1 UC Davis ChIP-seq Peaks from ENCODE/SYDH
wgEncodeSydhTfbsPbdeGata1UcdPk	0.0537744	0.00081192	PBDE	GATA1	PBDE GATA1 UC Davis ChIP-seq Peaks from ENCODE/SYDH
wgEncodeSydhTfbsPbdePol2UcdPk	1.23474e-07	6.54353e-07	PBDE	Pol2	PBDE Pol2 UC Davis ChIP-seq Peaks from ENCODE/SYDH
wgEncodeSydhTfbsRajiPol2UcdPk	2.28844e-05	9.4142e-08	Raji	Pol2	Raji Pol2 UC Davis ChIP-seq Peaks from ENCODE/SYDH
wgEncodeSydhTfbsShsy5yGata2UcdPk	6.97591e-07	0.00389176	SH-SY5Y	GATA2	SH-SY5Y GATA2 UC Davis ChIP-seq Peaks from ENCODE/SYDH
wgEncodeSydhTfbsShsy5yGata3sc269sc269UcdPk	0.157161	0.92191	SH-SY5Y	GATA3	SH-SY5Y GATA3 SC269 UC Davis ChIP-seq Peaks from ENCODE/SYDH
wgEncodeSydhTfbsSknshCtcfbIggrabPk	1.32147e-15	6.7954e-06	Sknsh	CTCF	SK-N-SH CTCF (SC-15914) IgG-rab ChIP-seq Peaks from ENCODE/SYDH
wgEncodeSydhTfbsSknshJundIggrabPk	0.00881294	0.00389176	Sknsh	JunD	SK-N-SH JunD IgG-rab ChIP-seq Peaks from ENCODE/SYDH
wgEncodeSydhTfbsSknshMxi1IggrabPk	2.31802e-18	4.37807e-06	Sknsh	Mxi1	SK-N-SH Mxi1 (AF4185) IgG-rab ChIP-seq Peaks from ENCODE/SYDH
wgEncodeSydhTfbsSknshNrf1IggrabPk	8.54808e-09	0.527484	Sknsh	Nrf1	SK-N-SH Nrf1 IgG-rab ChIP-seq Peaks from ENCODE/SYDH
wgEncodeSydhTfbsSknshP300bIggrabPk	0.150615	0.0636602	Sknsh	p300	SK-N-SH p300 (SC-584) IgG-rab ChIP-seq Peaks from ENCODE/SYDH
wgEncodeSydhTfbsSknshRad21IggrabPk	2.38316e-07	0.000248818	Sknsh	Rad21	SK-N-SH Rad21 IgG-rab ChIP-seq Peaks from ENCODE/SYDH
wgEncodeSydhTfbsSknshRfx5IggrabPk	0.0338419	0.708311	Sknsh	RFX5	SK-N-SH RFX5 (200-401-194) IgG-rab ChIP-seq Peaks from ENCODE/SYDH
wgEncodeSydhTfbsSknshSmc3IggrabPk	0.000190735	7.51746e-06	Sknsh	SMC3	SK-N-SH SMC3 (ab9263) IgG-rab ChIP-seq Peaks from ENCODE/SYDH
wgEncodeSydhTfbsU2osKap1UcdPk	3.02847e-07	0.00340333	U2OS	KAP1	U2OS KAP1 UC Davis ChIP-seq Peaks from ENCODE/SYDH
wgEncodeSydhTfbsU2osSetdb1UcdPk	0.0317285	-0.821181	U2OS	SETDB1	U2OS SETDB1 UC Davis ChIP-seq Peaks from ENCODE/SYDH

## Sheet: Histone, Gm12878
Table. Histone modification marks enrichment analysis results, Gm12878 cell line. "GF"/"description" - the name the description of the datasets, "hyper.LS.DMRs"/"hypo.LS.DMRs" - enrichment p-values, adjusted for multiple testing using FDR, for hypo/hyper LS-DMRs, respectively."cell" - cell type; "factor" - name of the regulatory mark
GF	hyper.C.DRMs	hypo.C.DRMs	cell	factor	description
wgEncodeBroadHistoneGm12878H2azStdPk	3.1089e-20	8.80988e-22	Gm12878	H2AZ	GM12878 H2A.Z Histone Mods by ChIP-seq Peaks from ENCODE/Broad
wgEncodeBroadHistoneGm12878H3k04me1StdPkV2	2.64728e-09	1.11171e-54	Gm12878	H3K4ME1	GM12878 H3K4me1 Histone Mods by ChIP-seq Peaks from ENCODE/Broad
wgEncodeBroadHistoneGm12878H3k04me3StdPkV2	6.07831e-24	1.38716e-34	Gm12878	H3K4ME3	GM12878 H3K4me3 Histone Mods by ChIP-seq Peaks from ENCODE/Broad
wgEncodeBroadHistoneGm12878H3k27acStdPk	3.15981e-11	1.21915e-38	Gm12878	H3K27AC	GM12878 H3K27ac Histone Mods by ChIP-seq Peaks from ENCODE/Broad
wgEncodeBroadHistoneGm12878H3k27me3StdPk	2.3145e-40	0.000508453	Gm12878	H3K27ME3
wgEncodeBroadHistoneGm12878H3k27me3StdPkV2	1.8677e-10	0.204176	Gm12878	H3K27ME3	GM12878 H3K27me3 Histone Mods by ChIP-seq Peaks from ENCODE/Broad
wgEncodeBroadHistoneGm12878H3k36me3StdPk	-0.192939	0.0141424	Gm12878	H3K36ME3	GM12878 H3K36me3 Histone Mods by ChIP-seq Peaks from ENCODE/Broad
wgEncodeBroadHistoneGm12878H3k4me1StdPk	0.000207584	1.26053e-49	Gm12878	H3K4ME1
wgEncodeBroadHistoneGm12878H3k4me2StdPk	2.91512e-31	2.98531e-42	Gm12878	H3K4ME2	GM12878 H3K4me2 Histone Mods by ChIP-seq Peaks from ENCODE/Broad
wgEncodeBroadHistoneGm12878H3k4me3StdPk	2.41998e-15	1.34231e-22	Gm12878	H3K4ME3
wgEncodeBroadHistoneGm12878H3k79me2StdPk	0.721489	1.43603e-34	Gm12878	H3K79ME2	GM12878 H3K79me2 Histone Mods by ChIP-seq Peaks from ENCODE/Broad
wgEncodeBroadHistoneGm12878H3k9acStdPk	1.46438e-07	2.65371e-31	Gm12878	H3K9AC	GM12878 H3K9ac Histone Mods by ChIP-seq Peaks from ENCODE/Broad
wgEncodeBroadHistoneGm12878H3k9me3StdPk	2.7404e-05	-0.0418627	Gm12878	H3K9ME3	GM12878 H3K9me3 Histone Mods by ChIP-seq Peaks from ENCODE/Broad
wgEncodeBroadHistoneGm12878H4k20me1StdPk	-0.044339	0.000815792	Gm12878	H4K20ME1	GM12878 H4K20me1 Histone Mods by ChIP-seq Peaks from ENCODE/Broad

## Sheet: Histone, All
Table. Histone modification marks enrichment analysis results, all cell lines. "GF"/"description" - the name the description of the datasets, "hyper.LS.DMRs"/"hypo.LS.DMRs" - enrichment p-values, adjusted for multiple testing using FDR, for hypo/hyper LS-DMRs, respectively."cell" - cell type; "factor" - name of the regulatory mark
GF	hyper.C.DRMs	hypo.C.DRMs	cell	factor	description
wgEncodeBroadHistoneA549CtcfDex100nmPk	1.99952e-16	3.63117e-07	A549	CTCF	A549 DEX 100 nM CTCF Histone Mods by ChIP-seq Peaks from ENCODE/Broad
wgEncodeBroadHistoneA549CtcfEtoh02Pk	2.2291e-21	7.93192e-08	A549	CTCF	A549 EtOH 0.02% CTCF Histone Mods by ChIP-seq Peaks from ENCODE/Broad
wgEncodeBroadHistoneA549H2azDex100nmPk	6.43679e-101	2.70117e-08	A549	H2AZ	A549 DEX 100 nM H2A.Z Histone Mods by ChIP-seq Peaks from ENCODE/Broad
wgEncodeBroadHistoneA549H2azEtoh02Pk	1.03846e-77	2.06391e-05	A549	H2AZ	A549 EtOH 0.02% H2A.Z Histone Mods by ChIP-seq Peaks from ENCODE/Broad
wgEncodeBroadHistoneA549H3k04me1Dex100nmPk	5.20217e-16	2.55196e-20	A549	H3K4ME1	A549 DEX 100 nM H3K4me1 Histone Mods by ChIP-seq Peaks from ENCODE/Broad
wgEncodeBroadHistoneA549H3k04me1Etoh02Pk	2.96121e-26	1.19876e-25	A549	H3K4ME1	A549 EtOH 0.02% H3K4me1 Histone Mods by ChIP-seq Peaks from ENCODE/Broad
wgEncodeBroadHistoneA549H3k04me2Dex100nmPk	2.31208e-124	3.42954e-19	A549	H3K4ME2	A549 DEX 100 nM H3K4me2 Histone Mods by ChIP-seq Peaks from ENCODE/Broad
wgEncodeBroadHistoneA549H3k04me2Etoh02Pk	6.72723e-154	5.71206e-23	A549	H3K4ME2	A549 EtOH 0.02% H3K4me2 Histone Mods by ChIP-seq Peaks from ENCODE/Broad
wgEncodeBroadHistoneA549H3k04me3Dex100nmPk	3.08198e-121	1.47191e-14	A549	H3K4ME3	A549 DEX 100 nM H3K4me3 Histone Mods by ChIP-seq Peaks from ENCODE/Broad
wgEncodeBroadHistoneA549H3k04me3Etoh02Pk	1.60182e-135	2.30407e-14	A549	H3K4ME3	A549 EtOH 0.02% H3K4me3 Histone Mods by ChIP-seq Peaks from ENCODE/Broad
wgEncodeBroadHistoneA549H3k09acEtoh02Pk	8.0403e-64	1.24945e-16	A549	H3K9AC	A549 EtOH 0.02% H3K9ac Histone Mods by ChIP-seq Peaks from ENCODE/Broad
wgEncodeBroadHistoneA549H3k09me3Etoh02Pk	-0.0378108	-0.00910859	A549	H3K9ME3	A549 EtOH 0.02% H3K9me3 Histone Mods by ChIP-seq Peaks from ENCODE/Broad
wgEncodeBroadHistoneA549H3k27acDex100nmPk	7.36366e-56	3.39449e-19	A549	H3K27AC	A549 DEX 100 nM H3K27ac Histone Mods by ChIP-seq Peaks from ENCODE/Broad
wgEncodeBroadHistoneA549H3k27acEtoh02Pk	2.74747e-34	2.54586e-17	A549	H3K27AC	A549 EtOH 0.02% H3K27ac Histone Mods by ChIP-seq Peaks from ENCODE/Broad
wgEncodeBroadHistoneA549H3k27me3Dex100nmPk	2.05848e-19	0.793288	A549	H3K27ME3	A549 DEX 100 nM H3K27me3 Histone Mods by ChIP-seq Peaks from ENCODE/Broad
wgEncodeBroadHistoneA549H3k27me3Etoh02Pk	5.72983e-27	0.408275	A549	H3K27ME3	A549 EtOH 0.02% H3K27me3 Histone Mods by ChIP-seq Peaks from ENCODE/Broad
wgEncodeBroadHistoneA549H3k36me3Dex100nmPk	0.777475	0.0368357	A549	H3K36ME3	A549 DEX 100 nM H3K36me3 Histone Mods by ChIP-seq Peaks from ENCODE/Broad
wgEncodeBroadHistoneA549H3k36me3Etoh02Pk	0.0723432	4.39771e-11	A549	H3K36ME3	A549 EtOH 0.02% H3K36me3 Histone Mods by ChIP-seq Peaks from ENCODE/Broad
wgEncodeBroadHistoneA549H3k79me2Dex100nmPk	2.59566e-10	2.23995e-18	A549	H3K79ME2	A549 DEX 100 nM H3K79me2 Histone Mods by ChIP-seq Peaks from ENCODE/Broad
wgEncodeBroadHistoneA549H3k79me2Etoh02Pk	2.93182e-12	2.82877e-22	A549	H3K79ME2	A549 EtOH 0.02% H3K79me2 Histone Mods by ChIP-seq Peaks from ENCODE/Broad
wgEncodeBroadHistoneA549H4k20me1Etoh02Pk	0.00129702	1.10631e-09	A549	H4K20ME1	A549 EtOH 0.02% H4K20me1 Histone Mods by ChIP-seq Peaks from ENCODE/Broad
wgEncodeBroadHistoneCd20CtcfPk	1.60549e-06	1.2478e-09	Cd20	CTCF	CD20+ CTCF Histone Mods by ChIP-seq Peaks from ENCODE/Broad
wgEncodeBroadHistoneCd20H2azPk	4.25459e-38	1.85518e-14	Cd20	H2AZ	CD20+ H2A.Z Histone Mods by ChIP-seq Peaks from ENCODE/Broad
wgEncodeBroadHistoneCd20H3k04me2Pk	6.8021e-80	3.75125e-47	Cd20	H3K4ME2	CD20+ H3K4me2 Histone Mods by ChIP-seq Peaks from ENCODE/Broad
wgEncodeBroadHistoneCd20ro01794Ezh239875Pk	8.95465e-56	0.112621	Cd20ro01794	EZH2	CD20+ RO01794 EZH2 (39875) Histone Mods by ChIP-seq Peaks from ENCODE/Broad
wgEncodeBroadHistoneCd20ro01794H3k27acPk	0.0212392	3.7163e-41	Cd20ro01794	H3K27AC	CD20+ RO01794 H3K27ac Histone Mods by ChIP-seq Peaks from ENCODE/Broad
wgEncodeBroadHistoneCd20ro01794H4k20me1Pk	-0.445199	8.22551e-12	Cd20ro01794	H4K20ME1	CD20+ RO01794 H4K20me1 Histone Mods by ChIP-seq Peaks from ENCODE/Broad
wgEncodeBroadHistoneDnd41CtcfPk	2.21149e-08	8.37373e-11	Dnd41	CTCF	Dnd41 CTCF Histone Mods by ChIP-seq Peaks from ENCODE/Broad
wgEncodeBroadHistoneDnd41Ezh239875Pk	1.5794e-05	0.0725025	Dnd41	EZH2	Dnd41 EZH2 (39875) Histone Mods by ChIP-seq Peaks from ENCODE/Broad
wgEncodeBroadHistoneDnd41H2azPk	1.54291e-10	1.05378e-05	Dnd41	H2AZ	Dnd41 H2A.Z Histone Mods by ChIP-seq Peaks from ENCODE/Broad
wgEncodeBroadHistoneDnd41H3k04me1Pk	3.93672e-06	1.98158e-23	Dnd41	H3K4ME1	Dnd41 H3K4me1 Histone Mods by ChIP-seq Peaks from ENCODE/Broad
wgEncodeBroadHistoneDnd41H3k04me2Pk	3.07217e-14	2.04248e-16	Dnd41	H3K4ME2	Dnd41 H3K4me2 Histone Mods by ChIP-seq Peaks from ENCODE/Broad
wgEncodeBroadHistoneDnd41H3k04me3Pk	2.60697e-10	3.87514e-11	Dnd41	H3K4ME3	Dnd41 H3K4me3 Histone Mods by ChIP-seq Peaks from ENCODE/Broad
wgEncodeBroadHistoneDnd41H3k09acPk	1.92045e-12	1.01524e-17	Dnd41	H3K9AC	Dnd41 H3K9ac Histone Mods by ChIP-seq Peaks from ENCODE/Broad
wgEncodeBroadHistoneDnd41H3k09me3Pk	0.0711527	-0.000782275	Dnd41	H3K9ME3	Dnd41 H3K9me3 Histone Mods by ChIP-seq Peaks from ENCODE/Broad
wgEncodeBroadHistoneDnd41H3k27acPk	4.09909e-08	2.6393e-19	Dnd41	H3K27AC	Dnd41 H3K27ac Histone Mods by ChIP-seq Peaks from ENCODE/Broad
wgEncodeBroadHistoneDnd41H3k27me3Pk	0.00308821	0.0615663	Dnd41	H3K27ME3	Dnd41 H3K27me3 Histone Mods by ChIP-seq Peaks from ENCODE/Broad
wgEncodeBroadHistoneDnd41H3k36me3Pk	0.723692	1.31414e-11	Dnd41	H3K36ME3	Dnd41 H3K36me3 Histone Mods by ChIP-seq Peaks from ENCODE/Broad
wgEncodeBroadHistoneDnd41H3k79me2Pk	0.0275708	3.04316e-18	Dnd41	H3K79ME2	Dnd41 H3K79me2 Histone Mods by ChIP-seq Peaks from ENCODE/Broad
wgEncodeBroadHistoneDnd41H4k20me1Pk	0.150004	9.27092e-14	Dnd41	H4K20ME1	Dnd41 H4K20me1 Histone Mods by ChIP-seq Peaks from ENCODE/Broad
wgEncodeBroadHistoneGm12878CtcfStdPk	2.28076e-11	2.41741e-06	Gm12878	CTCF	GM12878 CTCF Histone Mods by ChIP-seq Peaks from ENCODE/Broad
wgEncodeBroadHistoneGm12878Ezh239875Pk	8.50729e-25	2.33011e-05	Gm12878	EZH2	GM12878 EZH2 (39875) Histone Mods by ChIP-seq Peaks from ENCODE/Broad
wgEncodeBroadHistoneGm12878H2azStdPk	1.91938e-20	3.80439e-21	Gm12878	H2AZ	GM12878 H2A.Z Histone Mods by ChIP-seq Peaks from ENCODE/Broad
wgEncodeBroadHistoneGm12878H3k04me1StdPkV2	2.37276e-09	6.13425e-54	Gm12878	H3K4ME1	GM12878 H3K4me1 Histone Mods by ChIP-seq Peaks from ENCODE/Broad
wgEncodeBroadHistoneGm12878H3k04me3StdPkV2	3.09593e-24	1.39167e-33	Gm12878	H3K4ME3	GM12878 H3K4me3 Histone Mods by ChIP-seq Peaks from ENCODE/Broad
wgEncodeBroadHistoneGm12878H3k27acStdPk	2.27418e-11	1.07634e-37	Gm12878	H3K27AC	GM12878 H3K27ac Histone Mods by ChIP-seq Peaks from ENCODE/Broad
wgEncodeBroadHistoneGm12878H3k27me3StdPk	5.3773e-41	0.000490056	Gm12878	H3K27ME3
wgEncodeBroadHistoneGm12878H3k27me3StdPkV2	1.53942e-10	0.218305	Gm12878	H3K27ME3	GM12878 H3K27me3 Histone Mods by ChIP-seq Peaks from ENCODE/Broad
wgEncodeBroadHistoneGm12878H3k36me3StdPk	-0.202043	0.0143514	Gm12878	H3K36ME3	GM12878 H3K36me3 Histone Mods by ChIP-seq Peaks from ENCODE/Broad
wgEncodeBroadHistoneGm12878H3k4me1StdPk	0.000220081	9.27387e-49	Gm12878	H3K4ME1
wgEncodeBroadHistoneGm12878H3k4me2StdPk	1.15929e-31	2.47088e-41	Gm12878	H3K4ME2	GM12878 H3K4me2 Histone Mods by ChIP-seq Peaks from ENCODE/Broad
wgEncodeBroadHistoneGm12878H3k4me3StdPk	1.69026e-15	5.64318e-22	Gm12878	H3K4ME3
wgEncodeBroadHistoneGm12878H3k79me2StdPk	0.738212	1.58476e-33	Gm12878	H3K79ME2	GM12878 H3K79me2 Histone Mods by ChIP-seq Peaks from ENCODE/Broad
wgEncodeBroadHistoneGm12878H3k9acStdPk	1.41208e-07	2.73332e-30	Gm12878	H3K9AC	GM12878 H3K9ac Histone Mods by ChIP-seq Peaks from ENCODE/Broad
wgEncodeBroadHistoneGm12878H3k9me3StdPk	2.67631e-05	-0.0449873	Gm12878	H3K9ME3	GM12878 H3K9me3 Histone Mods by ChIP-seq Peaks from ENCODE/Broad
wgEncodeBroadHistoneGm12878H4k20me1StdPk	-0.0462343	0.000835707	Gm12878	H4K20ME1	GM12878 H4K20me1 Histone Mods by ChIP-seq Peaks from ENCODE/Broad
wgEncodeBroadHistoneH1hescChd1a301218aStdPk	8.97092e-107	4.21102e-09	H1hesc	CHD1	H1-hESC CHD1 (A301-218A) Histone Mods by ChIP-seq Peaks from ENCODE/Broad
wgEncodeBroadHistoneH1hescChd7a301223a1Pk	5.02298e-38	0.014298	H1hesc	CHD7	H1-hESC CHD7 (A301-223A-1) Histone Mods by ChIP-seq Peaks from ENCODE/Broad
wgEncodeBroadHistoneH1hescCtcfStdPk	3.0176e-32	5.31497e-07	H1hesc	CTCF	H1-hESC CTCF Histone Mods by ChIP-seq Peaks from ENCODE/Broad
wgEncodeBroadHistoneH1hescEzh239875Pk	2.11612e-225	3.38593e-14	H1hesc	EZH2	H1-hESC EZH2 (39875) Histone Mods by ChIP-seq Peaks from ENCODE/Broad
wgEncodeBroadHistoneH1hescH2azStdPk	5.70975e-61	1.54862e-05	H1hesc	H2AZ	H1-hESC H2A.Z Histone Mods by ChIP-seq Peaks from ENCODE/Broad
wgEncodeBroadHistoneH1hescH3k09me3StdPk	-2.51312e-06	-0.000188072	H1hesc	H3K9ME3	H1-hESC H3K9me3 Histone Mods by ChIP-seq Peaks from ENCODE/Broad
wgEncodeBroadHistoneH1hescH3k27acStdPk	7.90967e-21	1.27075e-08	H1hesc	H3K27AC	H1-hESC H3K27ac Histone Mods by ChIP-seq Peaks from ENCODE/Broad
wgEncodeBroadHistoneH1hescH3k27me3StdPk	8.51792e-215	5.76635e-06	H1hesc	H3K27ME3	H1-hESC H3K27me3 Histone Mods by ChIP-seq Peaks from ENCODE/Broad
wgEncodeBroadHistoneH1hescH3k36me3StdPk	-0.283516	0.0640892	H1hesc	H3K36ME3	H1-hESC H3K36me3 Histone Mods by ChIP-seq Peaks from ENCODE/Broad
wgEncodeBroadHistoneH1hescH3k4me1StdPk	3.70535e-41	2.90149e-18	H1hesc	H3K4ME1	H1-hESC H3K4me1 Histone Mods by ChIP-seq Peaks from ENCODE/Broad
wgEncodeBroadHistoneH1hescH3k4me2StdPk	1.38981e-279	5.71206e-23	H1hesc	H3K4ME2	H1-hESC H3K4me2 Histone Mods by ChIP-seq Peaks from ENCODE/Broad
wgEncodeBroadHistoneH1hescH3k4me3StdPk	9.47974e-97	5.47171e-10	H1hesc	H3K4ME3	H1-hESC H3K4me3 Histone Mods by ChIP-seq Peaks from ENCODE/Broad
wgEncodeBroadHistoneH1hescH3k79me2StdPk	1.17983e-11	2.56559e-11	H1hesc	H3K79ME2	H1-hESC H3K79me2 Histone Mods by ChIP-seq Peaks from ENCODE/Broad
wgEncodeBroadHistoneH1hescH3k9acStdPk	6.75363e-56	9.96306e-13	H1hesc	H3K9AC	H1-hESC H3K9ac Histone Mods by ChIP-seq Peaks from ENCODE/Broad
wgEncodeBroadHistoneH1hescH4k20me1StdPk	0.0727808	0.0247996	H1hesc	H4K20ME1	H1-hESC H4K20me1 Histone Mods by ChIP-seq Peaks from ENCODE/Broad
wgEncodeBroadHistoneH1hescHdac2a300705aPk	4.70758e-94	1.76354e-08	H1hesc	HDAC2	H1-hESC HDAC2 (A300-705A) Histone Mods by ChIP-seq Peaks from ENCODE/Broad
wgEncodeBroadHistoneH1hescHdac6a301341aPk	1.50165e-11	0.00466826	H1hesc	HDAC6	H1-hESC HDAC6 (A301-341A) Histone Mods by ChIP-seq Peaks from ENCODE/Broad
wgEncodeBroadHistoneH1hescJarid1aab26049StdPk	6.51279e-08	2.94496e-09	H1hesc	JARID1A	H1-hESC JARID1A (ab26049) Histone Mods by ChIP-seq Peaks from ENCODE/Broad
wgEncodeBroadHistoneH1hescJmjd2aa300861a1Pk	4.9181e-209	3.47231e-06	H1hesc	JMJD2A	H1-hESC JMJD2A (A300-861A-1) Histone Mods by ChIP-seq Peaks from ENCODE/Broad
wgEncodeBroadHistoneH1hescP300kat3bPk	2.21176e-18	0.178363	H1hesc	P300	H1-hESC P300 KAT3B Histone Mods by ChIP-seq Peaks from ENCODE/Broad
wgEncodeBroadHistoneH1hescPhf8a301772aPk	4.50623e-49	6.95638e-05	H1hesc	PHF8	H1-hESC PHF8 (A301-772A) Histone Mods by ChIP-seq Peaks from ENCODE/Broad
wgEncodeBroadHistoneH1hescPlu1Pk	6.2961e-20	0.0238984	H1hesc	PLU1	H1-hESC PLU1 Histone Mods by ChIP-seq Peaks from ENCODE/Broad
wgEncodeBroadHistoneH1hescRbbp5a300109aStdPk	1.14174e-158	4.13407e-20	H1hesc	RBBP5	H1-hESC RBBP5 (A300-109A) Histone Mods by ChIP-seq Peaks from ENCODE/Broad
wgEncodeBroadHistoneH1hescSap3039731Pk	7.02993e-44	0.00114333	H1hesc	SAP30	H1-hESC SAP30 (39731) Histone Mods by ChIP-seq Peaks from ENCODE/Broad
wgEncodeBroadHistoneH1hescSirt6Pk	0.00213858	0.0586339	H1hesc	SIRT6	H1-hESC SIRT6 Histone Mods by ChIP-seq Peaks from ENCODE/Broad
wgEncodeBroadHistoneH1hescSuz12051317Pk	1.4536e-176	0.00114333	H1hesc	SUZ12	H1-hESC SUZ12 (05-1317) Histone Mods by ChIP-seq Peaks from ENCODE/Broad
wgEncodeBroadHistoneHelas3CtcfStdPk	6.7454e-10	4.95402e-08	Helas3	CTCF	HeLa-S3 CTCF Histone Mods by ChIP-seq Peaks from ENCODE/Broad
wgEncodeBroadHistoneHelas3Ezh239875Pk	0.143659	-0.718662	Helas3	EZH2	HeLa-S3 EZH2 (39875) Histone Mods by ChIP-seq Peaks from ENCODE/Broad
wgEncodeBroadHistoneHelas3H2azPk	7.39348e-29	1.35198e-07	Helas3	H2AZ	HeLa-S3 H2A.Z Histone Mods by ChIP-seq Peaks from ENCODE/Broad
wgEncodeBroadHistoneHelas3H3k04me1StdPk	7.487e-05	2.17271e-17	Helas3	H3K4ME1	HeLa-S3 H3K4me1 Histone Mods by ChIP-seq Peaks from ENCODE/Broad
wgEncodeBroadHistoneHelas3H3k09me3Pk	-0.0699551	-0.49581	Helas3	H3K9ME3	HeLa-S3 H3K9me3 Histone Mods by ChIP-seq Peaks from ENCODE/Broad
wgEncodeBroadHistoneHelas3H3k27acStdPk	2.57231e-27	5.01232e-17	Helas3	H3K27AC	HeLa-S3 H3K27ac Histone Mods by ChIP-seq Peaks from ENCODE/Broad
wgEncodeBroadHistoneHelas3H3k27me3StdPk	0.556659	-0.333306	Helas3	H3K27ME3	HeLa-S3 H3K27me3 Histone Mods by ChIP-seq Peaks from ENCODE/Broad
wgEncodeBroadHistoneHelas3H3k36me3StdPk	1	7.11272e-05	Helas3	H3K36ME3	HeLa-S3 H3K36me3 Histone Mods by ChIP-seq Peaks from ENCODE/Broad
wgEncodeBroadHistoneHelas3H3k4me2StdPk	5.86613e-47	1.01316e-17	Helas3	H3K4ME2	HeLa-S3 H3K4me2 Histone Mods by ChIP-seq Peaks from ENCODE/Broad
wgEncodeBroadHistoneHelas3H3k4me3StdPk	7.82825e-51	6.67122e-19	Helas3	H3K4ME3	HeLa-S3 H3K4me3 Histone Mods by ChIP-seq Peaks from ENCODE/Broad
wgEncodeBroadHistoneHelas3H3k79me2StdPk	1.09045e-09	5.10876e-15	Helas3	H3K79ME2	HeLa-S3 H3K79me2 Histone Mods by ChIP-seq Peaks from ENCODE/Broad
wgEncodeBroadHistoneHelas3H3k9acStdPk	1.81446e-36	1.0832e-12	Helas3	H3K9AC	HeLa-S3 H3K9ac Histone Mods by ChIP-seq Peaks from ENCODE/Broad
wgEncodeBroadHistoneHelas3H4k20me1StdPk	-0.262528	9.43323e-14	Helas3	H4K20ME1	HeLa-S3 H4K20me1 Histone Mods by ChIP-seq Peaks from ENCODE/Broad
wgEncodeBroadHistoneHelas3Pol2bStdPk	0.000795856	2.15409e-06	Helas3	Pol2	HeLa-S3 Pol2 Histone Mods by ChIP-seq Peaks from ENCODE/Broad
wgEncodeBroadHistoneHepg2CtcfStdPk	3.97122e-10	5.77017e-07	Hepg2	CTCF	HepG2 CTCF Histone Mods by ChIP-seq Peaks from ENCODE/Broad
wgEncodeBroadHistoneHepg2Ezh239875Pk	3.72859e-63	2.45745e-06	Hepg2	EZH2	HepG2 EZH2 (39875) Histone Mods by ChIP-seq Peaks from ENCODE/Broad
wgEncodeBroadHistoneHepg2H2azStdPk	3.18577e-18	4.15002e-05	Hepg2	H2AZ	HepG2 H2A.Z Histone Mods by ChIP-seq Peaks from ENCODE/Broad
wgEncodeBroadHistoneHepg2H3k04me1StdPk	5.41001e-12	2.36725e-23	Hepg2	H3K4ME1	HepG2 H3K4me1 Histone Mods by ChIP-seq Peaks from ENCODE/Broad
wgEncodeBroadHistoneHepg2H3k09me3Pk	-1.39462e-05	-1.56817e-05	Hepg2	H3K9ME3	HepG2 H3K9me3 Histone Mods by ChIP-seq Peaks from ENCODE/Broad
wgEncodeBroadHistoneHepg2H3k27acStdPk	2.79002e-16	4.12014e-14	Hepg2	H3K27AC	HepG2 H3K27ac Histone Mods by ChIP-seq Peaks from ENCODE/Broad
wgEncodeBroadHistoneHepg2H3k27me3StdPk	3.2978e-16	0.00683436	Hepg2	H3K27ME3	HepG2 H3K27me3 Histone Mods by ChIP-seq Peaks from ENCODE/Broad
wgEncodeBroadHistoneHepg2H3k36me3StdPk	-0.445199	0.00320488	Hepg2	H3K36ME3	HepG2 H3K36me3 Histone Mods by ChIP-seq Peaks from ENCODE/Broad
wgEncodeBroadHistoneHepg2H3k4me2StdPk	1.12935e-76	3.54079e-26	Hepg2	H3K4ME2	HepG2 H3K4me2 Histone Mods by ChIP-seq Peaks from ENCODE/Broad
wgEncodeBroadHistoneHepg2H3k4me3StdPk	1.31133e-62	1.84527e-20	Hepg2	H3K4ME3	HepG2 H3K4me3 Histone Mods by ChIP-seq Peaks from ENCODE/Broad
wgEncodeBroadHistoneHepg2H3k79me2StdPk	2.6536e-06	5.51126e-19	Hepg2	H3K79ME2	HepG2 H3K79me2 Histone Mods by ChIP-seq Peaks from ENCODE/Broad
wgEncodeBroadHistoneHepg2H3k9acStdPk	1.52004e-24	3.6446e-17	Hepg2	H3K9AC	HepG2 H3K9ac Histone Mods by ChIP-seq Peaks from ENCODE/Broad
wgEncodeBroadHistoneHepg2H4k20me1StdPk	0.012721	3.0653e-06	Hepg2	H4K20ME1	HepG2 H4K20me1 Histone Mods by ChIP-seq Peaks from ENCODE/Broad
wgEncodeBroadHistoneHmecCtcfStdPk	1.37348e-11	0.000685918	Hmec	CTCF	HMEC CTCF Histone Mods by ChIP-seq Peaks from ENCODE/Broad
wgEncodeBroadHistoneHmecEzh239875Pk	2.76315e-137	0.000959568	Hmec	EZH2	HMEC EZH2 (39875) Histone Mods by ChIP-seq Peaks from ENCODE/Broad
wgEncodeBroadHistoneHmecH2azPk	1.38489e-95	1.66997e-11	Hmec	H2AZ	HMEC H2A.Z Histone Mods by ChIP-seq Peaks from ENCODE/Broad
wgEncodeBroadHistoneHmecH3k09me3Pk	0.0957016	-0.332887	Hmec	H3K9ME3	HMEC H3K9me3 Histone Mods by ChIP-seq Peaks from ENCODE/Broad
wgEncodeBroadHistoneHmecH3k27acStdPk	3.47554e-25	5.20304e-12	Hmec	H3K27AC	HMEC H3K27ac Histone Mods by ChIP-seq Peaks from ENCODE/Broad
wgEncodeBroadHistoneHmecH3k27me3StdPk	1.63478e-89	0.0143514	Hmec	H3K27ME3	HMEC H3K27me3 Histone Mods by ChIP-seq Peaks from ENCODE/Broad
wgEncodeBroadHistoneHmecH3k36me3StdPk	-0.347151	0.0395566	Hmec	H3K36ME3	HMEC H3K36me3 Histone Mods by ChIP-seq Peaks from ENCODE/Broad
wgEncodeBroadHistoneHmecH3k4me1StdPk	1.55404e-47	7.3968e-33	Hmec	H3K4ME1	HMEC H3K4me1 Histone Mods by ChIP-seq Peaks from ENCODE/Broad
wgEncodeBroadHistoneHmecH3k4me2StdPk	8.25558e-188	7.163e-29	Hmec	H3K4ME2	HMEC H3K4me2 Histone Mods by ChIP-seq Peaks from ENCODE/Broad
wgEncodeBroadHistoneHmecH3k4me3StdPk	8.61834e-61	8.71952e-14	Hmec	H3K4ME3	HMEC H3K4me3 Histone Mods by ChIP-seq Peaks from ENCODE/Broad
wgEncodeBroadHistoneHmecH3k79me2Pk	1.36592e-16	1.85532e-24	Hmec	H3K79ME2	HMEC H3K79me2 Histone Mods by ChIP-seq Peaks from ENCODE/Broad
wgEncodeBroadHistoneHmecH3k9acStdPk	3.18457e-34	8.22551e-12	Hmec	H3K9AC	HMEC H3K9ac Histone Mods by ChIP-seq Peaks from ENCODE/Broad
wgEncodeBroadHistoneHmecH4k20me1StdPk	0.547757	0.0600398	Hmec	H4K20ME1	HMEC H4K20me1 Histone Mods by ChIP-seq Peaks from ENCODE/Broad
wgEncodeBroadHistoneHsmmCtcfStdPk	2.23302e-14	1.62827e-09	Hsmm	CTCF	HSMM CTCF Histone Mods by ChIP-seq Peaks from ENCODE/Broad
wgEncodeBroadHistoneHsmmEzh239875Pk	2.64568e-62	0.332887	Hsmm	EZH2	HSMM EZH2 (39875) Histone Mods by ChIP-seq Peaks from ENCODE/Broad
wgEncodeBroadHistoneHsmmH2azStdPk	3.62585e-109	3.80367e-14	Hsmm	H2AZ	HSMM H2A.Z Histone Mods by ChIP-seq Peaks from ENCODE/Broad
wgEncodeBroadHistoneHsmmH3k27acStdPk	4.51419e-16	4.37177e-11	Hsmm	H3K27AC	HSMM H3K27ac Histone Mods by ChIP-seq Peaks from ENCODE/Broad
wgEncodeBroadHistoneHsmmH3k27me3StdPk	7.81036e-28	0.142504	Hsmm	H3K27ME3	HSMM H3K27me3 Histone Mods by ChIP-seq Peaks from ENCODE/Broad
wgEncodeBroadHistoneHsmmH3k36me3StdPk	1	7.11272e-05	Hsmm	H3K36ME3	HSMM H3K36me3 Histone Mods by ChIP-seq Peaks from ENCODE/Broad
wgEncodeBroadHistoneHsmmH3k4me1StdPk	1.1513e-06	2.55196e-20	Hsmm	H3K4ME1	HSMM H3K4me1 Histone Mods by ChIP-seq Peaks from ENCODE/Broad
wgEncodeBroadHistoneHsmmH3k4me2StdPk	5.39441e-89	5.86093e-19	Hsmm	H3K4ME2	HSMM H3K4me2 Histone Mods by ChIP-seq Peaks from ENCODE/Broad
wgEncodeBroadHistoneHsmmH3k4me3StdPk	1.5482e-78	7.36757e-16	Hsmm	H3K4ME3	HSMM H3K4me3 Histone Mods by ChIP-seq Peaks from ENCODE/Broad
wgEncodeBroadHistoneHsmmH3k79me2StdPk	9.65792e-14	2.96379e-23	Hsmm	H3K79ME2	HSMM H3K79me2 Histone Mods by ChIP-seq Peaks from ENCODE/Broad
wgEncodeBroadHistoneHsmmH3k9acStdPk	4.22547e-36	2.04579e-12	Hsmm	H3K9AC	HSMM H3K9ac Histone Mods by ChIP-seq Peaks from ENCODE/Broad
wgEncodeBroadHistoneHsmmH3k9me3StdPk	1.92971e-09	-0.841557	Hsmm	H3K9ME3	HSMM H3K9me3 Histone Mods by ChIP-seq Peaks from ENCODE/Broad
wgEncodeBroadHistoneHsmmH4k20me1StdPk	-0.00571013	0.000359538	Hsmm	H4K20ME1	HSMM H4K20me1 Histone Mods by ChIP-seq Peaks from ENCODE/Broad
wgEncodeBroadHistoneHsmmtCtcfStdPk	5.92631e-17	5.77017e-07	Hsmmt	CTCF	HSMMtube CTCF Histone Mods by ChIP-seq Peaks from ENCODE/Broad
wgEncodeBroadHistoneHsmmtEzh239875Pk	8.24541e-61	6.05487e-06	Hsmmt	EZH2	HSMMtube EZH2 (39875) Histone Mods by ChIP-seq Peaks from ENCODE/Broad
wgEncodeBroadHistoneHsmmtH2azStdPk	7.3273e-110	7.12754e-13	Hsmmt	H2AZ	HSMMtube H2A.Z Histone Mods by ChIP-seq Peaks from ENCODE/Broad
wgEncodeBroadHistoneHsmmtH3k09me3Pk	0.0327543	-0.332887	Hsmmt	H3K9ME3	HSMMtube H3K9me3 Histone Mods by ChIP-seq Peaks from ENCODE/Broad
wgEncodeBroadHistoneHsmmtH3k27acStdPk	1.89621e-18	9.04043e-21	Hsmmt	H3K27AC	HSMMtube H3K27ac Histone Mods by ChIP-seq Peaks from ENCODE/Broad
wgEncodeBroadHistoneHsmmtH3k27me3Pk	1.15962e-11	0.0586339	Hsmmt	H3K27ME3	HSMMtube H3K27me3 Histone Mods by ChIP-seq Peaks from ENCODE/Broad
wgEncodeBroadHistoneHsmmtH3k36me3StdPk	0.556659	0.000255331	Hsmmt	H3K36ME3	HSMMtube H3K36me3 Histone Mods by ChIP-seq Peaks from ENCODE/Broad
wgEncodeBroadHistoneHsmmtH3k4me1StdPk	2.13024e-06	1.33575e-19	Hsmmt	H3K4ME1	HSMMtube H3K4me1 Histone Mods by ChIP-seq Peaks from ENCODE/Broad
wgEncodeBroadHistoneHsmmtH3k4me2StdPk	1.95297e-114	1.32731e-18	Hsmmt	H3K4ME2	HSMMtube H3K4me2 Histone Mods by ChIP-seq Peaks from ENCODE/Broad
wgEncodeBroadHistoneHsmmtH3k4me3StdPk	6.12863e-98	8.09954e-14	Hsmmt	H3K4ME3	HSMMtube H3K4me3 Histone Mods by ChIP-seq Peaks from ENCODE/Broad
wgEncodeBroadHistoneHsmmtH3k79me2StdPk	3.16234e-09	8.67678e-16	Hsmmt	H3K79ME2	HSMMtube H3K79me2 Histone Mods by ChIP-seq Peaks from ENCODE/Broad
wgEncodeBroadHistoneHsmmtH3k9acStdPk	5.99039e-37	1.84527e-20	Hsmmt	H3K9AC	HSMMtube H3K9ac Histone Mods by ChIP-seq Peaks from ENCODE/Broad
wgEncodeBroadHistoneHsmmtH4k20me1StdPk	-0.575752	2.47002e-06	Hsmmt	H4K20ME1	HSMMtube H4K20me1 Histone Mods by ChIP-seq Peaks from ENCODE/Broad
wgEncodeBroadHistoneHuvecCtcfStdPk	1.19413e-20	7.51062e-09	Huvec	CTCF	HUVEC CTCF Histone Mods by ChIP-seq Peaks from ENCODE/Broad
wgEncodeBroadHistoneHuvecEzh239875Pk	3.03677e-188	1.54862e-05	Huvec	EZH2	HUVEC EZH2 (39875) Histone Mods by ChIP-seq Peaks from ENCODE/Broad
wgEncodeBroadHistoneHuvecH2azPk	3.12556e-98	4.26052e-15	Huvec	H2AZ	HUVEC H2A.Z Histone Mods by ChIP-seq Peaks from ENCODE/Broad
wgEncodeBroadHistoneHuvecH3k09me3Pk	-0.0222272	-0.000767914	Huvec	H3K9ME3	HUVEC H3K9me3 Histone Mods by ChIP-seq Peaks from ENCODE/Broad
wgEncodeBroadHistoneHuvecH3k27acStdPk	3.09593e-24	1.47191e-14	Huvec	H3K27AC	HUVEC H3K27ac Histone Mods by ChIP-seq Peaks from ENCODE/Broad
wgEncodeBroadHistoneHuvecH3k27me3StdPk	3.66737e-124	0.455097	Huvec	H3K27ME3	HUVEC H3K27me3 Histone Mods by ChIP-seq Peaks from ENCODE/Broad
wgEncodeBroadHistoneHuvecH3k36me3StdPk	0.723692	0.0143514	Huvec	H3K36ME3	HUVEC H3K36me3 Histone Mods by ChIP-seq Peaks from ENCODE/Broad
wgEncodeBroadHistoneHuvecH3k4me1StdPk	1.51912e-30	1.47268e-20	Huvec	H3K4ME1	HUVEC H3K4me1 Histone Mods by ChIP-seq Peaks from ENCODE/Broad
wgEncodeBroadHistoneHuvecH3k4me2StdPk	5.16797e-76	1.54963e-16	Huvec	H3K4ME2	HUVEC H3K4me2 Histone Mods by ChIP-seq Peaks from ENCODE/Broad
wgEncodeBroadHistoneHuvecH3k4me3StdPk	3.97861e-51	9.94215e-12	Huvec	H3K4ME3	HUVEC H3K4me3 Histone Mods by ChIP-seq Peaks from ENCODE/Broad
wgEncodeBroadHistoneHuvecH3k79me2Pk	1.10588e-12	2.5147e-27	Huvec	H3K79ME2	HUVEC H3K79me2 Histone Mods by ChIP-seq Peaks from ENCODE/Broad
wgEncodeBroadHistoneHuvecH3k9acStdPk	5.69559e-39	3.70123e-15	Huvec	H3K9AC	HUVEC H3K9ac Histone Mods by ChIP-seq Peaks from ENCODE/Broad
wgEncodeBroadHistoneHuvecH3k9me1StdPk	1	0.0640892	Huvec	H3K9ME1	HUVEC H3K9me1 Histone Mods by ChIP-seq Peaks from ENCODE/Broad
wgEncodeBroadHistoneHuvecH4k20me1StdPk	-0.680746	0.0913152	Huvec	H4K20ME1	HUVEC H4K20me1 Histone Mods by ChIP-seq Peaks from ENCODE/Broad
wgEncodeBroadHistoneHuvecPol2bStdPk	1.00707e-06	0.12846	Huvec	Pol2	HUVEC Pol2 Histone Mods by ChIP-seq Peaks from ENCODE/Broad
wgEncodeBroadHistoneK562Cbpsc369Pk	-0.00132995	-0.0229173	K562	CBP	K562 CBP (sc-369) Histone Mods by ChIP-seq Peaks from ENCODE/Broad
wgEncodeBroadHistoneK562Cbx2Pk	8.81996e-13	0.718662	K562	CBX2	K562 CBX2 Histone Mods by ChIP-seq Peaks from ENCODE/Broad
wgEncodeBroadHistoneK562Cbx3sc101004Pk	0.0696275	1	K562	CBX3	K562 CBX3 (SC-101004) Histone Mods by ChIP-seq Peaks from ENCODE/Broad
wgEncodeBroadHistoneK562Cbx8Pk	5.22514e-13	1	K562	CBX8	K562 CBX8 Histone Mods by ChIP-seq Peaks from ENCODE/Broad
wgEncodeBroadHistoneK562Chd1a301218aStdPk	1.00707e-06	1.02652e-13	K562	CHD1	K562 CHD1 (A301-218A) Histone Mods by ChIP-seq Peaks from ENCODE/Broad
wgEncodeBroadHistoneK562Chd4mi2Pk	0.00099449	0.0640892	K562	CHD4	K562 CHD4 Mi2 Histone Mods by ChIP-seq Peaks from ENCODE/Broad
wgEncodeBroadHistoneK562Chd7a301223a1Pk	0.000724811	0.00531531	K562	CHD7	K562 CHD7 (A301-223A-1) Histone Mods by ChIP-seq Peaks from ENCODE/Broad
wgEncodeBroadHistoneK562CtcfStdPk	1.9805e-14	2.75899e-11	K562	CTCF	K562 CTCF Histone Mods by ChIP-seq Peaks from ENCODE/Broad
wgEncodeBroadHistoneK562Ezh239875StdPk	5.79613e-07	0.000490056	K562	EZH2	K562 EZH2 (39875) Histone Mods by ChIP-seq Peaks from ENCODE/Broad
wgEncodeBroadHistoneK562H2azStdPk	6.26445e-28	2.04361e-13	K562	H2AZ	K562 H2A.Z Histone Mods by ChIP-seq Peaks from ENCODE/Broad
wgEncodeBroadHistoneK562H3k27acStdPk	9.25037e-08	1.29724e-12	K562	H3K27AC	K562 H3K27ac Histone Mods by ChIP-seq Peaks from ENCODE/Broad
wgEncodeBroadHistoneK562H3k27me3StdPk	2.13024e-06	0.000490056	K562	H3K27ME3	K562 H3K27me3 Histone Mods by ChIP-seq Peaks from ENCODE/Broad
wgEncodeBroadHistoneK562H3k36me3StdPk	-0.0975512	0.00543826	K562	H3K36ME3	K562 H3K36me3 Histone Mods by ChIP-seq Peaks from ENCODE/Broad
wgEncodeBroadHistoneK562H3k4me1StdPk	4.28509e-09	6.98595e-17	K562	H3K4ME1	K562 H3K4me1 Histone Mods by ChIP-seq Peaks from ENCODE/Broad
wgEncodeBroadHistoneK562H3k4me2StdPk	6.01112e-31	1.02841e-16	K562	H3K4ME2	K562 H3K4me2 Histone Mods by ChIP-seq Peaks from ENCODE/Broad
wgEncodeBroadHistoneK562H3k4me3StdPk	1.05959e-27	1.31414e-11	K562	H3K4ME3	K562 H3K4me3 Histone Mods by ChIP-seq Peaks from ENCODE/Broad
wgEncodeBroadHistoneK562H3k79me2StdPk	4.85147e-09	3.80439e-21	K562	H3K79ME2	K562 H3K79me2 Histone Mods by ChIP-seq Peaks from ENCODE/Broad
wgEncodeBroadHistoneK562H3k9acStdPk	3.6454e-13	1.13867e-09	K562	H3K9AC	K562 H3K9ac Histone Mods by ChIP-seq Peaks from ENCODE/Broad
wgEncodeBroadHistoneK562H3k9me1StdPk	0.619735	6.18238e-06	K562	H3K9ME1	K562 H3K9me1 Histone Mods by ChIP-seq Peaks from ENCODE/Broad
wgEncodeBroadHistoneK562H3k9me3StdPk	-0.137495	-0.00765621	K562	H3K9ME3	K562 H3K9me3 Histone Mods by ChIP-seq Peaks from ENCODE/Broad
wgEncodeBroadHistoneK562H4k20me1StdPk	0.468673	3.98384e-07	K562	H4K20ME1	K562 H4K20me1 Histone Mods by ChIP-seq Peaks from ENCODE/Broad
wgEncodeBroadHistoneK562Hdac1sc6298StdPk	1.09809e-20	7.23129e-17	K562	HDAC1	K562 HDAC1 (SC-6298) Histone Mods by ChIP-seq Peaks from ENCODE/Broad
wgEncodeBroadHistoneK562Hdac2a300705aStdPk	1.11143e-35	2.07602e-23	K562	HDAC2	K562 HDAC2 (A300-705A) Histone Mods by ChIP-seq Peaks from ENCODE/Broad
wgEncodeBroadHistoneK562Hdac6a301341aPk	5.00675e-17	1.17411e-12	K562	HDAC6	K562 HDAC6 (A301-341A) Histone Mods by ChIP-seq Peaks from ENCODE/Broad
wgEncodeBroadHistoneK562Lsd1Pk	0.00723119	0.000104544	K562	LSD1	K562 LSD1 Histone Mods by ChIP-seq Peaks from ENCODE/Broad
wgEncodeBroadHistoneK562NcorPk	0.110565	0.0143514	K562	NCoR	K562 NCoR Histone Mods by ChIP-seq Peaks from ENCODE/Broad
wgEncodeBroadHistoneK562Nsd2ab75359Pk	0.00515298	0.000302395	K562	NSD2	K562 NSD2 (ab75359) Histone Mods by ChIP-seq Peaks from ENCODE/Broad
wgEncodeBroadHistoneK562P300StdPk	0.0803878	2.35541e-06	K562	P300	K562 P300 Histone Mods by ChIP-seq Peaks from ENCODE/Broad
wgEncodeBroadHistoneK562PcafPk	0.591206	0.218305	K562	PCAF	K562 PCAF Histone Mods by ChIP-seq Peaks from ENCODE/Broad
wgEncodeBroadHistoneK562Phf8a301772aStdPk	5.48861e-24	2.19963e-11	K562	PHF8	K562 PHF8 (A301-772A) Histone Mods by ChIP-seq Peaks from ENCODE/Broad
wgEncodeBroadHistoneK562Plu1StdPk	3.16696e-23	2.58332e-20	K562	PLU1	K562 PLU1 Histone Mods by ChIP-seq Peaks from ENCODE/Broad
wgEncodeBroadHistoneK562Pol2bStdPk	0.00202545	3.08771e-05	K562	Pol2	K562 Pol2 Histone Mods by ChIP-seq Peaks from ENCODE/Broad
wgEncodeBroadHistoneK562Rbbp5a300109aStdPk	2.35286e-24	4.47562e-15	K562	RBBP5	K562 RBBP5 (A300-109A) Histone Mods by ChIP-seq Peaks from ENCODE/Broad
wgEncodeBroadHistoneK562RestPk	8.81996e-13	1	K562	REST	K562 REST Histone Mods by ChIP-seq Peaks from ENCODE/Broad
wgEncodeBroadHistoneK562Rnf2Pk	9.30644e-22	0.0652943	K562	RNF2	K562 RNF2 Histone Mods by ChIP-seq Peaks from ENCODE/Broad
wgEncodeBroadHistoneK562Sap3039731StdPk	9.81223e-14	1.58696e-18	K562	SAP30	K562 SAP30 (39731) Histone Mods by ChIP-seq Peaks from ENCODE/Broad
wgEncodeBroadHistoneK562Setdb1Pk	0.00205654	0.000287942	K562	SETDB1	K562 SETDB1 Histone Mods by ChIP-seq Peaks from ENCODE/Broad
wgEncodeBroadHistoneK562Sirt6Pk	0.0151545	2.58066e-05	K562	SIRT6	K562 SIRT6 Histone Mods by ChIP-seq Peaks from ENCODE/Broad
wgEncodeBroadHistoneK562Suz12051317Pk	9.92885e-36	0.000705718	K562	SUZ12	K562 SUZ12 (05-1317) Histone Mods by ChIP-seq Peaks from ENCODE/Broad
wgEncodeBroadHistoneMonocd14ro1746CtcfPk	6.30632e-14	4.49565e-08	Monocd14ro1746	CTCF	Monocytes CD14+ CTCF Histone Mods by ChIP-seq Peaks from ENCODE/Broad
wgEncodeBroadHistoneMonocd14ro1746H2azPk	1.07151e-46	2.12623e-08	Monocd14ro1746	H2AZ	Monocytes CD14+ H2A.Z Histone Mods by ChIP-seq Peaks from ENCODE/Broad
wgEncodeBroadHistoneMonocd14ro1746H3k04me1Pk	1.55872e-35	7.90086e-49	Monocd14ro1746	H3K4ME1	Monocytes CD14+ H3K4me1 Histone Mods by ChIP-seq Peaks from ENCODE/Broad
wgEncodeBroadHistoneMonocd14ro1746H3k04me2Pk	2.7641e-110	5.69086e-32	Monocd14ro1746	H3K4ME2	Monocytes CD14+ H3K4me2 Histone Mods by ChIP-seq Peaks from ENCODE/Broad
wgEncodeBroadHistoneMonocd14ro1746H3k04me3Pk	3.74336e-49	1.4944e-24	Monocd14ro1746	H3K4ME3	Monocytes CD14+ H3K4me3 Histone Mods by ChIP-seq Peaks from ENCODE/Broad
wgEncodeBroadHistoneMonocd14ro1746H3k09acPk	1.58475e-23	5.26716e-23	Monocd14ro1746	H3K9AC	Monocytes CD14+ H3K9ac Histone Mods by ChIP-seq Peaks from ENCODE/Broad
wgEncodeBroadHistoneMonocd14ro1746H3k09me3Pk	0.0006086	-5.46527e-05	Monocd14ro1746	H3K9ME3	Monocytes CD14+ H3K9me3 Histone Mods by ChIP-seq Peaks from ENCODE/Broad
wgEncodeBroadHistoneMonocd14ro1746H3k27acPk	3.83569e-06	1.02896e-28	Monocd14ro1746	H3K27AC	Monocytes CD14+ H3K27ac Histone Mods by ChIP-seq Peaks from ENCODE/Broad
wgEncodeBroadHistoneMonocd14ro1746H3k27me3Pk	1.09321e-282	5.31497e-07	Monocd14ro1746	H3K27ME3	Monocytes CD14+ H3K27me3 Histone Mods by ChIP-seq Peaks from ENCODE/Broad
wgEncodeBroadHistoneMonocd14ro1746H3k36me3Pk	-0.00349654	1.0832e-12	Monocd14ro1746	H3K36ME3	Monocytes CD14+ H3K36me3 Histone Mods by ChIP-seq Peaks from ENCODE/Broad
wgEncodeBroadHistoneMonocd14ro1746H3k79me2Pk	1	2.56551e-26	Monocd14ro1746	H3K79ME2	Monocytes CD14+ H3K79me2 Histone Mods by ChIP-seq Peaks from ENCODE/Broad
wgEncodeBroadHistoneMonocd14ro1746H4k20me1Pk	0.445199	2.84305e-25	Monocd14ro1746	H4K20ME1	Monocytes CD14+ H4K20me1 Histone Mods by ChIP-seq Peaks from ENCODE/Broad
wgEncodeBroadHistoneNhaCtcfStdPk	1.44645e-07	4.43828e-05	Nha	CTCF	NH-A CTCF Histone Mods by ChIP-seq Peaks from ENCODE/Broad
wgEncodeBroadHistoneNhaEzh239875Pk	1.12689e-187	2.81782e-07	Nha	EZH2	NH-A EZH2 (39875) Histone Mods by ChIP-seq Peaks from ENCODE/Broad
wgEncodeBroadHistoneNhaH2azPk	1.1032e-87	2.75899e-11	Nha	H2AZ	NH-A H2A.Z Histone Mods by ChIP-seq Peaks from ENCODE/Broad
wgEncodeBroadHistoneNhaH3k04me2Pk	1.64233e-157	5.90128e-22	Nha	H3K4ME2	NH-A H3K4me2 Histone Mods by ChIP-seq Peaks from ENCODE/Broad
wgEncodeBroadHistoneNhaH3k09acPk	4.55501e-68	7.95285e-15	Nha	H3K9AC	NH-A H3K9ac Histone Mods by ChIP-seq Peaks from ENCODE/Broad
wgEncodeBroadHistoneNhaH3k09me3Pk	0.107313	-0.262169	Nha	H3K9ME3	NH-A H3K9me3 Histone Mods by ChIP-seq Peaks from ENCODE/Broad
wgEncodeBroadHistoneNhaH3k27acStdPk	2.95415e-29	2.56559e-11	Nha	H3K27AC	NH-A H3K27ac Histone Mods by ChIP-seq Peaks from ENCODE/Broad
wgEncodeBroadHistoneNhaH3k27me3StdPk	3.81382e-60	0.49581	Nha	H3K27ME3	NH-A H3K27me3 Histone Mods by ChIP-seq Peaks from ENCODE/Broad
wgEncodeBroadHistoneNhaH3k36me3StdPk	-0.202043	0.000955303	Nha	H3K36ME3	NH-A H3K36me3 Histone Mods by ChIP-seq Peaks from ENCODE/Broad
wgEncodeBroadHistoneNhaH3k4me1StdPk	2.36576e-13	6.0981e-17	Nha	H3K4ME1	NH-A H3K4me1 Histone Mods by ChIP-seq Peaks from ENCODE/Broad
wgEncodeBroadHistoneNhaH3k4me3StdPk	3.38671e-87	1.17424e-10	Nha	H3K4ME3	NH-A H3K4me3 Histone Mods by ChIP-seq Peaks from ENCODE/Broad
wgEncodeBroadHistoneNhaH3k79me2Pk	5.91576e-14	1.47176e-22	Nha	H3K79ME2	NH-A H3K79me2 Histone Mods by ChIP-seq Peaks from ENCODE/Broad
wgEncodeBroadHistoneNhaH4k20me1Pk	0.306892	1.3391e-08	Nha	H4K20ME1	NH-A H4K20me1 Histone Mods by ChIP-seq Peaks from ENCODE/Broad
wgEncodeBroadHistoneNhdfadCtcfStdPk	2.50312e-22	1.51267e-06	Nhdfad	CTCF	NHDF-Ad CTCF Histone Mods by ChIP-seq Peaks from ENCODE/Broad
wgEncodeBroadHistoneNhdfadEzh239875Pk	2.57992e-156	1.83636e-08	Nhdfad	EZH2	NHDF-Ad EZH2 (39875) Histone Mods by ChIP-seq Peaks from ENCODE/Broad
wgEncodeBroadHistoneNhdfadH2azPk	3.91839e-57	1.11224e-10	Nhdfad	H2AZ	NHDF-Ad H2A.Z Histone Mods by ChIP-seq Peaks from ENCODE/Broad
wgEncodeBroadHistoneNhdfadH3k04me1Pk	2.86066e-09	7.97467e-26	Nhdfad	H3K4ME1	NHDF-Ad H3K4me1 Histone Mods by ChIP-seq Peaks from ENCODE/Broad
wgEncodeBroadHistoneNhdfadH3k09me3Pk	1	-0.118	Nhdfad	H3K9ME3	NHDF-Ad H3K9me3 Histone Mods by ChIP-seq Peaks from ENCODE/Broad
wgEncodeBroadHistoneNhdfadH3k27acStdPk	8.11201e-23	1.10347e-16	Nhdfad	H3K27AC	NHDF-Ad H3K27ac Histone Mods by ChIP-seq Peaks from ENCODE/Broad
wgEncodeBroadHistoneNhdfadH3k27me3StdPk	6.64908e-41	0.00334507	Nhdfad	H3K27ME3	NHDF-Ad H3K27me3 Histone Mods by ChIP-seq Peaks from ENCODE/Broad
wgEncodeBroadHistoneNhdfadH3k36me3StdPk	0.723692	0.000767914	Nhdfad	H3K36ME3	NHDF-Ad H3K36me3 Histone Mods by ChIP-seq Peaks from ENCODE/Broad
wgEncodeBroadHistoneNhdfadH3k4me2StdPk	8.76067e-138	2.95547e-25	Nhdfad	H3K4ME2	NHDF-Ad H3K4me2 Histone Mods by ChIP-seq Peaks from ENCODE/Broad
wgEncodeBroadHistoneNhdfadH3k4me3StdPk	9.93081e-80	3.81556e-13	Nhdfad	H3K4ME3	NHDF-Ad H3K4me3 Histone Mods by ChIP-seq Peaks from ENCODE/Broad
wgEncodeBroadHistoneNhdfadH3k79me2Pk	1.35157e-14	1.37098e-17	Nhdfad	H3K79ME2	NHDF-Ad H3K79me2 Histone Mods by ChIP-seq Peaks from ENCODE/Broad
wgEncodeBroadHistoneNhdfadH3k9acStdPk	1.13263e-43	8.71561e-15	Nhdfad	H3K9AC	NHDF-Ad H3K9ac Histone Mods by ChIP-seq Peaks from ENCODE/Broad
wgEncodeBroadHistoneNhdfadH4k20me1Pk	0.860263	0.000746156	Nhdfad	H4K20ME1	NHDF-Ad H4K20me1 Histone Mods by ChIP-seq Peaks from ENCODE/Broad
wgEncodeBroadHistoneNhekCtcfStdPk	4.62706e-12	1.51267e-06	Nhek	CTCF	NHEK CTCF Histone Mods by ChIP-seq Peaks from ENCODE/Broad
wgEncodeBroadHistoneNhekEzh239875Pk	1.50561e-171	4.85487e-06	Nhek	EZH2	NHEK EZH2 (39875) Histone Mods by ChIP-seq Peaks from ENCODE/Broad
wgEncodeBroadHistoneNhekH2azPk	3.45256e-79	2.27093e-13	Nhek	H2AZ	NHEK H2A.Z Histone Mods by ChIP-seq Peaks from ENCODE/Broad
wgEncodeBroadHistoneNhekH3k09me3Pk	0.35317	-0.0117768	Nhek	H3K9ME3	NHEK H3K9me3 Histone Mods by ChIP-seq Peaks from ENCODE/Broad
wgEncodeBroadHistoneNhekH3k27acStdPk	3.33028e-29	8.09954e-14	Nhek	H3K27AC	NHEK H3K27ac Histone Mods by ChIP-seq Peaks from ENCODE/Broad
wgEncodeBroadHistoneNhekH3k27me3StdPk	2.77885e-135	0.000782275	Nhek	H3K27ME3	NHEK H3K27me3 Histone Mods by ChIP-seq Peaks from ENCODE/Broad
wgEncodeBroadHistoneNhekH3k36me3StdPk	-0.118426	0.00488994	Nhek	H3K36ME3	NHEK H3K36me3 Histone Mods by ChIP-seq Peaks from ENCODE/Broad
wgEncodeBroadHistoneNhekH3k4me1StdPk	5.93199e-11	1.38387e-16	Nhek	H3K4ME1	NHEK H3K4me1 Histone Mods by ChIP-seq Peaks from ENCODE/Broad
wgEncodeBroadHistoneNhekH3k4me2StdPk	3.0941e-97	3.93752e-17	Nhek	H3K4ME2	NHEK H3K4me2 Histone Mods by ChIP-seq Peaks from ENCODE/Broad
wgEncodeBroadHistoneNhekH3k4me3StdPk	3.20826e-75	1.46453e-09	Nhek	H3K4ME3	NHEK H3K4me3 Histone Mods by ChIP-seq Peaks from ENCODE/Broad
wgEncodeBroadHistoneNhekH3k79me2Pk	1.7776e-17	6.43359e-23	Nhek	H3K79ME2	NHEK H3K79me2 Histone Mods by ChIP-seq Peaks from ENCODE/Broad
wgEncodeBroadHistoneNhekH3k9acStdPk	1.65093e-47	2.27093e-13	Nhek	H3K9AC	NHEK H3K9ac Histone Mods by ChIP-seq Peaks from ENCODE/Broad
wgEncodeBroadHistoneNhekH3k9me1StdPk	-0.723692	0.00320488	Nhek	H3K9ME1	NHEK H3K9me1 Histone Mods by ChIP-seq Peaks from ENCODE/Broad
wgEncodeBroadHistoneNhekH4k20me1StdPk	-0.162561	0.190575	Nhek	H4K20ME1	NHEK H4K20me1 Histone Mods by ChIP-seq Peaks from ENCODE/Broad
wgEncodeBroadHistoneNhekPol2bStdPk	3.01456e-06	0.00275112	Nhek	Pol2	NHEK Pol2 Histone Mods by ChIP-seq Peaks from ENCODE/Broad
wgEncodeBroadHistoneNhlfCtcfStdPk	1.63149e-29	7.37479e-11	Nhlf	CTCF	NHLF CTCF Histone Mods by ChIP-seq Peaks from ENCODE/Broad
wgEncodeBroadHistoneNhlfEzh239875Pk	2.0022e-168	6.40041e-09	Nhlf	EZH2	NHLF EZH2 (39875) Histone Mods by ChIP-seq Peaks from ENCODE/Broad
wgEncodeBroadHistoneNhlfH2azPk	4.26338e-69	1.66997e-11	Nhlf	H2AZ	NHLF H2A.Z Histone Mods by ChIP-seq Peaks from ENCODE/Broad
wgEncodeBroadHistoneNhlfH3k09me3Pk	-0.354332	-0.0133043	Nhlf	H3K9ME3	NHLF H3K9me3 Histone Mods by ChIP-seq Peaks from ENCODE/Broad
wgEncodeBroadHistoneNhlfH3k27acStdPk	3.45533e-25	4.47562e-15	Nhlf	H3K27AC	NHLF H3K27ac Histone Mods by ChIP-seq Peaks from ENCODE/Broad
wgEncodeBroadHistoneNhlfH3k27me3StdPk	2.46757e-52	0.00880702	Nhlf	H3K27ME3	NHLF H3K27me3 Histone Mods by ChIP-seq Peaks from ENCODE/Broad
wgEncodeBroadHistoneNhlfH3k36me3StdPk	0.347151	4.24042e-05	Nhlf	H3K36ME3	NHLF H3K36me3 Histone Mods by ChIP-seq Peaks from ENCODE/Broad
wgEncodeBroadHistoneNhlfH3k4me1StdPk	9.96664e-07	2.31109e-15	Nhlf	H3K4ME1	NHLF H3K4me1 Histone Mods by ChIP-seq Peaks from ENCODE/Broad
wgEncodeBroadHistoneNhlfH3k4me2StdPk	6.70057e-75	2.64792e-16	Nhlf	H3K4ME2	NHLF H3K4me2 Histone Mods by ChIP-seq Peaks from ENCODE/Broad
wgEncodeBroadHistoneNhlfH3k4me3StdPk	8.7644e-71	2.96606e-15	Nhlf	H3K4ME3	NHLF H3K4me3 Histone Mods by ChIP-seq Peaks from ENCODE/Broad
wgEncodeBroadHistoneNhlfH3k79me2Pk	1.10195e-12	2.55544e-27	Nhlf	H3K79ME2	NHLF H3K79me2 Histone Mods by ChIP-seq Peaks from ENCODE/Broad
wgEncodeBroadHistoneNhlfH3k9acStdPk	7.71912e-45	1.11789e-14	Nhlf	H3K9AC	NHLF H3K9ac Histone Mods by ChIP-seq Peaks from ENCODE/Broad
wgEncodeBroadHistoneNhlfH4k20me1StdPk	-0.249028	-0.827963	Nhlf	H4K20ME1	NHLF H4K20me1 Histone Mods by ChIP-seq Peaks from ENCODE/Broad
wgEncodeBroadHistoneOsteoblCtcfStdPk	1.18601e-13	9.49005e-05	Osteobl	CTCF	Osteoblasts CTCF Histone Mods by ChIP-seq Peaks from ENCODE/Broad
wgEncodeBroadHistoneOsteoblH2azStdPk	3.84391e-48	1.36755e-06	Osteobl	H2AZ	Osteoblasts H2A.Z Histone Mods by ChIP-seq Peaks from ENCODE/Broad
wgEncodeBroadHistoneOsteoblH3k27acStdPk	1.16016e-20	3.38593e-14	Osteobl	H3K27AC	Osteoblasts H3K27ac Histone Mods by ChIP-seq Peaks from ENCODE/Broad
wgEncodeBroadHistoneOsteoblH3k36me3StdPk	0.2191	0.000104544	Osteobl	H3K36ME3	Osteoblasts H3K36me3 Histone Mods by ChIP-seq Peaks from ENCODE/Broad
wgEncodeBroadHistoneOsteoblH3k4me1StdPk	1.53942e-10	1.58696e-18	Osteobl	H3K4ME1	Osteoblasts H3K4me1 Histone Mods by ChIP-seq Peaks from ENCODE/Broad
wgEncodeBroadHistoneOsteoblH3k4me2StdPk	4.53812e-106	2.04106e-19	Osteobl	H3K4ME2	Osteoblasts H3K4me2 Histone Mods by ChIP-seq Peaks from ENCODE/Broad
wgEncodeBroadHistoneOsteoblH3k9me3StdPk	0.202043	-0.192597	Osteobl	H3K9ME3	Osteoblasts H3K9me3 Histone Mods by ChIP-seq Peaks from ENCODE/Broad
wgEncodeBroadHistoneOsteoH3k04me3Pk	9.70565e-84	1.20696e-15	Osteobl	H3K4ME3	Osteoblasts H3K4me3 Histone Mods by ChIP-seq Peaks from ENCODE/Broad
wgEncodeBroadHistoneOsteoH3k27me3Pk	3.7638e-43	0.143305	Osteobl	H3K27ME3	Osteoblasts H3K27me3 Histone Mods by ChIP-seq Peaks from ENCODE/Broad
wgEncodeBroadHistoneOsteoH3k79me2Pk	4.41886e-15	2.9397e-26	Osteobl	H3K79ME2	Osteoblasts H3K79me2 Histone Mods by ChIP-seq Peaks from ENCODE/Broad
wgEncodeBroadHistoneOsteoH4k20me1Pk	0.0222272	3.87466e-08	Osteobl	H4K20ME1	Osteoblasts H4K20me1 Histone Mods by ChIP-seq Peaks from ENCODE/Broad
wgEncodeBroadHistoneOsteoP300kat3bPk	1.92809e-217	3.47231e-06	Osteobl	P300	Osteoblasts P300 KAT3B Histone Mods by ChIP-seq Peaks from ENCODE/Broad
wgEncodeSydhHistoneHct116H3k04me1UcdPk	0.229227	2.34649e-10	Hct116	H3K4ME1	HCT-116 H3K4me1 Histone Modifications by ChIP-seq Peaks from ENCODE/SYDH
wgEncodeSydhHistoneHct116H3k27acUcdPk	6.018e-24	9.96306e-13	Hct116	H3K27AC	HCT-116 H3K27ac Histone Modifications by ChIP-seq Peaks from ENCODE/SYDH
wgEncodeSydhHistoneK562bH3k27me3bUcdPk	1.01151e-68	7.44457e-18	K562	H3K27ME3
wgEncodeSydhHistoneK562bH3k4me1UcdPk	3.38255e-109	5.69489e-67	K562	H3K4ME1
wgEncodeSydhHistoneK562bH3k4me3bUcdPk	1.44752e-42	4.89242e-12	K562	H3K4ME3
wgEncodeSydhHistoneK562bH3k9acbUcdPk	5.72596e-36	9.18209e-21	K562	H3K9AC
wgEncodeSydhHistoneK562H3k27me3bUcdPk	1.01151e-68	5.34432e-20	K562	H3K27ME3	K562 H3K27me3 Histone Modifications by ChIP-Seq Peaks from ENCODE/SYDH
wgEncodeSydhHistoneK562H3k4me1UcdPk	1.64826e-108	1.46582e-66	K562	H3K4ME1	K562 H3K4me1 Histone Modifications by ChIP-Seq Peaks from ENCODE/SYDH
wgEncodeSydhHistoneK562H3k4me3bUcdPk	1.44752e-42	4.89242e-12	K562	H3K4ME3	K562 H3K4me3 Histone Modifications by ChIP-Seq Peaks from ENCODE/SYDH
wgEncodeSydhHistoneK562H3k9acbUcdPk	2.37486e-35	2.27187e-21	K562	H3K9AC	K562 H3K9ac Histone Modifications by ChIP-Seq Peaks from ENCODE/SYDH
wgEncodeSydhHistoneMcf7H3k09me3UcdPk	0.202043	-0.580155	Mcf7	H3K9ME3	MCF-7 H3K9me3 Histone Modifications by ChIP-seq Peaks from ENCODE/SYDH
wgEncodeSydhHistoneMcf7H3k27acUcdPk	4.13301e-10	3.14435e-06	Mcf7	H3K27AC	MCF-7 H3K27ac Histone Modifications by ChIP-seq Peaks from ENCODE/SYDH
wgEncodeSydhHistoneMcf7H3k27me3bUcdPk	5.10051e-06	-0.580155	Mcf7	H3K27ME3	MCF-7 H3K27me3 Histone Modifications by ChIP-seq Peaks from ENCODE/SYDH
wgEncodeSydhHistoneMcf7H3k36me3bUcdPk	0.556659	1.88146e-07	Mcf7	H3K36ME3	MCF-7 H3K36me3 Histone Modifications by ChIP-seq Peaks from ENCODE/SYDH
wgEncodeSydhHistoneNt2d1H3k09me3UcdPk	1.7264e-05	0.177809	Nt2d1	H3K9ME3	NT2D1 H3K9me3 Histone Modifications by ChIP-Seq Peaks from ENCODE/SYDH
wgEncodeSydhHistoneNt2d1H3k27me3bUcdPk	5.91909e-225	0.000115239	Nt2d1	H3K27ME3	NT2D1 H3K27me3 Histone Modifications by ChIP-Seq Peaks from ENCODE/SYDH
wgEncodeSydhHistoneNt2d1H3k36me3bUcdPk	0.635622	3.16981e-24	Nt2d1	H3K36ME3	NT2D1 H3K36me3 Histone Modifications by ChIP-Seq Peaks from ENCODE/SYDH
wgEncodeSydhHistoneNt2d1H3k4me1UcdPk	0.000257558	2.38049e-13	Nt2d1	H3K4ME1	NT2D1 H3K4me1 Histone Modifications by ChIP-Seq Peaks from ENCODE/SYDH
wgEncodeSydhHistoneNt2d1H3k4me3bUcdPk	7.88352e-233	6.49101e-12	Nt2d1	H3K4ME3	NT2D1 H3K4me3 Histone Modifications by ChIP-Seq Peaks from ENCODE/SYDH
wgEncodeSydhHistoneNt2d1H3k9acbUcdPk	4.72505e-160	2.45397e-13	Nt2d1	H3K9AC	NT2D1 H3K9ac Histone Modifications by ChIP-Seq Peaks from ENCODE/SYDH
wgEncodeSydhHistonePanc1H3k04me1bUcdPk	1.44645e-07	2.13334e-24	Panc1	H3K4ME1	PANC-1 H3K4me1 Histone Modifications by ChIP-Seq Peaks from ENCODE/SYDH
wgEncodeSydhHistonePanc1H3k04me3bUcdPk	4.83362e-148	1.24921e-15	Panc1	H3K4ME3	PANC-1 H3K4me3 Histone Modifications by ChIP-seq Peaks from ENCODE/SYDH
wgEncodeSydhHistonePanc1H3k27acUcdPk	2.87397e-45	5.71206e-23	Panc1	H3K27AC	PANC-1 H3K27ac Histone Modifications by ChIP-Seq Peaks from ENCODE/SYDH
wgEncodeSydhHistonePbmcH3k04me3bUcdPk	1.41875e-42	4.73553e-17	PBMC	H3K4ME3	PBMC H3K4me3 Histone Modifications by ChIP-Seq Peaks from ENCODE/SYDH
wgEncodeSydhHistonePbmcH3k27me3bUcdPk	1.6364e-286	0.00123584	PBMC	H3K27ME3	PBMC H3K27me3 Histone Modifications by ChIP-Seq Peaks from ENCODE/SYDH
wgEncodeSydhHistonePbmcH3k4me1UcdPk	2.0779e-74	5.38013e-58	PBMC	H3K4ME1	PBMC H3K4me1 Histone Modifications by ChIP-Seq Peaks from ENCODE/SYDH
wgEncodeSydhHistonePbmcH3k9me3UcdPk	-0.0548693	-0.0921587	PBMC	H3K9ME3	PBMC H3K9me3 Histone Modifications by ChIP-Seq Peaks from ENCODE/SYDH
wgEncodeSydhHistoneU2osH3k36me3bUcdPk	6.06564e-05	2.68306e-17	U2OS	H3K36ME3	U2OS H3K36me3 Histone Modifications by ChIP-Seq Peaks from ENCODE/SYDH
wgEncodeSydhHistoneU2osH3k9me3UcdPk	0.0328856	-0.718662	U2OS	H3K9ME3	U2OS H3K9me3 Histone Modifications by ChIP-Seq Peaks from ENCODE/SYDH

## Sheet: ChromStates, Gm12878
Table. Chromatin States enrichment analysis results, Gm12878 cell line. "GF"- the name the description of the datasets, "hyper.LS.DMRs"/"hypo.LS.DMRs" - enrichment p-values, adjusted for multiple testing using FDR, for hypo/hyper LS-DMRs, respectively."cell" - cell type; "factor" - name of the regulatory mark
GF	hyper.C.DMRs	hypo.C.DMRs	cell	factor
name.wgEncodeBroadHmmGm12878HMM.1_Active_Promoter	7.32066e-09	3.25459e-12	Gm12878	1_Active_Promoter
name.wgEncodeBroadHmmGm12878HMM.10_Txn_Elongation	-4.33733e-05	0.00015192	Gm12878	10_Txn_Elongation
name.wgEncodeBroadHmmGm12878HMM.11_Weak_Txn	-9.83518e-05	2.7289e-24	Gm12878	11_Weak_Txn
name.wgEncodeBroadHmmGm12878HMM.12_Repressed	5.63403e-182	0.00482196	Gm12878	12_Repressed
name.wgEncodeBroadHmmGm12878HMM.13_Heterochrom/lo	-0.864572	-0.348034	Gm12878	13_Heterochrom/lo
name.wgEncodeBroadHmmGm12878HMM.14_Repetitive/CNV	0.864572	-0.0726373	Gm12878	14_Repetitive/CNV
name.wgEncodeBroadHmmGm12878HMM.15_Repetitive/CNV	-0.235632	-0.168197	Gm12878	15_Repetitive/CNV
name.wgEncodeBroadHmmGm12878HMM.2_Weak_Promoter	1.6989e-19	2.93463e-15	Gm12878	2_Weak_Promoter
name.wgEncodeBroadHmmGm12878HMM.3_Poised_Promoter	1.24296e-69	0.168197	Gm12878	3_Poised_Promoter
name.wgEncodeBroadHmmGm12878HMM.4_Strong_Enhancer	-0.319988	6.73002e-36	Gm12878	4_Strong_Enhancer
name.wgEncodeBroadHmmGm12878HMM.5_Strong_Enhancer	-0.2792	2.31906e-22	Gm12878	5_Strong_Enhancer
name.wgEncodeBroadHmmGm12878HMM.6_Weak_Enhancer	1.76403e-11	4.50531e-30	Gm12878	6_Weak_Enhancer
name.wgEncodeBroadHmmGm12878HMM.7_Weak_Enhancer	-0.864572	6.73002e-36	Gm12878	7_Weak_Enhancer
name.wgEncodeBroadHmmGm12878HMM.8_Insulator	1.17886e-05	8.067e-05	Gm12878	8_Insulator
name.wgEncodeBroadHmmGm12878HMM.9_Txn_Transition	-0.235632	1.61049e-09	Gm12878	9_Txn_Transition

## Sheet: chromStates, All
Table. Chromatin states enrichment analysis results, all cell lines. "GF" - the name the description of the datasets, "hyper.LS.DMRs"/"hypo.LS.DMRs" - enrichment p-values, adjusted for multiple testing using FDR, for hypo/hyper LS-DMRs, respectively."cell" - cell type; "factor" - name of the regulatory mark
GF	hyper.C.DMRs	hypo.C.DMRs	cell	factor
name.wgEncodeBroadHmmGm12878HMM.1_Active_Promoter	5.88268e-09	4.65998e-12	Gm12878	1_Active_Promoter
name.wgEncodeBroadHmmGm12878HMM.10_Txn_Elongation	-4.26956e-05	0.000142425	Gm12878	10_Txn_Elongation
name.wgEncodeBroadHmmGm12878HMM.11_Weak_Txn	-0.000104137	7.55695e-24	Gm12878	11_Weak_Txn
name.wgEncodeBroadHmmGm12878HMM.12_Repressed	2.53531e-181	0.00459013	Gm12878	12_Repressed
name.wgEncodeBroadHmmGm12878HMM.13_Heterochrom/lo	-0.836664	-0.364221	Gm12878	13_Heterochrom/lo
name.wgEncodeBroadHmmGm12878HMM.14_Repetitive/CNV	0.858126	-0.0676278	Gm12878	14_Repetitive/CNV
name.wgEncodeBroadHmmGm12878HMM.15_Repetitive/CNV	-0.20791	-0.175147	Gm12878	15_Repetitive/CNV
name.wgEncodeBroadHmmGm12878HMM.2_Weak_Promoter	1.11879e-19	5.65965e-15	Gm12878	2_Weak_Promoter
name.wgEncodeBroadHmmGm12878HMM.3_Poised_Promoter	1.72102e-69	0.175147	Gm12878	3_Poised_Promoter
name.wgEncodeBroadHmmGm12878HMM.4_Strong_Enhancer	-0.326025	1.517e-35	Gm12878	4_Strong_Enhancer
name.wgEncodeBroadHmmGm12878HMM.5_Strong_Enhancer	-0.265777	6.95718e-22	Gm12878	5_Strong_Enhancer
name.wgEncodeBroadHmmGm12878HMM.6_Weak_Enhancer	1.22125e-11	1.52054e-29	Gm12878	6_Weak_Enhancer
name.wgEncodeBroadHmmGm12878HMM.7_Weak_Enhancer	-0.890971	2.42281e-35	Gm12878	7_Weak_Enhancer
name.wgEncodeBroadHmmGm12878HMM.8_Insulator	1.07895e-05	7.10246e-05	Gm12878	8_Insulator
name.wgEncodeBroadHmmGm12878HMM.9_Txn_Transition	-0.20791	1.75689e-09	Gm12878	9_Txn_Transition
name.wgEncodeBroadHmmH1hescHMM.1_Active_Promoter	4.09074e-32	0.00201295	H1hesc	1_Active_Promoter
name.wgEncodeBroadHmmH1hescHMM.10_Txn_Elongation	-0.00270445	3.93851e-09	H1hesc	10_Txn_Elongation
name.wgEncodeBroadHmmH1hescHMM.11_Weak_Txn	-7.95354e-07	3.96362e-48	H1hesc	11_Weak_Txn
name.wgEncodeBroadHmmH1hescHMM.12_Repressed	2.57679e-22	0.000104694	H1hesc	12_Repressed
name.wgEncodeBroadHmmH1hescHMM.13_Heterochrom/lo	-2.89936e-36	0.238762	H1hesc	13_Heterochrom/lo
name.wgEncodeBroadHmmH1hescHMM.14_Repetitive/CNV	-0.836664	-0.333887	H1hesc	14_Repetitive/CNV
name.wgEncodeBroadHmmH1hescHMM.15_Repetitive/CNV	-0.139017	-0.0307673	H1hesc	15_Repetitive/CNV
name.wgEncodeBroadHmmH1hescHMM.2_Weak_Promoter	1.34506e-68	1.67468e-10	H1hesc	2_Weak_Promoter
name.wgEncodeBroadHmmH1hescHMM.3_Poised_Promoter	4.90198e-250	1.69187e-08	H1hesc	3_Poised_Promoter
name.wgEncodeBroadHmmH1hescHMM.4_Strong_Enhancer	1	0.000683735	H1hesc	4_Strong_Enhancer
name.wgEncodeBroadHmmH1hescHMM.5_Strong_Enhancer	-0.379893	1.85141e-06	H1hesc	5_Strong_Enhancer
name.wgEncodeBroadHmmH1hescHMM.6_Weak_Enhancer	3.12656e-17	9.16941e-14	H1hesc	6_Weak_Enhancer
name.wgEncodeBroadHmmH1hescHMM.7_Weak_Enhancer	-0.018902	4.36944e-26	H1hesc	7_Weak_Enhancer
name.wgEncodeBroadHmmH1hescHMM.8_Insulator	0.71578	9.02986e-09	H1hesc	8_Insulator
name.wgEncodeBroadHmmH1hescHMM.9_Txn_Transition	-0.139017	9.74765e-20	H1hesc	9_Txn_Transition
name.wgEncodeBroadHmmHepg2HMM.1_Active_Promoter	2.84802e-27	3.61571e-10	Hepg2	1_Active_Promoter
name.wgEncodeBroadHmmHepg2HMM.10_Txn_Elongation	-0.000680451	7.9776e-12	Hepg2	10_Txn_Elongation
name.wgEncodeBroadHmmHepg2HMM.11_Weak_Txn	0.939503	2.46917e-27	Hepg2	11_Weak_Txn
name.wgEncodeBroadHmmHepg2HMM.12_Repressed	2.14681e-64	6.04913e-17	Hepg2	12_Repressed
name.wgEncodeBroadHmmHepg2HMM.13_Heterochrom/lo	2.68518e-12	-0.588184	Hepg2	13_Heterochrom/lo
name.wgEncodeBroadHmmHepg2HMM.14_Repetitive/CNV	1	-0.0534935	Hepg2	14_Repetitive/CNV
name.wgEncodeBroadHmmHepg2HMM.15_Repetitive/CNV	-0.706654	1	Hepg2	15_Repetitive/CNV
name.wgEncodeBroadHmmHepg2HMM.2_Weak_Promoter	8.98127e-67	9.46797e-23	Hepg2	2_Weak_Promoter
name.wgEncodeBroadHmmHepg2HMM.3_Poised_Promoter	2.55453e-46	0.000256455	Hepg2	3_Poised_Promoter
name.wgEncodeBroadHmmHepg2HMM.4_Strong_Enhancer	0.379893	3.87362e-12	Hepg2	4_Strong_Enhancer
name.wgEncodeBroadHmmHepg2HMM.5_Strong_Enhancer	-0.784812	5.35749e-07	Hepg2	5_Strong_Enhancer
name.wgEncodeBroadHmmHepg2HMM.6_Weak_Enhancer	5.40766e-22	1.1e-14	Hepg2	6_Weak_Enhancer
name.wgEncodeBroadHmmHepg2HMM.7_Weak_Enhancer	-0.287021	1.01362e-11	Hepg2	7_Weak_Enhancer
name.wgEncodeBroadHmmHepg2HMM.8_Insulator	0.000104137	4.31597e-05	Hepg2	8_Insulator
name.wgEncodeBroadHmmHepg2HMM.9_Txn_Transition	-0.586897	2.69251e-15	Hepg2	9_Txn_Transition
name.wgEncodeBroadHmmHmecHMM.1_Active_Promoter	4.87275e-43	1.97048e-05	Hmec	1_Active_Promoter
name.wgEncodeBroadHmmHmecHMM.10_Txn_Elongation	-7.07102e-05	3.70625e-09	Hmec	10_Txn_Elongation
name.wgEncodeBroadHmmHmecHMM.11_Weak_Txn	-0.00205813	1.5125e-34	Hmec	11_Weak_Txn
name.wgEncodeBroadHmmHmecHMM.12_Repressed	7.465e-114	7.27912e-05	Hmec	12_Repressed
name.wgEncodeBroadHmmHmecHMM.13_Heterochrom/lo	-2.13118e-12	2.93351e-07	Hmec	13_Heterochrom/lo
name.wgEncodeBroadHmmHmecHMM.14_Repetitive/CNV	-0.12529	-0.0174445	Hmec	14_Repetitive/CNV
name.wgEncodeBroadHmmHmecHMM.15_Repetitive/CNV	-0.379893	-0.0956689	Hmec	15_Repetitive/CNV
name.wgEncodeBroadHmmHmecHMM.2_Weak_Promoter	1.16741e-60	1.1077e-12	Hmec	2_Weak_Promoter
name.wgEncodeBroadHmmHmecHMM.3_Poised_Promoter	4.50057e-113	0.0174445	Hmec	3_Poised_Promoter
name.wgEncodeBroadHmmHmecHMM.4_Strong_Enhancer	1.38278e-10	1.04067e-11	Hmec	4_Strong_Enhancer
name.wgEncodeBroadHmmHmecHMM.5_Strong_Enhancer	-0.675695	2.97744e-10	Hmec	5_Strong_Enhancer
name.wgEncodeBroadHmmHmecHMM.6_Weak_Enhancer	1.77111e-26	3.05634e-21	Hmec	6_Weak_Enhancer
name.wgEncodeBroadHmmHmecHMM.7_Weak_Enhancer	-0.512906	6.4658e-20	Hmec	7_Weak_Enhancer
name.wgEncodeBroadHmmHmecHMM.8_Insulator	0.0430115	0.00872782	Hmec	8_Insulator
name.wgEncodeBroadHmmHmecHMM.9_Txn_Transition	-0.20791	6.97763e-06	Hmec	9_Txn_Transition
name.wgEncodeBroadHmmHsmmHMM.1_Active_Promoter	1.13871e-45	7.69621e-07	Hsmm	1_Active_Promoter
name.wgEncodeBroadHmmHsmmHMM.10_Txn_Elongation	-2.33083e-07	1.49011e-07	Hsmm	10_Txn_Elongation
name.wgEncodeBroadHmmHsmmHMM.11_Weak_Txn	-0.379893	3.21817e-36	Hsmm	11_Weak_Txn
name.wgEncodeBroadHmmHsmmHMM.12_Repressed	8.3949e-110	1.11497e-08	Hsmm	12_Repressed
name.wgEncodeBroadHmmHsmmHMM.13_Heterochrom/lo	-4.35943e-12	0.152843	Hsmm	13_Heterochrom/lo
name.wgEncodeBroadHmmHsmmHMM.14_Repetitive/CNV	0.00124478	-0.377688	Hsmm	14_Repetitive/CNV
name.wgEncodeBroadHmmHsmmHMM.15_Repetitive/CNV	-0.030734	1	Hsmm	15_Repetitive/CNV
name.wgEncodeBroadHmmHsmmHMM.2_Weak_Promoter	3.83113e-63	4.65547e-15	Hsmm	2_Weak_Promoter
name.wgEncodeBroadHmmHsmmHMM.3_Poised_Promoter	8.79829e-112	0.0676278	Hsmm	3_Poised_Promoter
name.wgEncodeBroadHmmHsmmHMM.4_Strong_Enhancer	0.0106619	1.70939e-14	Hsmm	4_Strong_Enhancer
name.wgEncodeBroadHmmHsmmHMM.5_Strong_Enhancer	-0.0107076	3.78768e-10	Hsmm	5_Strong_Enhancer
name.wgEncodeBroadHmmHsmmHMM.6_Weak_Enhancer	1.62039e-09	1.6196e-09	Hsmm	6_Weak_Enhancer
name.wgEncodeBroadHmmHsmmHMM.7_Weak_Enhancer	-0.0570073	3.96429e-17	Hsmm	7_Weak_Enhancer
name.wgEncodeBroadHmmHsmmHMM.8_Insulator	0.000164702	0.000287543	Hsmm	8_Insulator
name.wgEncodeBroadHmmHsmmHMM.9_Txn_Transition	-0.0846746	1.70952e-13	Hsmm	9_Txn_Transition
name.wgEncodeBroadHmmHuvecHMM.1_Active_Promoter	3.00764e-41	0.000105773	Huvec	1_Active_Promoter
name.wgEncodeBroadHmmHuvecHMM.10_Txn_Elongation	-4.26956e-05	3.16866e-11	Huvec	10_Txn_Elongation
name.wgEncodeBroadHmmHuvecHMM.11_Weak_Txn	-2.06395e-05	3.39268e-30	Huvec	11_Weak_Txn
name.wgEncodeBroadHmmHuvecHMM.12_Repressed	6.76683e-144	0.00390724	Huvec	12_Repressed
name.wgEncodeBroadHmmHuvecHMM.13_Heterochrom/lo	-2.38735e-22	1.9507e-10	Huvec	13_Heterochrom/lo
name.wgEncodeBroadHmmHuvecHMM.14_Repetitive/CNV	-0.0318594	-0.0402033	Huvec	14_Repetitive/CNV
name.wgEncodeBroadHmmHuvecHMM.15_Repetitive/CNV	-0.552234	-0.0534935	Huvec	15_Repetitive/CNV
name.wgEncodeBroadHmmHuvecHMM.2_Weak_Promoter	9.09519e-34	1.75689e-09	Huvec	2_Weak_Promoter
name.wgEncodeBroadHmmHuvecHMM.3_Poised_Promoter	3.57863e-118	0.333887	Huvec	3_Poised_Promoter
name.wgEncodeBroadHmmHuvecHMM.4_Strong_Enhancer	2.68518e-12	2.16067e-14	Huvec	4_Strong_Enhancer
name.wgEncodeBroadHmmHuvecHMM.5_Strong_Enhancer	-0.554961	7.6514e-11	Huvec	5_Strong_Enhancer
name.wgEncodeBroadHmmHuvecHMM.6_Weak_Enhancer	1.36747e-10	2.89366e-11	Huvec	6_Weak_Enhancer
name.wgEncodeBroadHmmHuvecHMM.7_Weak_Enhancer	-0.367877	2.14413e-11	Huvec	7_Weak_Enhancer
name.wgEncodeBroadHmmHuvecHMM.8_Insulator	0.0115714	1.42465e-07	Huvec	8_Insulator
name.wgEncodeBroadHmmHuvecHMM.9_Txn_Transition	-0.379893	5.07348e-06	Huvec	9_Txn_Transition
name.wgEncodeBroadHmmK562HMM.1_Active_Promoter	6.75367e-22	9.48241e-06	K562	1_Active_Promoter
name.wgEncodeBroadHmmK562HMM.10_Txn_Elongation	-2.62485e-05	5.5609e-07	K562	10_Txn_Elongation
name.wgEncodeBroadHmmK562HMM.11_Weak_Txn	0.0729049	4.00394e-38	K562	11_Weak_Txn
name.wgEncodeBroadHmmK562HMM.12_Repressed	8.68173e-37	2.99701e-18	K562	12_Repressed
name.wgEncodeBroadHmmK562HMM.13_Heterochrom/lo	5.65239e-56	-0.324832	K562	13_Heterochrom/lo
name.wgEncodeBroadHmmK562HMM.14_Repetitive/CNV	-0.47405	-0.574685	K562	14_Repetitive/CNV
name.wgEncodeBroadHmmK562HMM.15_Repetitive/CNV	-0.586897	-0.425764	K562	15_Repetitive/CNV
name.wgEncodeBroadHmmK562HMM.2_Weak_Promoter	7.21617e-31	6.01236e-08	K562	2_Weak_Promoter
name.wgEncodeBroadHmmK562HMM.3_Poised_Promoter	1.02931e-12	0.197946	K562	3_Poised_Promoter
name.wgEncodeBroadHmmK562HMM.4_Strong_Enhancer	0.0063875	9.16941e-14	K562	4_Strong_Enhancer
name.wgEncodeBroadHmmK562HMM.5_Strong_Enhancer	0.622446	2.89366e-11	K562	5_Strong_Enhancer
name.wgEncodeBroadHmmK562HMM.6_Weak_Enhancer	1.72781e-30	1.72122e-12	K562	6_Weak_Enhancer
name.wgEncodeBroadHmmK562HMM.7_Weak_Enhancer	1	4.95258e-18	K562	7_Weak_Enhancer
name.wgEncodeBroadHmmK562HMM.8_Insulator	8.49978e-14	2.97741e-10	K562	8_Insulator
name.wgEncodeBroadHmmK562HMM.9_Txn_Transition	-0.00775234	1.35399e-13	K562	9_Txn_Transition
name.wgEncodeBroadHmmNhekHMM.1_Active_Promoter	2.19967e-53	8.80504e-07	Nhek	1_Active_Promoter
name.wgEncodeBroadHmmNhekHMM.10_Txn_Elongation	-7.07102e-05	1.76583e-16	Nhek	10_Txn_Elongation
name.wgEncodeBroadHmmNhekHMM.11_Weak_Txn	-0.00434496	2.10442e-29	Nhek	11_Weak_Txn
name.wgEncodeBroadHmmNhekHMM.12_Repressed	2.1685e-131	3.96429e-17	Nhek	12_Repressed
name.wgEncodeBroadHmmNhekHMM.13_Heterochrom/lo	-5.76348e-27	0.210012	Nhek	13_Heterochrom/lo
name.wgEncodeBroadHmmNhekHMM.14_Repetitive/CNV	-0.0308665	-0.00585393	Nhek	14_Repetitive/CNV
name.wgEncodeBroadHmmNhekHMM.15_Repetitive/CNV	-0.234819	-0.333887	Nhek	15_Repetitive/CNV
name.wgEncodeBroadHmmNhekHMM.2_Weak_Promoter	2.05541e-43	2.6666e-10	Nhek	2_Weak_Promoter
name.wgEncodeBroadHmmNhekHMM.3_Poised_Promoter	1.63181e-116	0.002871	Nhek	3_Poised_Promoter
name.wgEncodeBroadHmmNhekHMM.4_Strong_Enhancer	0.000105847	7.85097e-12	Nhek	4_Strong_Enhancer
name.wgEncodeBroadHmmNhekHMM.5_Strong_Enhancer	0.554961	1.52561e-06	Nhek	5_Strong_Enhancer
name.wgEncodeBroadHmmNhekHMM.6_Weak_Enhancer	1.12468e-16	3.73195e-14	Nhek	6_Weak_Enhancer
name.wgEncodeBroadHmmNhekHMM.7_Weak_Enhancer	-0.103651	3.03313e-12	Nhek	7_Weak_Enhancer
name.wgEncodeBroadHmmNhekHMM.8_Insulator	0.0716831	3.98929e-06	Nhek	8_Insulator
name.wgEncodeBroadHmmNhekHMM.9_Txn_Transition	-0.0385995	5.07907e-08	Nhek	9_Txn_Transition
name.wgEncodeBroadHmmNhlfHMM.1_Active_Promoter	7.02114e-52	2.97231e-09	Nhlf	1_Active_Promoter
name.wgEncodeBroadHmmNhlfHMM.10_Txn_Elongation	-0.000364519	1.33717e-25	Nhlf	10_Txn_Elongation
name.wgEncodeBroadHmmNhlfHMM.11_Weak_Txn	-0.000685545	7.1685e-18	Nhlf	11_Weak_Txn
name.wgEncodeBroadHmmNhlfHMM.12_Repressed	1.63933e-135	2.8057e-12	Nhlf	12_Repressed
name.wgEncodeBroadHmmNhlfHMM.13_Heterochrom/lo	-3.41991e-14	0.000994735	Nhlf	13_Heterochrom/lo
name.wgEncodeBroadHmmNhlfHMM.14_Repetitive/CNV	-0.357469	-0.0174445	Nhlf	14_Repetitive/CNV
name.wgEncodeBroadHmmNhlfHMM.15_Repetitive/CNV	-0.139017	-0.175147	Nhlf	15_Repetitive/CNV
name.wgEncodeBroadHmmNhlfHMM.2_Weak_Promoter	2.33206e-53	1.07095e-09	Nhlf	2_Weak_Promoter
name.wgEncodeBroadHmmNhlfHMM.3_Poised_Promoter	3.99987e-76	0.0402033	Nhlf	3_Poised_Promoter
name.wgEncodeBroadHmmNhlfHMM.4_Strong_Enhancer	3.05479e-05	1.1077e-12	Nhlf	4_Strong_Enhancer
name.wgEncodeBroadHmmNhlfHMM.5_Strong_Enhancer	0.47405	6.22271e-13	Nhlf	5_Strong_Enhancer
name.wgEncodeBroadHmmNhlfHMM.6_Weak_Enhancer	2.24187e-19	2.6666e-10	Nhlf	6_Weak_Enhancer
name.wgEncodeBroadHmmNhlfHMM.7_Weak_Enhancer	-0.139017	2.51685e-10	Nhlf	7_Weak_Enhancer
name.wgEncodeBroadHmmNhlfHMM.8_Insulator	0.00431784	5.07907e-08	Nhlf	8_Insulator
name.wgEncodeBroadHmmNhlfHMM.9_Txn_Transition	-0.706654	3.77736e-09	Nhlf	9_Txn_Transition
