# Supplementary material for: Hypomethylation coordinates antagonistically with hypermethylation in cancer development: a case study of leukemia
Source: Hum Genomics. 2016 Jul 25;10(Suppl 2):18. doi: 10.1186/s40246-016-0071-5 (PMC4965721; doi:10.1186/s40246-016-0071-5)
Supplement: Additional file 9: — Gene module membership. This is an “xls” file that provides the matrix for transcript’s module membership or eigengene-based connectivity measure of each transcript for each methylation and expression module for 3′UTRs in separate excel sheet, respectively. (XLS 1395 kb) [file 40246_2016_71_MOESM9_ESM.xls]

## Sheet: Methylation_geneModuleMembershi
MMblack	MMblue	MMbrown	MMcyan	MMgreen	MMgreenyellow	MMgrey60	MMlightcyan	MMmagenta	MMmidnightblue	MMpink	MMpurple	MMred	MMsalmon	MMtan	MMturquoise	MMyellow
ENST00000361791	-0.077573	-0.0589827	0.292486	0.257474	-0.0784147	-0.288186	0.101925	-0.750746	0.168577	-0.0705663	0.0892027	-0.283343	-0.25341	0.0209965	0.027841	0.310789	-0.141292
ENST00000370296	-0.0585665	-0.0483943	0.306463	0.257624	-0.0759495	-0.274089	0.107648	-0.739511	0.179773	-0.0849501	0.0975281	-0.258095	-0.243133	0.0102377	0.041175	0.348304	-0.137339
ENST00000428433	-0.0176622	-0.122989	0.296122	0.222779	-0.0373818	-0.289509	0.0745314	-0.69122	0.137026	-0.107658	0.0344032	-0.251255	-0.265252	0.0388308	-0.0202983	0.299146	-0.185812
ENST00000487599	0.240977	-0.148933	0.725396	0.0892078	-0.00354215	0.138313	0.13077	0.116849	0.321037	0.14842	-0.184869	0.219863	0.125534	-0.189193	0.278169	0.227172	0.421425
ENST00000461461	0.120471	0.103743	-0.166892	0.260236	0.0819705	0.0179259	-0.777798	-0.204528	0.0613841	0.0363794	0.212684	0.00636308	0.17352	0.0251641	-0.163823	0.168158	-0.124231
ENST00000470299	0.120471	0.103743	-0.166892	0.260236	0.0819705	0.0179259	-0.777798	-0.204528	0.0613841	0.0363794	0.212684	0.00636308	0.17352	0.0251641	-0.163823	0.168158	-0.124231
ENST00000263150	0.23279	0.211161	0.357846	-0.0356391	0.0713052	0.019578	-0.0412611	-0.179441	0.142954	-0.137102	0.048507	0.26762	-0.0828507	-0.205579	0.191862	0.513448	-0.0727196
ENST00000358220	0.23279	0.211161	0.357846	-0.0356391	0.0713052	0.019578	-0.0412611	-0.179441	0.142954	-0.137102	0.048507	0.26762	-0.0828507	-0.205579	0.191862	0.513448	-0.0727196
ENST00000482010	0.798146	0.0801567	0.38956	-0.0140827	0.162018	0.148051	0.0812557	-0.175514	0.0799806	0.028954	0.0239347	0.0179075	0.118302	-0.175127	0.331495	0.663606	0.334858
ENST00000422256	0.755058	0.17404	0.575952	0.0223893	0.0498242	0.204379	-0.0557203	-0.20799	0.266342	0.14221	0.0878099	0.0778127	0.120293	-0.123315	0.454272	0.738344	0.310058
ENST00000298622	0.235327	0.0507398	0.232834	0.288247	-0.552747	0.402596	0.00127826	0.190132	0.330106	0.492042	0.570496	0.10944	0.373184	0.0301983	0.607599	0.340178	0.428837
ENST00000368622	0.238963	0.0468145	0.560945	0.0688852	-0.118507	0.449802	0.326993	-0.0236983	0.465322	0.52618	0.0567617	-0.233387	0.419441	0.207261	0.582697	0.319673	0.849898
ENST00000462160	0.238963	0.0468145	0.560945	0.0688852	-0.118507	0.449802	0.326993	-0.0236983	0.465322	0.52618	0.0567617	-0.233387	0.419441	0.207261	0.582697	0.319673	0.849898
ENST00000368625	0.238963	0.0468145	0.560945	0.0688852	-0.118507	0.449802	0.326993	-0.0236983	0.465322	0.52618	0.0567617	-0.233387	0.419441	0.207261	0.582697	0.319673	0.849898
ENST00000305233	0.338431	0.311976	0.666821	-0.00336615	0.298586	0.271478	0.0223628	0.134529	0.468887	0.295608	-0.0862569	0.476558	0.206033	-0.206398	0.317883	0.524706	0.543855
ENST00000325980	0.615222	0.587563	0.203199	0.454999	-0.105559	0.258552	-0.159569	-0.305825	0.464732	0.138787	0.159457	0.0664301	0.213128	-0.051461	0.218518	0.838077	0.14411
ENST00000560135	0.100506	0.139391	-0.0871069	-0.117328	-0.418234	-0.0736892	0.696016	0.0220202	0.00255815	0.0462559	-0.130908	-0.136145	0.262181	-0.0505739	0.151928	0.031523	-0.00288236
ENST00000482278	-0.244041	0.0752714	0.0497915	0.33052	-0.00832366	-0.249795	-0.254631	-0.0343436	0.20869	-0.0537694	-0.0505754	0.146939	0.382996	-0.290224	-0.268047	0.177534	-0.0520226
ENST00000487796	0.0989031	0.327875	0.117623	-0.28811	0.181049	0.168594	-0.286439	-0.178986	-0.0593672	0.22781	0.169682	-0.201619	0.184107	0.27356	0.292591	0.172478	0.321692
ENST00000529585	0.211328	0.0247783	-0.240758	-0.155427	-0.393824	-0.0763668	0.297814	-0.127984	-0.123437	0.2232	0.556724	0.0516353	-0.0430325	0.292208	0.204127	0.0645769	-0.182007
ENST00000368539	0.211328	0.0247783	-0.240758	-0.155427	-0.393824	-0.0763668	0.297814	-0.127984	-0.123437	0.2232	0.556724	0.0516353	-0.0430325	0.292208	0.204127	0.0645769	-0.182007
ENST00000487335	-0.153395	0.0289525	-0.151758	0.153596	-0.20176	0.211433	-0.285496	0.150732	0.237486	0.273868	-0.0232928	0.656317	-0.156644	0.516168	-0.148771	-0.223689	-0.233205
ENST00000445846	0.578548	0.42211	0.237345	0.374629	0.188679	0.208319	-0.376074	-0.130757	0.430793	0.301241	0.230998	0.381469	0.282254	-0.0808184	0.0990647	0.735995	0.26368
ENST00000265944	-0.0133297	-0.0397217	0.159331	-0.29677	0.142258	-0.034712	0.163126	0.274594	0.094745	-0.420654	-0.630714	0.0851947	0.221656	0.122651	-0.262437	-0.109399	-0.0381918
ENST00000495960	0.440462	0.206831	0.28557	-0.111402	-0.243841	0.0434689	0.193595	-0.281942	0.0483295	0.288943	0.245094	-0.0601602	-0.149299	-0.124342	0.430999	0.166885	-0.0451294
ENST00000490460	0.394077	0.161633	0.243716	0.377654	-0.039468	0.179614	-0.0707547	-0.286768	0.337557	0.20796	0.319325	0.184979	-0.245867	-0.0747582	0.239787	0.457238	0.0128426
ENST00000464475	0.394077	0.161633	0.243716	0.377654	-0.039468	0.179614	-0.0707547	-0.286768	0.337557	0.20796	0.319325	0.184979	-0.245867	-0.0747582	0.239787	0.457238	0.0128426
ENST00000469435	0.0615116	-0.122855	0.479036	-0.147534	-0.0878851	0.0948569	-0.0340021	0.374745	0.124379	0.00201749	-0.462775	0.288469	0.396626	0.161948	-0.0394275	0.163956	0.0974348
ENST00000381496	0.0907028	0.173319	0.219836	0.489897	0.028112	0.824282	0.024555	0.0339343	0.547898	0.327243	-0.150372	0.0437189	-0.0518071	0.0747772	0.272162	0.287329	0.536774
ENST00000413659	0.493003	0.760499	0.19648	0.10571	0.0122973	0.170975	-0.0313086	-0.0588474	0.353948	0.00192967	0.0781667	0.0577449	0.215058	-0.235846	0.317538	0.752098	0.128391
ENST00000374156	-0.47069	0.0745582	-0.103401	0.188655	0.396047	-0.192929	-0.134952	-0.257453	0.182996	-0.423002	-0.242863	-0.124167	-0.321418	0.0383203	-0.359092	0.0761357	-0.229082
ENST00000489649	0.0114163	-0.163369	-0.54035	0.0243658	0.0603554	-0.0626755	0.0522206	0.0273533	-0.273373	-0.455834	-0.735444	0.0113689	0.0594778	0.179762	-0.667157	-0.267879	-0.411792
ENST00000379977	0.26879	0.213763	-0.0793431	-0.102513	0.378691	0.252819	-0.466299	-0.20825	0.15923	-0.1532	-0.138809	-0.0535036	-0.132368	0.198696	0.0443086	0.180792	0.0122181
ENST00000397248	0.26879	0.213763	-0.0793431	-0.102513	0.378691	0.252819	-0.466299	-0.20825	0.15923	-0.1532	-0.138809	-0.0535036	-0.132368	0.198696	0.0443086	0.180792	0.0122181
ENST00000528354	0.26879	0.213763	-0.0793431	-0.102513	0.378691	0.252819	-0.466299	-0.20825	0.15923	-0.1532	-0.138809	-0.0535036	-0.132368	0.198696	0.0443086	0.180792	0.0122181
ENST00000447291	0.26879	0.213763	-0.0793431	-0.102513	0.378691	0.252819	-0.466299	-0.20825	0.15923	-0.1532	-0.138809	-0.0535036	-0.132368	0.198696	0.0443086	0.180792	0.0122181
ENST00000532039	0.804126	0.403098	0.0622221	0.0405082	0.0222762	0.0521965	-0.0714541	-0.172508	0.0941367	-0.0527119	0.0435925	0.130641	0.182308	-0.0637311	0.151582	0.6442	-0.0187311
ENST00000397250	0.804126	0.403098	0.0622221	0.0405082	0.0222762	0.0521965	-0.0714541	-0.172508	0.0941367	-0.0527119	0.0435925	0.130641	0.182308	-0.0637311	0.151582	0.6442	-0.0187311
ENST00000427635	0.256947	0.503203	0.0828645	-0.05122	0.0651429	0.61889	-0.26116	0.187474	0.314767	0.200949	-0.0133918	0.0782143	0.347725	0.180969	0.394272	0.322511	0.454899
ENST00000473533	0.288633	0.444842	0.520159	-0.0535675	0.061887	0.447223	-0.23632	0.125409	0.478468	0.21562	-0.0372216	-0.00690553	0.48987	0.0883872	0.545751	0.497284	0.611542
ENST00000395187	0.288633	0.444842	0.520159	-0.0535675	0.061887	0.447223	-0.23632	0.125409	0.478468	0.21562	-0.0372216	-0.00690553	0.48987	0.0883872	0.545751	0.497284	0.611542
ENST00000493963	-0.0395397	0.164441	0.305389	-0.0885284	0.53714	0.00599874	-0.193229	-0.215785	0.244852	-0.279766	-0.368353	-0.0849928	-0.224054	-0.35882	0.0275853	0.0169565	0.120522
ENST00000540210	0.134831	0.493568	0.289489	0.0272967	-0.213211	0.0704907	0.131217	-0.0111706	0.286774	0.0448051	0.0192361	-0.153259	0.145868	0.102454	0.289666	0.541547	0.0732667
ENST00000373248	0.11383	0.638601	0.1334	-0.0402959	-0.0931396	0.184267	0.100571	-0.0387373	0.177493	0.113057	0.253537	0.0602109	0.11426	-0.137368	0.340239	0.590684	0.0798653
ENST00000263563	-0.107981	0.0940169	-0.209399	-0.284168	0.440393	-0.319407	-0.304477	0.0285909	-0.117167	0.01487	0.25153	-0.192221	0.344024	0.0219194	-0.0959833	-0.202259	0.210283
ENST00000441508	0.442454	0.215442	0.176247	-0.710106	-0.197702	0.0912936	0.154338	0.172799	-0.2674	-0.0628195	-0.134382	0.0691116	0.199253	-0.113062	0.348912	0.0362823	-0.0960803
ENST00000398786	0.442454	0.215442	0.176247	-0.710106	-0.197702	0.0912936	0.154338	0.172799	-0.2674	-0.0628195	-0.134382	0.0691116	0.199253	-0.113062	0.348912	0.0362823	-0.0960803
ENST00000442677	0.68459	0.137241	0.493729	0.0473114	-0.154806	0.142432	0.0720772	-0.148701	0.126695	0.287377	0.504323	-0.021267	0.151187	-0.200187	0.568664	0.691617	0.353072
ENST00000470317	0.242493	0.658094	0.209225	-0.17687	0.318411	0.242388	-0.349117	-0.374417	0.460887	-0.0119973	-0.00296875	-0.205847	-0.00389197	0.280721	0.401973	0.263219	0.313103
ENST00000394903	0.459212	0.477955	0.303603	0.275624	0.224275	0.225467	-0.368964	-0.485759	0.404134	0.101733	0.11859	0.0955642	0.110286	0.0346447	0.161564	0.79851	0.238372
ENST00000444643	0.459212	0.477955	0.303603	0.275624	0.224275	0.225467	-0.368964	-0.485759	0.404134	0.101733	0.11859	0.0955642	0.110286	0.0346447	0.161564	0.79851	0.238372
ENST00000461919	0.308528	0.213564	0.190856	0.454212	0.182354	0.394138	-0.365812	-0.35042	0.27091	0.345822	0.209702	0.126164	0.222556	-0.0426474	0.0710194	0.678678	0.405968
ENST00000463786	0.303374	0.408193	0.193177	0.157912	0.28868	0.180893	-0.497949	-0.493953	0.327139	0.229547	0.358497	0.16902	0.0290757	0.0711182	0.156714	0.511077	0.209518
ENST00000444854	0.809305	0.395851	0.0245811	0.0216768	-0.0977896	0.175116	0.101937	-0.155713	0.119033	0.226516	0.386409	0.13818	0.2693	-0.152245	0.324027	0.547787	0.193612
ENST00000469299	0.499352	0.484207	0.588725	0.34161	0.0421413	0.118842	-0.0962515	-0.0404998	0.550396	0.0816337	0.137479	0.270993	0.100937	-0.252363	0.327011	0.870222	0.240726
ENST00000473588	0.727452	0.0757297	-0.157828	-0.119838	0.0621635	0.00668003	-0.101218	-0.252766	-0.134881	0.00468512	-0.0789713	-0.149565	0.0892566	0.330851	-0.0136931	0.215163	0.0128578
ENST00000440770	0.169392	0.306365	0.337942	0.217293	-0.391587	0.507765	0.177154	-0.0681715	0.49603	0.471932	0.464382	-0.110698	0.301683	-0.0835654	0.671953	0.252056	0.57284
ENST00000372117	0.169392	0.306365	0.337942	0.217293	-0.391587	0.507765	0.177154	-0.0681715	0.49603	0.471932	0.464382	-0.110698	0.301683	-0.0835654	0.671953	0.252056	0.57284
ENST00000476529	0.333214	0.265409	-0.124917	0.153024	-0.113845	0.14644	0.244235	-0.0614293	0.117458	0.273539	0.555855	0.335462	-0.187399	-0.13816	0.263018	0.328543	0.080234
ENST00000309812	-0.00669	-0.0840361	0.240977	0.0908476	0.175918	0.0617484	-0.486094	0.331167	0.197193	0.429862	0.366795	0.120964	0.370561	0.00309174	0.106635	0.00987674	0.392795
ENST00000332708	-0.00669	-0.0840361	0.240977	0.0908476	0.175918	0.0617484	-0.486094	0.331167	0.197193	0.429862	0.366795	0.120964	0.370561	0.00309174	0.106635	0.00987674	0.392795
ENST00000478361	-0.29557	0.279902	0.116852	-0.0793005	0.373237	-0.284174	-0.0944048	0.00363344	0.24762	-0.00487603	0.00929357	-0.167751	-0.097357	-0.017111	0.0580164	-0.145162	0.158055
ENST00000239026	0.274185	-0.0569294	0.582764	-0.13648	-0.197967	0.0435906	-0.0269804	0.53498	0.264873	0.0591563	-0.0845371	0.203148	0.293794	0.144356	0.359328	0.146609	0.305315
ENST00000394036	0.175148	-0.116172	0.563299	-0.134643	-0.194871	0.0402264	-0.0394789	0.604972	0.264146	0.0858501	-0.123314	0.249138	0.287127	0.18119	0.296851	0.0612479	0.283171
ENST00000371021	0.366767	0.426014	0.19353	-0.363844	0.199887	0.126436	-0.552913	0.0298961	-0.0647059	0.147631	0.260769	0.191217	0.198556	-0.0747916	0.279535	0.318189	0.116287
ENST00000285605	0.175572	0.497266	0.390921	-0.107173	0.206387	0.246227	-0.243548	0.0239473	0.27526	-0.022478	-0.0890467	0.216026	-0.204717	-0.137408	0.197653	0.476602	-0.0565465
ENST00000379325	0.146448	-0.0502725	0.262308	0.40909	0.170535	0.519766	0.105259	-0.195641	0.308629	0.106962	-0.0884945	-0.101459	-0.112311	-0.134955	0.155904	0.259454	0.468718
ENST00000467751	0.254678	0.1287	0.320221	0.59619	0.0494114	0.572991	0.035649	-0.138943	0.536823	0.332145	0.0499367	-0.0373068	0.191261	-0.0535011	0.235013	0.448686	0.664804
ENST00000477196	0.218608	0.0265899	0.347142	0.542897	0.108264	0.59068	0.00772475	-0.1266	0.551564	0.314191	0.0462403	-0.0735198	0.218343	0.058986	0.254364	0.40427	0.752971
ENST00000476658	0.0219819	-0.109143	-0.249852	-0.0940004	0.424781	-0.235435	-0.365341	-0.126637	-0.221101	0.0112747	0.232898	-0.146873	0.352552	-0.148865	-0.168116	-0.109057	0.242635
ENST00000377022	0.0971589	0.262326	0.0568861	-0.0550396	-0.0990124	0.363029	-0.0373044	-0.231752	0.266803	0.210954	-0.178709	0.318728	-0.1255	0.317153	0.00869762	0.0822566	-0.171435
ENST00000569674	0.0875005	-0.765793	0.0790267	0.166604	-0.0150645	0.0603909	0.135243	0.108752	-0.119458	0.019617	0.0549012	0.0749106	0.0434675	0.115939	-0.0666653	0.0116336	0.29039
ENST00000527996	0.0672042	0.436	-0.117418	0.31911	0.155823	0.358428	-0.00749361	0.278318	0.212596	0.28822	-0.102259	0.100019	0.469759	-0.0698133	-0.150362	0.328961	0.371848
ENST00000528670	0.0487791	0.311918	0.0395125	0.328237	-0.366688	0.549914	0.122235	0.0855883	0.282901	0.639879	0.110295	0.195857	0.294542	0.119328	0.272427	0.331804	0.369292
ENST00000490101	-0.208894	-0.0648581	0.00770023	-0.146264	-0.315909	-0.172935	-0.101923	-0.00858805	-0.106583	-0.192087	-0.0430474	0.324936	-0.204602	-0.0749595	-0.122705	-0.285681	-0.548075
ENST00000531673	0.402138	0.0682331	0.623954	0.152591	-0.210675	0.634808	0.0808451	0.184103	0.335241	0.386275	-0.0919018	0.172007	0.114657	0.138175	0.473179	0.437551	0.481416
ENST00000376936	-0.185983	0.524051	-0.176535	-0.3396	-0.0765268	-0.0637595	0.0198708	-0.299548	-0.0683482	-0.266234	0.174894	-0.206584	-0.234252	-0.0937894	0.30217	-0.0925951	-0.258847
ENST00000544779	0.204807	0.229844	0.417535	-0.137114	-0.264692	0.152906	-0.142679	0.245303	-0.0144155	0.183313	0.112015	0.387677	0.0638717	-0.184778	0.333425	0.435725	-0.0789924
ENST00000460196	0.0763316	0.131378	0.0588574	-0.534439	0.220045	-0.0956237	0.00325079	0.198496	0.0113675	-0.18768	-0.128439	0.0223745	0.0689628	-0.123549	0.10549	-0.407794	0.000572758
ENST00000542822	0.175379	-0.0394207	0.410819	0.349069	-0.141435	0.340841	-0.151638	0.0284632	0.371153	0.609383	0.578797	-0.064927	0.434207	-0.0209174	0.513761	0.279221	0.774507
ENST00000535793	0.175379	-0.0394207	0.410819	0.349069	-0.141435	0.340841	-0.151638	0.0284632	0.371153	0.609383	0.578797	-0.064927	0.434207	-0.0209174	0.513761	0.279221	0.774507
ENST00000545621	0.175379	-0.0394207	0.410819	0.349069	-0.141435	0.340841	-0.151638	0.0284632	0.371153	0.609383	0.578797	-0.064927	0.434207	-0.0209174	0.513761	0.279221	0.774507
ENST00000375167	0.477579	-0.0991641	0.616552	0.263635	0.105887	0.313401	0.0761057	-0.254256	0.319119	0.171532	0.17023	0.0475655	-0.0298517	-0.105491	0.413913	0.722096	0.513134
ENST00000284292	0.441837	0.592347	0.520155	0.280425	-0.0239109	0.192284	0.06323	-0.132565	0.504621	0.0831259	0.121367	-0.137371	0.214901	-0.272137	0.432732	0.862761	0.327886
ENST00000525770	0.187489	0.073464	0.481096	0.294907	-0.250532	0.362891	0.108774	-0.0508304	0.288788	0.419347	0.401695	0.184053	0.153261	0.0403036	0.42368	0.642744	0.369718
ENST00000527004	0.188834	0.0743829	0.449708	0.314718	-0.239278	0.348426	0.104717	-0.0595624	0.275954	0.381911	0.38032	0.183742	0.141576	0.0337053	0.388726	0.666228	0.339732
ENST00000530506	0.126815	0.0777079	-0.0442362	0.623414	-0.168167	0.135106	-0.184816	-0.179593	0.224583	0.108306	0.0527592	0.0875458	0.462213	-0.261922	-0.144723	0.354759	0.143962
ENST00000471106	0.416036	0.606474	0.490033	0.224293	0.121833	0.251494	-0.0587564	-0.133782	0.620872	0.272046	0.220647	-0.0230768	0.39382	-0.0922512	0.439464	0.740229	0.548143
ENST00000464951	0.416036	0.606474	0.490033	0.224293	0.121833	0.251494	-0.0587564	-0.133782	0.620872	0.272046	0.220647	-0.0230768	0.39382	-0.0922512	0.439464	0.740229	0.548143
ENST00000482367	0.493724	0.62296	0.536966	0.265667	0.167037	0.261905	-0.0561785	-0.174337	0.653042	0.277007	0.213041	0.0437221	0.215529	-0.0600573	0.470147	0.814322	0.523057
ENST00000379236	0.116887	0.0960663	0.496506	0.457782	-0.155969	0.568683	-0.0747953	-0.0023331	0.797972	0.32104	0.0667158	0.417353	-0.234614	0.460617	0.374801	0.394656	0.336299
ENST00000294485	0.415859	0.518009	0.210956	-0.252348	0.0330759	-0.167066	-0.018287	0.0327305	0.149581	-0.212041	-0.142926	-0.187645	0.127511	0.0780079	0.2164	0.203212	-0.0281549
ENST00000525422	0.291496	0.255962	0.906644	-0.0412922	-0.0115816	0.0683699	-0.0187593	-0.107114	0.533044	0.140016	-0.0385851	-0.0156185	0.119723	0.0865366	0.529922	0.500397	0.423349
ENST00000527494	0.291235	0.254342	0.902661	-0.0552874	-0.00773538	0.0614846	-0.0240599	-0.104996	0.52695	0.1336	-0.0461158	-0.0161389	0.118767	0.0857778	0.528878	0.482565	0.416806
ENST00000532546	0.291496	0.255962	0.906644	-0.0412922	-0.0115816	0.0683699	-0.0187593	-0.107114	0.533044	0.140016	-0.0385851	-0.0156185	0.119723	0.0865366	0.529922	0.500397	0.423349
ENST00000476512	0.0572471	0.605573	0.57815	0.0826367	-0.226729	0.143797	-0.201925	0.346316	0.581522	0.372606	-0.034283	0.0169899	0.574408	0.021601	0.403541	0.325549	0.340152
ENST00000400895	0.411037	0.652299	0.557792	0.202274	-0.18566	0.362439	-0.0682579	0.0431083	0.541985	0.597017	0.379252	0.188986	0.511634	-0.0841122	0.593705	0.732077	0.545328
ENST00000376627	0.411037	0.652299	0.557792	0.202274	-0.18566	0.362439	-0.0682579	0.0431083	0.541985	0.597017	0.379252	0.188986	0.511634	-0.0841122	0.593705	0.732077	0.545328
ENST00000396196	0.318462	0.0188996	0.73348	0.07874	-0.204655	-0.0222676	0.0550961	-0.132125	0.375741	0.110957	0.0405642	-0.115095	0.275766	0.142276	0.501618	0.459659	0.433217
ENST00000319338	0.365064	0.223298	0.410627	0.5359	-0.435678	0.158401	0.126247	-0.115873	0.416158	0.623804	0.450314	0.264344	0.168639	0.0136887	0.328674	0.705611	0.203488
ENST00000450390	-0.183969	0.0454962	-0.191866	-0.142745	-0.476431	0.246452	0.113079	0.0341662	-0.0291707	0.0719514	0.039372	-0.163596	0.358691	0.308002	0.113218	-0.136172	-0.0477137
ENST00000473215	-0.0522567	0.247311	-0.124786	-0.132754	-0.35698	0.165465	-0.138717	-0.0948656	0.00893642	-0.110423	0.0969889	-0.179368	0.105517	0.331352	0.172093	0.0892008	-0.224531
ENST00000466752	0.0781651	0.0924122	0.0332703	0.0601848	-0.286335	0.223289	-0.0403115	0.00369737	-0.0576249	0.00254972	0.207833	0.0229544	0.222902	-0.284155	0.203167	0.336757	-0.0574375
ENST00000503294	0.0781651	0.0924122	0.0332703	0.0601848	-0.286335	0.223289	-0.0403115	0.00369737	-0.0576249	0.00254972	0.207833	0.0229544	0.222902	-0.284155	0.203167	0.336757	-0.0574375
ENST00000477894	-0.0885385	-0.0882749	-0.126578	0.00096693	-0.24556	-0.146247	-0.0643845	-0.0410801	-0.234244	-0.143011	0.0680852	-0.104876	0.413264	-0.361697	-0.137753	0.00364215	-0.211983
ENST00000526583	0.580077	0.446942	0.641196	0.389143	-0.0621146	0.206467	0.0616386	-0.175685	0.613905	0.197044	0.0772596	-0.0280324	0.363492	-0.0838963	0.403499	0.931662	0.489332
ENST00000526982	-0.023167	0.0252527	0.496397	0.612699	-0.055741	-0.0443934	-0.182156	-0.308869	0.4001	0.295063	0.0946787	0.00184373	0.0149917	-0.105972	0.0077908	0.355076	0.154443
ENST00000417814	0.152241	-0.221146	-0.0625654	-0.610156	-0.141593	-0.0722085	0.0325777	0.151648	-0.510514	-0.120317	-0.410598	0.0346929	0.121237	0.200465	-0.149539	-0.260582	-0.303803
ENST00000413146	0.275937	-0.0173909	0.304975	-0.0984679	-0.0712633	0.179561	0.185446	0.185806	-0.198596	0.165974	-0.172959	0.195825	0.222511	-0.611417	0.106589	0.257896	0.112404
ENST00000379101	0.0523794	0.0233065	0.210093	-0.0865368	-0.0679991	-0.0030856	-0.0783787	0.132465	-0.00510236	0.0597408	-0.0144306	-0.22615	0.739906	0.12552	0.0856306	0.203183	0.410528
ENST00000331289	0.228473	0.372387	-0.0704901	-0.436217	-0.129509	-0.211799	0.354496	0.206399	-0.104776	-0.216157	0.0065836	-0.0752283	0.24401	-0.0341883	0.113754	0.0111259	-0.132377
ENST00000309212	0.0630696	-0.226829	-0.108417	0.102845	-0.0612474	-0.0422227	-0.326543	-0.210266	-0.0799521	-0.212237	-0.0568674	-0.350917	-0.0679294	-0.194981	-0.0145889	-0.209733	-0.21901
ENST00000342753	0.0630696	-0.226829	-0.108417	0.102845	-0.0612474	-0.0422227	-0.326543	-0.210266	-0.0799521	-0.212237	-0.0568674	-0.350917	-0.0679294	-0.194981	-0.0145889	-0.209733	-0.21901
ENST00000531387	0.152511	0.527392	0.462353	0.127309	-0.233629	0.105295	0.186524	0.0715682	0.632274	0.209737	-0.0510622	0.388849	-0.0494123	-0.0813227	0.328727	0.362915	0.011238
ENST00000419022	-0.241949	0.0354648	0.0660901	-0.122148	-0.155431	-0.190086	0.0297215	0.0912189	0.0170042	-0.37497	-0.120718	-0.108244	0.0979991	0.00381914	0.0683651	-0.189774	-0.0301318
ENST00000482621	0.192655	-0.160275	0.566796	0.460668	0.0488404	-0.00109473	-0.217458	-0.175222	0.28895	0.089958	0.0699026	0.0656703	0.0058327	-0.0256518	0.149343	0.525439	0.285215
ENST00000481223	0.192655	-0.160275	0.566796	0.460668	0.0488404	-0.00109473	-0.217458	-0.175222	0.28895	0.089958	0.0699026	0.0656703	0.0058327	-0.0256518	0.149343	0.525439	0.285215
ENST00000488340	0.446557	-0.146174	0.488559	0.468455	0.0057715	-0.0272072	-0.165753	-0.184508	0.249884	0.109411	0.0849147	0.128966	0.0265281	-0.0369877	0.100464	0.534592	0.212063
ENST00000491134	0.132279	0.204594	0.329001	0.188667	0.382635	0.359145	-0.46079	-0.425922	0.496022	-0.0686757	-0.0479379	-0.219456	-0.0630477	0.040971	0.229495	0.294272	0.359913
ENST00000527479	0.159254	0.524449	0.465376	-0.381341	0.112603	0.323114	-0.0579875	0.373094	0.426759	0.232008	-0.0276205	0.279573	0.181002	-0.0698116	0.562158	0.0812279	0.408827
ENST00000531520	0.145545	0.614836	0.458229	-0.271672	0.111	0.202172	-0.0498923	0.198735	0.538892	0.307326	0.0576855	0.247161	0.246086	-0.0460059	0.521199	0.145064	0.414715
ENST00000539368	0.0240644	-0.155286	0.51309	0.0783788	-0.00386388	0.394875	0.0883571	0.0287397	0.350106	0.493467	0.47275	0.181979	-0.193455	-0.00524468	0.63795	0.158453	0.587381
ENST00000533727	-0.00466367	-0.04684	0.0132842	0.0861449	-0.170831	0.115004	-0.0330326	-0.188983	0.101674	0.160388	0.563212	-0.133176	-0.188812	0.0907044	0.277426	0.131944	0.048201
ENST00000458649	-0.00466367	-0.04684	0.0132842	0.0861449	-0.170831	0.115004	-0.0330326	-0.188983	0.101674	0.160388	0.563212	-0.133176	-0.188812	0.0907044	0.277426	0.131944	0.048201
ENST00000526545	-0.00466367	-0.04684	0.0132842	0.0861449	-0.170831	0.115004	-0.0330326	-0.188983	0.101674	0.160388	0.563212	-0.133176	-0.188812	0.0907044	0.277426	0.131944	0.048201
ENST00000395336	0.0988619	0.0878667	0.0424531	-0.180777	-0.0384305	0.0110723	0.280296	-0.0925914	-0.256706	0.134035	0.402932	0.0552355	-0.130993	-0.1038	0.20377	0.217761	0.0676626
ENST00000395344	0.0966891	0.126268	0.0769896	-0.103463	0.0251872	0.0261978	0.639708	-0.0831975	0.0434823	0.0309095	-0.0488685	0.0205931	0.109129	0.0265614	-0.0283134	0.337785	0.173262
ENST00000402192	0.113984	-0.0826788	0.0660327	-0.145147	0.0472112	-0.0783257	0.166806	-0.015515	-0.253967	0.157502	0.439936	0.0886372	-0.111146	-0.0792884	0.110327	0.163085	0.10328
ENST00000402799	0.113984	-0.0826788	0.0660327	-0.145147	0.0472112	-0.0783257	0.166806	-0.015515	-0.253967	0.157502	0.439936	0.0886372	-0.111146	-0.0792884	0.110327	0.163085	0.10328
ENST00000525701	-0.122158	-0.118459	0.0263303	-0.0372989	-0.177471	0.369998	-0.119265	0.719317	0.0811578	0.245642	-0.166135	0.71025	0.121592	0.082223	-0.00971193	-0.170473	0.0116272
ENST00000529115	-0.239982	-0.0916902	-0.0607248	-0.42569	0.723933	-0.191696	-0.0343492	0.198042	-0.201091	-0.349201	-0.356449	0.29903	-0.313132	-0.0681643	-0.363691	-0.196078	-0.0634989
ENST00000439374	0.0731432	0.00659678	0.244605	0.131276	0.0201393	0.0993012	-0.354506	0.246723	0.0692498	0.227492	0.0549194	0.188336	0.579183	-0.463988	-0.0333752	0.126739	0.261261
ENST00000454769	-0.171367	0.0922999	0.531903	0.338932	0.0443977	0.271366	-0.179979	0.0181729	0.349419	0.330363	-0.323467	0.109826	0.225686	-0.0985047	0.000833004	0.325789	0.281705
ENST00000503133	0.378476	0.44459	-0.182887	-0.256589	0.258982	-0.149973	0.170174	-0.232224	-0.223844	0.0280772	-0.094726	-0.144513	0.21962	-0.241323	-0.0689974	0.198788	-0.00291113
ENST00000295542	0.373376	0.34804	0.322111	0.334029	0.234898	-0.0991899	-0.15517	-0.32857	0.220907	0.117661	0.265444	0.074075	-0.109934	-0.122294	0.104081	0.774349	0.112069
ENST00000529473	0.0583755	0.237463	0.50328	0.387928	-0.256331	0.386335	0.106012	0.142631	0.650147	0.764189	0.384848	0.323916	0.101781	0.0740032	0.454857	0.247651	0.495214
ENST00000360674	0.187691	0.217887	0.518861	0.420959	-0.286114	0.347006	0.0656806	0.132991	0.60702	0.843383	0.359992	0.265046	0.324181	0.0965988	0.4229	0.350356	0.580885
ENST00000531455	0.278402	0.189272	0.564778	0.608223	-0.325824	0.29839	-0.022217	-0.0176315	0.548359	0.786772	0.360254	0.29706	0.311071	0.0225657	0.378805	0.681102	0.480124
ENST00000359280	0.210249	0.197434	0.492368	0.451192	-0.349731	0.346097	0.0213373	0.0913349	0.539667	0.911605	0.349947	0.257714	0.318873	0.135801	0.42261	0.387219	0.54562
ENST00000368413	0.210249	0.197434	0.492368	0.451192	-0.349731	0.346097	0.0213373	0.0913349	0.539667	0.911605	0.349947	0.257714	0.318873	0.135801	0.42261	0.387219	0.54562
ENST00000271836	0.210249	0.197434	0.492368	0.451192	-0.349731	0.346097	0.0213373	0.0913349	0.539667	0.911605	0.349947	0.257714	0.318873	0.135801	0.42261	0.387219	0.54562
ENST00000368410	0.210249	0.197434	0.492368	0.451192	-0.349731	0.346097	0.0213373	0.0913349	0.539667	0.911605	0.349947	0.257714	0.318873	0.135801	0.42261	0.387219	0.54562
ENST00000548830	0.0923695	0.165973	0.215523	0.265113	-0.274848	0.788952	-0.0427423	0.0623301	0.409804	0.689677	0.228852	0.383818	0.0795793	0.164874	0.381773	0.203802	0.435743
ENST00000461050	0.0979584	-0.000126876	0.262928	0.712659	-0.229845	0.257987	-0.18334	-0.153186	0.395796	0.346984	0.0302747	-0.0442277	0.541864	-0.039016	0.0140028	0.522155	0.395069
ENST00000347559	0.288626	0.416837	0.498174	-0.0980604	0.263248	0.186699	-0.150771	0.335182	0.387853	0.168167	-0.30185	0.381233	0.29771	-0.196177	0.179285	0.357396	0.321163
ENST00000368300	0.288626	0.416837	0.498174	-0.0980604	0.263248	0.186699	-0.150771	0.335182	0.387853	0.168167	-0.30185	0.381233	0.29771	-0.196177	0.179285	0.357396	0.321163
ENST00000414138	0.130553	-0.0552192	0.679605	0.0377912	-0.114863	0.067225	-0.235095	0.289829	0.317331	0.373776	0.277755	0.0411865	0.453118	0.0163953	0.463676	0.340171	0.503996
ENST00000472870	-0.174925	-0.172399	0.488526	-0.244384	0.0720528	0.117999	0.106451	-0.00905489	0.141932	-0.0509111	-0.313025	0.139405	0.0342939	0.0361045	0.0944669	-0.13591	0.212483
ENST00000481050	0.187037	0.727176	0.384904	-0.0459697	0.0872935	0.468543	-0.0800566	-0.0076197	0.568896	0.14591	0.0345089	0.0874189	0.116896	-0.157438	0.549774	0.507078	0.338857
ENST00000476177	0.10686	0.479859	0.513514	-0.00501834	0.129551	0.312172	0.0643248	0.135541	0.548208	0.243876	-0.10652	0.439397	0.0804874	-0.150761	0.287728	0.440456	0.284395
ENST00000531112	0.125273	0.198732	0.244559	-0.0450459	-0.0822851	0.156296	-0.208882	0.29628	0.0643423	0.344735	-0.0700396	-0.0949102	0.895264	-0.162565	0.129881	0.23383	0.44419
ENST00000431809	0.125273	0.198732	0.244559	-0.0450459	-0.0822851	0.156296	-0.208882	0.29628	0.0643423	0.344735	-0.0700396	-0.0949102	0.895264	-0.162565	0.129881	0.23383	0.44419
ENST00000397582	0.125273	0.198732	0.244559	-0.0450459	-0.0822851	0.156296	-0.208882	0.29628	0.0643423	0.344735	-0.0700396	-0.0949102	0.895264	-0.162565	0.129881	0.23383	0.44419
ENST00000454668	-0.0278399	0.314149	0.455511	-0.168219	0.19655	-0.0885274	-0.141718	-0.162336	0.0837935	-0.0930727	-0.119173	-0.104725	0.316364	-0.330963	0.0995098	0.427477	0.100748
ENST00000475587	0.156045	0.701106	0.302019	0.190719	0.0369302	0.142734	-0.144798	-0.0351164	0.351416	0.248572	0.0899277	0.351579	0.135265	-0.234527	0.105441	0.504261	0.0487274
ENST00000464356	0.156045	0.701106	0.302019	0.190719	0.0369302	0.142734	-0.144798	-0.0351164	0.351416	0.248572	0.0899277	0.351579	0.135265	-0.234527	0.105441	0.504261	0.0487274
ENST00000528882	0.0969129	0.245086	-0.0439885	-0.329598	0.412917	-0.292567	-0.331017	-0.204321	-0.329441	-0.0618337	0.277312	-0.403078	0.200444	-0.396618	0.0610904	0.118079	0.0573462
ENST00000524995	0.0294438	0.250379	0.562433	-0.0869655	-0.378939	0.263362	-0.144813	0.103828	0.346631	0.404122	0.204893	0.219021	0.216417	-0.189548	0.57901	0.168256	0.228902
ENST00000534105	0.0294438	0.250379	0.562433	-0.0869655	-0.378939	0.263362	-0.144813	0.103828	0.346631	0.404122	0.204893	0.219021	0.216417	-0.189548	0.57901	0.168256	0.228902
ENST00000400777	0.0973903	-0.0920601	-0.0517003	0.201156	-0.391864	0.197423	0.069725	0.179906	-0.146096	0.623413	0.175549	0.428582	0.277381	0.0696284	-0.121512	0.0673958	-0.0112752
ENST00000474305	0.234279	-0.154462	-0.0162298	0.172093	-0.390365	0.139051	0.106215	0.202386	-0.165804	0.616458	0.211895	0.454754	0.331767	0.0244951	-0.092718	0.127176	0.0397692
ENST00000320153	0.285245	0.408268	0.506457	0.0219923	-0.274465	0.50732	0.234699	-0.134514	0.603124	0.178869	0.218973	-0.0573625	-0.150446	0.104248	0.849086	0.356106	0.409001
ENST00000483899	0.239318	0.33613	0.439423	-0.0643729	-0.343008	0.541361	0.140802	-0.10985	0.542915	0.0359863	-0.0349589	-0.0229515	-0.110653	0.190928	0.716549	0.27128	0.221318
ENST00000535217	0.0706476	0.428723	-0.0886814	-0.496974	0.00800389	0.0640285	0.321825	-0.310362	-0.10197	-0.187354	0.100154	-0.117665	-0.209331	-0.110912	0.387397	0.0421348	-0.0757713
ENST00000542254	0.0765731	0.161711	-0.0680275	-0.24892	0.462271	-0.0430436	-0.239654	-0.0118594	-0.159106	-0.319987	-0.696739	-0.182719	0.184277	-0.152211	-0.407407	-0.0480644	-0.139105
ENST00000470694	-0.067625	-0.216827	-0.228699	-0.222349	0.493714	-0.358152	-0.242763	-0.0535526	-0.171454	-0.458504	-0.24075	0.0362774	-0.0739754	0.0946697	-0.443946	-0.399975	-0.18308
ENST00000368018	0.387886	0.181647	0.144358	0.384054	0.497052	0.0734019	-0.085056	-0.374512	0.255969	-0.0383942	0.0190121	-0.123782	-0.108561	-0.21715	0.00850508	0.514153	0.361759
ENST00000534320	-0.017695	-0.133249	0.383513	-0.11694	-0.325603	0.29587	0.327868	0.185523	0.403704	0.392985	-0.0255131	0.344112	0.203399	0.386593	0.376431	-0.124584	0.38575
ENST00000533182	-0.0240207	0.290142	0.750145	0.365672	0.0954221	0.0722843	-0.271906	-0.107246	0.677756	0.391195	0.361451	0.0458658	0.0804165	-0.0917988	0.450977	0.548233	0.493324
ENST00000469048	-0.0240207	0.290142	0.750145	0.365672	0.0954221	0.0722843	-0.271906	-0.107246	0.677756	0.391195	0.361451	0.0458658	0.0804165	-0.0917988	0.450977	0.548233	0.493324
ENST00000532788	-0.0486242	0.198899	0.55336	0.592342	0.0250119	0.100618	-0.158317	-0.160911	0.602936	0.40337	0.315159	-0.148129	0.244136	-0.0686861	0.252736	0.598493	0.537372
ENST00000540717	0.150821	0.0993212	0.437811	0.274688	-0.306717	0.444776	0.379653	0.0634637	0.56069	0.674539	0.0811733	0.0221855	0.410923	0.34585	0.442723	0.280481	0.731571
ENST00000336830	0.520583	0.397489	0.415771	0.0708869	0.191638	0.0674393	-0.0623918	-0.636016	0.395059	0.158831	0.141039	-0.0351759	0.0819254	0.193457	0.310212	0.678218	0.361499
ENST00000494448	0.12266	0.343699	0.345199	0.0386571	0.419742	0.262938	-0.303658	0.107224	0.280535	0.119554	-0.104343	-0.131278	0.185087	-0.221549	0.198528	0.226664	0.537184
ENST00000532585	0.403759	0.612854	0.401481	0.137275	-0.0537862	0.410012	0.12471	-0.153837	0.525463	0.40283	0.0807936	0.154134	0.326294	-0.0726851	0.426346	0.541934	0.538925
ENST00000528367	0.394963	0.309953	0.624611	0.310317	-0.0463438	0.260948	0.100803	-0.267576	0.439552	0.141406	0.185565	-0.0233398	-0.0237485	-0.18645	0.44886	0.878992	0.306153
ENST00000525405	0.567054	-0.139335	0.300604	-0.293342	0.0710582	0.322379	0.378246	0.0216975	0.0722804	-0.0460691	-0.219768	0.0157776	-0.0477544	0.302894	0.280266	0.322734	0.330866
ENST00000531709	-0.0780065	-0.011222	0.63971	0.500991	-0.074415	-0.0466087	-0.00390258	-0.257625	0.500063	0.131159	0.0914669	-0.0999851	-0.0667066	0.0677087	0.193277	0.390601	0.28638
ENST00000531131	0.378252	-0.0515602	0.26865	-0.267971	0.24821	0.126784	-0.307584	0.265084	0.12669	-0.270828	-0.294667	0.307361	-0.183821	0.223686	0.104859	0.076228	-0.0235602
ENST00000492066	0.280104	0.620986	0.419721	0.26293	-0.2676	0.32375	0.0181434	0.0459366	0.557714	0.406496	0.287317	0.582246	0.0356793	-0.244321	0.411563	0.552608	0.124283
ENST00000491231	0.280104	0.620986	0.419721	0.26293	-0.2676	0.32375	0.0181434	0.0459366	0.557714	0.406496	0.287317	0.582246	0.0356793	-0.244321	0.411563	0.552608	0.124283
ENST00000544138	0.0675319	0.775473	-0.0892198	0.00417677	-0.0217109	0.408364	-0.142748	-0.00598678	0.300237	0.319428	0.149735	-0.0356059	0.370918	-0.0970806	0.318804	0.214694	0.297544
ENST00000540288	0.267142	0.451021	0.232388	-0.460893	-0.118972	0.0632641	-0.299256	0.274638	0.0699684	0.084523	-0.138564	0.321164	0.112136	-0.0452167	0.314136	0.0400369	-0.18119
ENST00000394532	0.196417	-0.0217424	0.563455	0.348154	0.181523	0.0157315	0.0602869	-0.301003	0.313096	0.036385	0.0899214	-0.356132	-0.0105637	-0.112012	0.202672	0.644366	0.381787
ENST00000309032	0.197687	-0.0154533	0.564775	0.348951	0.18123	0.0205504	0.0605094	-0.302031	0.316699	0.037935	0.0897332	-0.356972	-0.0110033	-0.112651	0.206806	0.646676	0.384417
ENST00000546201	0.00776443	0.614043	0.00360507	-0.186765	-0.0441641	0.0592206	0.0269021	-0.108554	0.294554	-0.02076	0.101887	-0.113266	0.0273247	0.38303	0.206689	0.266977	-0.026623
ENST00000528355	-0.123716	-0.0570139	0.457654	-0.176666	0.672284	-0.232499	-0.200221	-0.231076	0.120482	-0.187782	-0.256571	-0.342382	0.0270478	-0.0263081	-0.0275885	0.162043	0.37346
ENST00000320631	0.488946	0.0339501	0.450661	0.471177	0.100932	0.307339	0.0215671	0.0323723	0.247826	0.405327	0.261903	0.131179	0.340795	-0.254299	0.186263	0.792962	0.574489
ENST00000359393	0.488946	0.0339501	0.450661	0.471177	0.100932	0.307339	0.0215671	0.0323723	0.247826	0.405327	0.261903	0.131179	0.340795	-0.254299	0.186263	0.792962	0.574489
ENST00000528516	0.588952	0.230513	0.281933	0.0295441	0.132821	0.0801575	-0.0929837	-0.011638	0.210442	-0.107116	-0.255963	-0.171835	0.588389	-0.229321	0.0962328	0.385802	0.321285
ENST00000526825	0.26583	0.135787	0.521927	-0.224066	0.248818	0.280221	-0.13859	-0.0775191	0.295233	0.2422	0.124515	0.219675	0.109434	-0.00404528	0.465823	0.240981	0.482029
ENST00000533115	0.537531	0.51244	0.587223	0.329325	0.0134842	0.305365	0.0536413	-0.276168	0.626971	0.149392	0.197332	0.0210578	0.187395	-0.109578	0.485099	0.928828	0.469744
ENST00000527920	0.537531	0.51244	0.587223	0.329325	0.0134842	0.305365	0.0536413	-0.276168	0.626971	0.149392	0.197332	0.0210578	0.187395	-0.109578	0.485099	0.928828	0.469744
ENST00000534824	0.509893	0.114523	0.297307	0.453005	-0.261509	0.302134	-0.0538531	-0.183299	0.485539	0.347714	0.208138	0.495637	-0.23072	0.0276303	0.256148	0.387133	0.0375177
ENST00000532881	0.0736857	-0.0657078	0.233044	-0.00331358	-0.182782	0.0531233	-0.102092	0.273498	0.1176	0.310169	-0.0659762	0.839445	-0.00314726	0.113426	-0.0408079	0.0953579	-0.129788
ENST00000376757	-0.212925	0.0520877	0.292551	-0.136311	-0.378672	0.188552	0.0191321	0.00249592	0.000600914	0.113976	0.0536333	-0.260757	-0.0276424	-0.312507	0.437156	-0.124431	-0.0209894
ENST00000528964	0.163985	0.448999	0.368455	0.345574	-0.247684	0.276128	-0.0442952	-0.149566	0.271267	0.525288	0.390302	-0.167426	0.383025	-0.0962049	0.491525	0.623682	0.499127
ENST00000537042	0.456449	0.340827	0.294792	-0.181337	0.356702	-0.0636706	-0.053434	0.0141605	0.309262	-0.162314	-0.199629	0.333373	-0.14258	0.0612044	0.0714245	0.285054	0.0192208
ENST00000545777	0.240733	0.257714	-0.0792543	0.288625	-0.227258	0.12849	-0.241996	-0.176356	0.00973536	0.414913	0.563694	0.00599906	-0.2793	-0.233528	0.335732	0.197032	-0.0778825
ENST00000531178	0.0310307	0.0754608	0.272356	-0.176382	0.249082	0.0792857	0.120164	-0.0144727	0.206109	0.204533	0.0791944	-0.172682	0.12624	0.297936	0.274811	0.123803	0.482705
ENST00000529645	0.62001	0.0260856	0.203036	-0.0407436	0.401165	0.487295	-0.207921	0.0740992	0.229387	0.128438	-0.0549295	0.32239	-0.0781612	0.0879328	0.191103	0.240003	0.428836
ENST00000526446	0.490656	0.227402	0.259217	-0.0456603	0.121534	0.663994	-0.257892	0.324848	0.217271	0.465156	0.0243308	0.309154	0.155442	0.0997866	0.382502	0.209415	0.554846
ENST00000524810	0.0628281	0.307238	0.145321	0.0341142	-0.364472	0.499729	-0.208733	0.448395	0.0730512	0.603833	0.0804197	0.168322	0.273375	0.076778	0.355078	-0.0350303	0.267025
ENST00000529993	0.118532	0.183487	0.256067	0.471786	-0.130561	0.220787	-0.171478	-0.139503	0.636534	0.22909	0.213204	0.142949	0.0532689	-0.111659	0.290563	0.253008	0.241348
ENST00000469045	0.504986	0.0151142	0.502083	0.210792	-0.243127	0.0906657	0.195567	-0.0762436	0.259763	0.202971	0.159651	0.062765	0.308027	0.0928875	0.328921	0.717983	0.291693
ENST00000489538	0.509569	0.102382	0.481017	0.314269	-0.24747	0.188963	0.217816	-0.103399	0.323369	0.191587	0.196525	0.0551183	0.294246	0.0803856	0.353197	0.814536	0.367277
ENST00000497186	0.504986	0.0151142	0.502083	0.210792	-0.243127	0.0906657	0.195567	-0.0762436	0.259763	0.202971	0.159651	0.062765	0.308027	0.0928875	0.328921	0.717983	0.291693
ENST00000565125	-0.100328	0.458788	0.0400244	-0.43074	0.441616	-0.0574296	0.133244	0.154671	-0.0516553	-0.202338	-0.277611	0.148088	-0.271284	-0.286839	-0.0311517	0.078993	-0.157592
ENST00000430580	-0.0554609	0.311915	0.217002	0.299942	-0.287121	0.181291	-0.0556136	0.0849717	0.575766	0.0783707	0.0860022	0.0995801	-0.256947	0.240805	0.300102	0.0434	0.0199824
ENST00000536559	0.0402686	0.101147	0.23227	0.368817	0.117517	0.136317	0.210085	0.0600197	0.136409	0.345975	0.205048	-0.24085	0.226389	-0.08091	0.196414	0.489687	0.592694
ENST00000279147	-0.0767382	0.869464	0.0631483	-0.11086	-0.0122739	0.128208	-0.133959	0.156357	0.251658	0.0862331	0.126134	0.221411	-4.05e-06	-0.208305	0.252562	0.276467	-0.106016
ENST00000536870	-0.0767382	0.869464	0.0631483	-0.11086	-0.0122739	0.128208	-0.133959	0.156357	0.251658	0.0862331	0.126134	0.221411	-4.05e-06	-0.208305	0.252562	0.276467	-0.106016
ENST00000537272	-0.0767382	0.869464	0.0631483	-0.11086	-0.0122739	0.128208	-0.133959	0.156357	0.251658	0.0862331	0.126134	0.221411	-4.05e-06	-0.208305	0.252562	0.276467	-0.106016
ENST00000535657	-0.0767382	0.869464	0.0631483	-0.11086	-0.0122739	0.128208	-0.133959	0.156357	0.251658	0.0862331	0.126134	0.221411	-4.05e-06	-0.208305	0.252562	0.276467	-0.106016
ENST00000535542	-0.0352814	0.883952	0.00384002	-0.239812	0.0785767	-0.00414191	-0.00675265	-0.00536662	0.299763	-0.10378	-0.0690109	-0.0198045	0.155296	-0.12795	0.217192	0.170007	-0.0428199
ENST00000543562	-0.0762483	0.742689	0.166577	-0.174236	0.228877	0.0479669	-0.0544445	0.104568	0.174892	0.0784984	0.204837	-0.0009407	-0.00299059	-0.268583	0.26987	0.338582	0.111347
ENST00000539414	-0.00301195	0.736678	0.0981674	-0.110191	0.0416531	0.140369	0.118831	-0.0229854	0.236587	0.0904182	0.116676	-0.0616438	0.112367	-0.137208	0.249657	0.399231	0.12894
ENST00000441922	-0.00301195	0.736678	0.0981674	-0.110191	0.0416531	0.140369	0.118831	-0.0229854	0.236587	0.0904182	0.116676	-0.0616438	0.112367	-0.137208	0.249657	0.399231	0.12894
ENST00000529120	0.347505	-0.134257	-0.0212133	0.328943	-0.267787	0.33643	0.48434	-0.108875	0.0998643	0.303089	0.524854	-0.0278454	-0.198289	-0.0517246	0.376556	0.226042	0.312733
ENST00000525200	0.0447409	0.475716	0.597104	-0.257229	0.192446	0.202894	0.327177	0.0137812	0.358983	0.043103	-0.073006	0.0731874	-0.170252	-0.154608	0.454526	0.377975	0.282473
ENST00000525593	0.355851	0.148829	0.0703269	0.204844	-0.173141	0.246049	-0.104847	0.0425225	0.0476236	0.462768	0.321119	0.129582	0.547169	-0.149431	0.0955121	0.400817	0.296097
ENST00000527963	0.35033	0.16439	0.614966	0.568952	-0.131083	0.611699	0.102437	-0.0681579	0.629949	0.559124	0.184907	0.143771	0.323279	0.0503523	0.413796	0.793203	0.727238
ENST00000535985	0.592881	0.802298	0.271893	0.0798	-0.0372443	0.299582	-0.11868	-0.104049	0.452529	0.361297	0.262891	-0.0207118	0.258709	-0.139542	0.531435	0.564799	0.355259
ENST00000445069	0.0595846	0.101006	-0.723293	-0.0227793	0.0420829	0.238225	-0.086143	0.200335	-0.326064	-0.0327918	-0.0879251	0.309568	-0.0929178	0.0299789	-0.366506	-0.278184	-0.286458
ENST00000544490	-0.0609637	0.0684381	0.433734	0.12826	-0.111161	0.222857	0.0566166	0.133066	0.608779	0.0945183	-0.0691879	0.0927371	0.156725	0.154487	0.220446	-0.00917273	0.266796
ENST00000435507	-0.0609637	0.0684381	0.433734	0.12826	-0.111161	0.222857	0.0566166	0.133066	0.608779	0.0945183	-0.0691879	0.0927371	0.156725	0.154487	0.220446	-0.00917273	0.266796
ENST00000537837	0.347028	0.486195	0.373229	-0.0937141	0.324675	0.45303	0.0629141	0.0331512	0.509166	0.16333	-0.256631	0.0445987	0.0551216	0.0436353	0.40203	0.253728	0.539145
ENST00000541999	0.347028	0.486195	0.373229	-0.0937141	0.324675	0.45303	0.0629141	0.0331512	0.509166	0.16333	-0.256631	0.0445987	0.0551216	0.0436353	0.40203	0.253728	0.539145
ENST00000534905	0.460604	0.075549	-0.199338	-0.0820315	0.153807	0.0752061	-0.260993	-0.0824865	-0.162747	0.363422	0.561332	0.290631	-0.167227	0.10981	0.117373	0.0822547	0.0151073
ENST00000064780	-0.131403	-0.194702	0.150605	-0.140783	-0.184326	0.0701145	0.782518	-0.0769321	0.0702343	0.205146	0.134067	-0.146308	-0.156787	0.0323432	0.334802	-0.155849	0.26
ENST00000527820	0.0339709	-0.0307578	-0.0564935	-0.17995	0.0860581	-0.0414486	0.00650358	0.237532	-0.0270003	0.139206	-0.0348368	0.714683	0.142442	-0.0463989	-0.198959	-0.130634	-0.0243374
ENST00000443276	0.0339709	-0.0307578	-0.0564935	-0.17995	0.0860581	-0.0414486	0.00650358	0.237532	-0.0270003	0.139206	-0.0348368	0.714683	0.142442	-0.0463989	-0.198959	-0.130634	-0.0243374
ENST00000528070	-0.142156	-0.100293	-0.0634536	-0.142797	0.356941	-0.149069	-0.228165	0.0339078	0.18295	-0.142432	-0.224071	0.195382	-0.0898518	0.677321	-0.342752	-0.185207	-0.0632674
ENST00000531352	-0.119755	-0.108482	-0.0470786	-0.124708	-0.292959	0.0289065	0.835318	0.144185	-0.140602	-0.0553737	-0.0731191	-0.13806	-0.0421964	-0.0587095	0.0220008	0.0324152	-0.0429338
ENST00000525861	-0.144947	-0.155253	-0.126259	-0.162938	-0.290639	-0.0417834	0.883945	0.15431	-0.187387	-0.138284	-0.163145	-0.14892	-0.0797719	-0.0913719	-0.032119	-0.111503	-0.132856
ENST00000278544	-0.141817	-0.14857	-0.113901	-0.157752	-0.293253	-0.0302081	0.882525	0.153787	-0.180948	-0.125391	-0.149244	-0.148231	-0.0740593	-0.0865748	-0.023258	-0.0881392	-0.118741
ENST00000531461	-0.102152	-0.015292	-0.0862025	-0.0576818	-0.183079	-0.0491058	0.143431	-0.130845	-0.234522	-0.183376	0.0376483	-0.0086162	-0.0237723	-0.216507	-0.136458	0.0943533	-0.295675
ENST00000465313	-0.0422379	0.214715	0.367027	-0.0107817	-0.214776	0.599874	-0.0692786	-0.067198	0.380081	0.300179	0.421814	0.0350181	-0.189116	-0.139456	0.745832	0.101654	0.332321
ENST00000354286	-0.0422379	0.214715	0.367027	-0.0107817	-0.214776	0.599874	-0.0692786	-0.067198	0.380081	0.300179	0.421814	0.0350181	-0.189116	-0.139456	0.745832	0.101654	0.332321
ENST00000526325	-0.0422379	0.214715	0.367027	-0.0107817	-0.214776	0.599874	-0.0692786	-0.067198	0.380081	0.300179	0.421814	0.0350181	-0.189116	-0.139456	0.745832	0.101654	0.332321
ENST00000534603	0.167032	-0.0565675	0.053756	-0.0759186	-0.268576	-0.0644288	-0.169796	-0.0414444	-0.229257	0.160276	0.272456	0.355559	-0.288203	-0.117179	0.184381	0.0245754	-0.304858
ENST00000419909	0.485749	-0.154712	0.495322	0.157612	-0.150625	0.335551	0.00211155	-0.0304654	0.363888	0.0375975	0.113705	0.285702	-0.0992495	0.164513	0.331412	0.417826	0.163924
ENST00000320230	0.159394	0.126618	0.264112	0.735063	-0.0474725	0.194418	-0.11239	-0.1311	0.594598	0.289843	0.0688493	-0.213525	0.393778	0.154007	0.0879936	0.437296	0.545972
ENST00000483887	0.0667002	0.114408	0.339047	0.210979	-0.168524	0.800297	-0.14879	0.111138	0.542416	0.607542	0.253652	0.0845172	0.109062	0.21343	0.600415	0.0627885	0.647142
ENST00000392029	0.607806	-0.0738205	0.0755294	0.0343007	0.179336	0.164548	-0.275548	-0.0868444	0.0894863	0.0962208	-0.011038	-0.0923927	0.229132	0.204066	0.0908997	0.368501	0.277829
ENST00000367558	-0.086574	0.0337973	0.206019	0.237682	-0.201801	0.467108	-0.0249935	0.203252	0.338737	0.372027	-0.121226	-0.0955413	0.703159	0.0698045	0.136751	0.0895034	0.593557
ENST00000235307	-0.00262681	-0.0381851	0.62495	0.000245722	-0.163242	0.524742	-0.0454518	0.153818	0.399678	0.307592	-0.023684	0.314639	0.144702	0.0415241	0.399462	0.175386	0.403492
ENST00000528004	-0.0425302	0.174727	-0.107523	-0.00209791	-0.278694	0.249734	-0.0311905	0.375533	0.0768201	0.36653	0.483247	0.682302	-0.0617633	-0.169967	0.279558	-0.059122	-0.0491928
ENST00000449825	0.0718789	0.549401	0.540067	-0.192692	-0.113232	0.458651	-0.221992	0.0647004	0.453249	0.320012	-0.0469819	0.0334973	0.174608	-0.0716279	0.619322	0.243086	0.339229
ENST00000532909	-0.0272936	0.512412	-0.10004	-0.132126	-0.141064	0.545245	-0.218269	0.0184254	0.115918	0.277885	-0.00900875	-0.045209	0.130123	-0.0459108	0.333009	0.00553715	0.128155
ENST00000323578	0.0718789	0.549401	0.540067	-0.192692	-0.113232	0.458651	-0.221992	0.0647004	0.453249	0.320012	-0.0469819	0.0334973	0.174608	-0.0716279	0.619322	0.243086	0.339229
ENST00000534207	0.0718789	0.549401	0.540067	-0.192692	-0.113232	0.458651	-0.221992	0.0647004	0.453249	0.320012	-0.0469819	0.0334973	0.174608	-0.0716279	0.619322	0.243086	0.339229
ENST00000528521	0.523479	0.669778	0.00726999	0.189414	0.0622662	0.3019	-0.0321515	-0.0534613	0.372002	-0.00433898	-0.0767907	0.0154796	0.307241	-0.0741428	0.134702	0.616933	0.171422
ENST00000534254	0.325933	0.136816	0.351502	0.0804696	-0.448171	0.32346	0.307181	0.0748878	0.346813	0.280055	0.315446	0.12971	0.0141763	-0.182767	0.691453	0.230776	0.254659
ENST00000534147	0.241732	0.170326	-0.0433932	0.39995	-0.161209	-0.0161228	0.521609	-0.353018	0.193348	-0.0866243	-0.00784279	-0.0324734	-0.113238	-0.116242	-0.0135105	0.476417	-0.0996498
ENST00000396648	0.230419	0.0756576	-0.0749229	0.446629	-0.195427	-0.0201832	0.38217	-0.371005	0.140152	0.00234142	0.259908	-0.0123885	-0.172156	-0.0642945	0.0766928	0.481835	-0.0774262
ENST00000299576	0.230419	0.0756576	-0.0749229	0.446629	-0.195427	-0.0201832	0.38217	-0.371005	0.140152	0.00234142	0.259908	-0.0123885	-0.172156	-0.0642945	0.0766928	0.481835	-0.0774262
ENST00000528426	0.194261	0.298295	0.0135736	0.0426318	-0.268137	0.521699	-0.109913	-0.0318677	0.34051	0.36417	-0.155887	-0.236768	0.483699	0.379594	0.282755	0.0682597	0.370482
ENST00000533233	0.554137	0.701119	0.251856	-0.0455312	-0.137755	0.285109	-0.299251	-0.0989298	0.401346	0.350203	-0.0108527	0.17003	0.334968	0.270906	0.334566	0.444331	0.111111
ENST00000497827	-0.00441831	0.0250767	0.00660735	-0.0916956	0.12785	0.521564	-0.0161486	0.106068	0.0618309	0.172006	-0.0488982	-0.157313	0.448599	0.149235	0.167794	0.0204295	0.630589
ENST00000469076	-0.00441831	0.0250767	0.00660735	-0.0916956	0.12785	0.521564	-0.0161486	0.106068	0.0618309	0.172006	-0.0488982	-0.157313	0.448599	0.149235	0.167794	0.0204295	0.630589
ENST00000534562	0.324226	-0.0431475	0.366895	-0.561684	0.0888835	0.0444473	-0.0775012	0.273251	-0.221572	0.127335	0.152559	0.198192	0.309274	-0.0374606	0.28834	0.183828	0.239084
ENST00000485839	0.25771	0.439634	0.0147053	-0.330479	0.122638	-0.0411116	-0.0602084	-0.196862	0.156031	-0.0197963	0.239184	-0.0198735	-0.168664	-0.0807332	0.38052	-0.133679	0.0254688
ENST00000487787	0.525671	0.703898	0.290221	-0.316308	0.357724	0.370468	-0.295383	-0.095218	0.304797	0.136212	0.0271073	0.168343	0.106708	0.033967	0.413099	0.422991	0.331286
ENST00000343110	0.113711	0.107731	0.271273	0.122928	-0.00106422	0.440991	-0.277785	0.467159	0.308894	0.295029	-0.368295	0.549245	0.25541	0.276937	-0.095672	0.0620469	0.203754
ENST00000515494	0.295552	-0.0175143	0.457123	-0.0929739	-0.123529	0.426086	0.302575	0.223071	0.164387	0.147143	-0.204839	0.202503	0.341074	0.0863016	0.304095	0.502834	0.463016
ENST00000360066	0.188845	-0.128706	0.405473	-0.116099	-0.146659	0.413258	0.379693	0.312094	0.16078	0.11993	-0.418747	0.160965	0.341005	0.105162	0.255564	0.188745	0.476449
ENST00000463473	0.531206	0.389547	0.49024	-0.314909	0.151118	0.186977	0.00935204	0.063227	0.156818	0.181712	0.0297953	0.10742	0.399533	0.132587	0.369602	0.609191	0.445747
ENST00000541960	0.30219	0.202337	0.0554154	0.113522	0.136809	-0.234594	-0.0790256	-0.825103	0.00053002	-0.275871	0.209496	-0.346263	-0.300766	-0.126111	0.122568	0.418781	-0.154817
ENST00000539408	0.181953	0.138717	-0.120076	0.0577027	0.109148	-0.144957	-0.0620836	-0.845897	-0.10575	-0.195645	0.202776	-0.631881	0.0529592	-0.0176622	0.048765	0.289417	0.0384917
ENST00000537201	0.181953	0.138717	-0.120076	0.0577027	0.109148	-0.144957	-0.0620836	-0.845897	-0.10575	-0.195645	0.202776	-0.631881	0.0529592	-0.0176622	0.048765	0.289417	0.0384917
ENST00000542722	0.148904	0.0804895	-0.186448	-0.0144132	0.198808	-0.359242	-0.065585	-0.791725	-0.175536	-0.437324	0.156517	-0.390168	-0.490515	-0.0992779	-0.0266091	0.0983392	-0.36326
ENST00000540424	0.148904	0.0804895	-0.186448	-0.0144132	0.198808	-0.359242	-0.065585	-0.791725	-0.175536	-0.437324	0.156517	-0.390168	-0.490515	-0.0992779	-0.0266091	0.0983392	-0.36326
ENST00000361549	-0.0139278	0.145135	0.740842	0.245673	0.0378696	0.0549472	-0.132163	0.235855	0.542251	0.221567	0.00381159	0.522128	0.0401753	-0.127674	0.221136	0.493177	0.2282
ENST00000546728	-0.0657356	-0.00312176	0.111588	-0.136626	-0.15237	0.187468	0.730307	-0.0365959	0.0943061	-0.147963	-0.231607	0.0251293	0.0376843	0.171787	0.0753672	0.133488	0.13814
ENST00000543201	0.490116	-0.00210903	0.159841	-0.0856378	-0.319062	-0.111109	-0.208991	0.0803554	-0.0823801	0.163993	-0.0800392	-0.178426	0.773676	0.149642	0.0910683	0.200009	0.187935
ENST00000538526	0.490116	-0.00210903	0.159841	-0.0856378	-0.319062	-0.111109	-0.208991	0.0803554	-0.0823801	0.163993	-0.0800392	-0.178426	0.773676	0.149642	0.0910683	0.200009	0.187935
ENST00000540016	0.0864309	0.212827	0.00491955	0.215709	-0.115289	0.136516	-0.169928	-0.205212	0.207516	0.414942	0.822582	0.155214	-0.177073	0.107284	0.360971	0.268843	0.132816
ENST00000537496	-0.0056254	0.0360882	-0.0264168	0.157657	-0.12134	0.107374	-0.202654	-0.125079	0.0964084	0.453355	0.91487	0.143865	-0.238351	0.066684	0.390636	0.0713276	0.129724
ENST00000544051	0.0864309	0.212827	0.00491955	0.215709	-0.115289	0.136516	-0.169928	-0.205212	0.207516	0.414942	0.822582	0.155214	-0.177073	0.107284	0.360971	0.268843	0.132816
ENST00000541763	0.0864309	0.212827	0.00491955	0.215709	-0.115289	0.136516	-0.169928	-0.205212	0.207516	0.414942	0.822582	0.155214	-0.177073	0.107284	0.360971	0.268843	0.132816
ENST00000358906	0.583125	0.238822	0.596528	-0.121858	0.272226	0.0838568	0.0699213	-0.187719	0.314138	0.0826991	0.144071	-0.169483	0.0157633	0.0667585	0.435028	0.574548	0.456295
ENST00000538780	0.583125	0.238822	0.596528	-0.121858	0.272226	0.0838568	0.0699213	-0.187719	0.314138	0.0826991	0.144071	-0.169483	0.0157633	0.0667585	0.435028	0.574548	0.456295
ENST00000536390	0.217652	0.173576	0.195086	0.401387	-0.0796142	0.68759	0.0606949	0.497374	0.424485	0.480217	-0.0808125	0.306965	0.0679524	0.041399	0.207866	0.204269	0.428726
ENST00000377685	0.389647	0.655375	0.108683	0.0413979	-0.253216	-0.0359113	-0.232366	-0.130574	0.154791	0.24172	0.269894	-0.0862866	0.471953	-0.176361	0.324842	0.508172	0.0221263
ENST00000395494	-0.0770317	-0.0193103	-0.447929	0.0372166	-0.0966656	-0.00218275	-0.255018	0.00871245	-0.332657	-0.0609995	-0.311021	-0.112419	-0.0268472	0.0454152	-0.36088	-0.158756	-0.423875
ENST00000547838	0.214842	0.733086	0.237397	0.291674	-0.376	0.486868	-0.120711	-0.247725	0.412798	0.445568	0.189444	-0.0330856	0.159893	-0.0396399	0.463986	0.463804	0.161384
ENST00000361483	0.214842	0.733086	0.237397	0.291674	-0.376	0.486868	-0.120711	-0.247725	0.412798	0.445568	0.189444	-0.0330856	0.159893	-0.0396399	0.463986	0.463804	0.161384
ENST00000392658	0.214842	0.733086	0.237397	0.291674	-0.376	0.486868	-0.120711	-0.247725	0.412798	0.445568	0.189444	-0.0330856	0.159893	-0.0396399	0.463986	0.463804	0.161384
ENST00000450786	0.219988	0.717456	0.26298	0.255956	-0.385987	0.444742	-0.106168	-0.218385	0.376507	0.424532	0.141064	-0.028762	0.184308	-0.0236359	0.432889	0.459938	0.134429
ENST00000550104	0.0568732	0.244604	0.728066	0.111243	-0.306882	0.446485	-0.0661203	0.360281	0.621038	0.554321	0.211051	0.474861	0.108293	-0.141775	0.61552	0.192174	0.373088
ENST00000483311	0.0568732	0.244604	0.728066	0.111243	-0.306882	0.446485	-0.0661203	0.360281	0.621038	0.554321	0.211051	0.474861	0.108293	-0.141775	0.61552	0.192174	0.373088
ENST00000475132	0.0643909	0.237071	0.795104	0.125861	-0.284938	0.383951	-0.0752574	0.314679	0.620073	0.545642	0.21019	0.445854	0.103099	-0.154121	0.608557	0.262286	0.365078
ENST00000550844	0.0643909	0.237071	0.795104	0.125861	-0.284938	0.383951	-0.0752574	0.314679	0.620073	0.545642	0.21019	0.445854	0.103099	-0.154121	0.608557	0.262286	0.365078
ENST00000549711	-0.244945	-0.195499	-0.0873732	-0.0555775	-0.174848	-0.231729	-0.00553046	0.734865	-0.173814	0.197231	0.286612	0.506066	-0.0239088	-0.174716	-0.0829182	-0.25103	-0.20171
ENST00000545145	0.228822	0.0591979	0.442976	0.117568	-0.0751558	0.195819	0.314832	-0.224596	0.317771	0.0721949	0.117257	0.113612	-0.250346	-0.0619268	0.378097	0.256386	0.249829
ENST00000547718	0.188337	0.259344	0.420888	-0.019609	-0.175584	0.0705776	-0.155856	0.655245	0.2799	0.370745	0.059554	0.752421	0.290826	-0.193124	0.196927	0.153913	0.0835192
ENST00000257572	0.0808842	0.264225	-0.0166478	-0.521138	0.221237	-0.132769	0.0301454	-0.246283	-0.0436701	-0.124231	0.37459	-0.229423	-0.166546	0.0387851	0.408634	-0.180411	0.127764
ENST00000550505	0.137654	0.22448	0.0802215	-0.409051	0.243123	-0.159954	0.0744911	-0.416279	-0.00484019	-0.0560318	0.3719	-0.367223	-0.0783333	0.143739	0.404399	-0.00997383	0.265534
ENST00000546420	-0.0473968	-0.0722902	-0.344269	-0.305642	0.868803	-0.191705	-0.0914956	-0.222346	-0.280904	-0.611019	-0.346252	-0.26264	-0.17527	0.0432254	-0.480903	-0.0625603	-0.00413687
ENST00000537312	-0.108447	0.481869	0.149576	-0.0636659	0.235899	-0.238355	-0.126011	-0.0497455	0.194835	0.0572439	0.00391949	-0.159771	0.162785	0.141478	-0.0829401	0.192812	0.031025
ENST00000261826	-0.00516357	0.419913	0.204754	0.196097	-0.152509	-0.105724	-0.163708	0.0481021	0.223276	0.365413	0.159084	-0.0181622	0.213519	0.0880078	0.0325638	0.217338	-0.0198747
ENST00000541564	-0.00813475	0.3549	0.23311	0.17336	-0.134964	-0.0791653	-0.168338	0.00842319	0.158624	0.341351	0.154563	0.00904595	0.0960547	0.0642012	0.0327366	0.213637	-0.0622165
ENST00000535600	0.00409517	0.369604	0.281194	0.22796	-0.134718	-0.041806	-0.133178	0.0489644	0.125489	0.397208	0.166248	0.0517551	0.13679	-0.154115	0.0549697	0.27589	-0.00813092
ENST00000537265	0.242816	0.267762	0.71872	-0.000991422	0.220082	0.355114	-0.174764	0.0964408	0.464729	0.144497	-0.179681	-0.0739125	0.434888	-0.119472	0.429421	0.38112	0.733855
ENST00000537171	0.324298	0.276064	0.668029	-0.0652232	0.316806	0.273961	-0.196135	0.00206348	0.462108	-0.0784135	-0.307619	-0.0396386	0.33283	-0.0429529	0.304726	0.416166	0.583258
ENST00000541212	-0.077758	-0.00987116	0.113436	0.00635491	-0.282642	-0.306969	0.0774042	0.314896	-0.107731	0.227914	0.107639	0.272043	0.074931	-0.224415	-0.119555	0.00695673	-0.290662
ENST00000361654	0.0640375	-0.0897843	0.11459	-0.0818371	0.751326	-0.221599	-0.140245	-0.288352	-0.123533	-0.186068	0.120959	-0.149241	-0.307746	-0.14821	-0.0775242	0.28981	0.224228
ENST00000541108	0.187688	-0.0626929	0.0265393	0.0928512	0.346907	0.169816	-0.292047	0.737219	0.0471914	0.0459846	-0.120698	0.388776	0.124072	-0.159913	-0.166172	0.0111303	0.18263
ENST00000356987	0.569184	0.434998	0.458795	0.236018	-0.0603082	0.227953	-0.174487	-0.269531	0.416561	0.274136	0.268995	-0.162649	0.332811	-0.386506	0.473889	0.58476	0.366434
ENST00000267202	-0.0718067	0.0190727	0.328773	-0.211402	-0.195168	-0.0477066	0.383776	0.0225399	0.434122	-0.218998	-0.306875	-0.0458392	-0.1753	0.413688	0.248423	-0.082147	-0.0437491
ENST00000280562	-0.199808	0.22381	-0.0683024	-0.16524	-0.131929	-0.017288	0.137269	0.130515	-0.0136236	-0.182881	-0.481146	0.193526	-0.296236	-0.0725809	-0.195324	-0.15617	-0.559528
ENST00000542749	-0.199808	0.22381	-0.0683024	-0.16524	-0.131929	-0.017288	0.137269	0.130515	-0.0136236	-0.182881	-0.481146	0.193526	-0.296236	-0.0725809	-0.195324	-0.15617	-0.559528
ENST00000546049	0.0722175	-0.0260472	0.15042	-0.402173	0.583912	-0.0539643	0.00426816	-0.199047	-0.151238	-0.374695	-0.197399	-0.369241	-0.0666629	-0.255648	0.106769	0.0608534	0.252753
ENST00000541205	0.889549	0.0234551	0.267344	-0.0180973	-0.0463131	0.260984	0.0155423	-0.0698238	0.101085	0.239098	0.17803	0.0837087	0.185276	0.01343	0.3784	0.376713	0.376209
ENST00000544327	0.889549	0.0234551	0.267344	-0.0180973	-0.0463131	0.260984	0.0155423	-0.0698238	0.101085	0.239098	0.17803	0.0837087	0.185276	0.01343	0.3784	0.376713	0.376209
ENST00000418937	0.00845692	0.451557	0.0223178	0.295791	-0.188993	0.60895	-0.35266	-0.162495	0.491616	0.567141	0.236187	0.0357064	0.0498157	0.354125	0.364748	0.135871	0.309194
ENST00000442489	-0.27653	-0.0344303	0.405917	-0.350537	0.115133	-0.0877128	-0.277486	0.0405328	-0.0840445	0.108686	0.00531523	-0.0309726	-0.0971685	-0.0579189	0.237164	-0.224514	0.03902
ENST00000228872	-0.27653	-0.0344303	0.405917	-0.350537	0.115133	-0.0877128	-0.277486	0.0405328	-0.0840445	0.108686	0.00531523	-0.0309726	-0.0971685	-0.0579189	0.237164	-0.224514	0.03902
ENST00000376744	0.46968	0.550897	0.482546	0.183427	-0.196643	0.365398	-0.319424	0.0825774	0.534481	0.419793	0.0173158	0.428908	0.314237	0.264808	0.364911	0.486983	0.301678
ENST00000413816	0.28121	0.46988	0.456294	0.464131	-0.0963055	0.575767	-0.518665	0.0977553	0.755224	0.658571	0.186729	0.351708	0.378132	0.128786	0.38255	0.497513	0.516628
ENST00000441390	0.266087	0.452674	0.395486	0.445346	-0.0498001	0.561539	-0.547587	0.100795	0.713522	0.61978	0.156475	0.28949	0.407202	0.111095	0.334061	0.447502	0.515505
ENST00000536942	-0.108417	0.027783	0.444157	0.436371	-0.134154	0.0334272	0.0714672	-0.0329413	0.668392	0.36721	-0.0215857	0.365521	0.0479068	0.394937	0.0552731	0.320617	0.241442
ENST00000538548	0.199417	0.298503	0.365435	-0.157136	0.556933	-0.145356	-0.210725	-0.312449	0.0673138	0.0140866	0.0823215	-0.379065	0.300005	-0.238116	0.147963	0.374058	0.449749
ENST00000537848	-0.0416652	0.0443986	0.0522777	0.093001	-0.0702402	0.187503	-0.218277	0.0197486	0.0629963	0.470817	0.872774	0.0058351	-0.053112	-0.208268	0.521793	-0.0388054	0.344475
ENST00000360564	0.185443	0.420637	-0.0408916	0.19928	-0.208947	0.336379	-0.361095	-0.0116066	0.196296	0.71667	0.385963	0.235961	0.224875	-0.0226644	0.266723	0.105956	0.197999
ENST00000535291	0.185443	0.420637	-0.0408916	0.19928	-0.208947	0.336379	-0.361095	-0.0116066	0.196296	0.71667	0.385963	0.235961	0.224875	-0.0226644	0.266723	0.105956	0.197999
ENST00000537064	0.0624657	-0.150771	-0.158615	-0.291416	0.40597	-0.23928	0.0369251	0.246094	-0.557334	-0.555764	-0.299372	-0.168271	0.0897157	-0.528242	-0.374594	0.0393058	-0.197666
ENST00000545677	0.540884	0.320067	0.113725	0.0405595	-0.104084	0.324499	-0.181902	0.218766	0.202843	0.0664759	-0.163728	-0.0504749	0.598067	-0.0770487	0.223095	0.240511	0.372258
ENST00000541618	0.258864	0.339332	0.575685	-0.0355797	0.152421	0.424127	-0.0739395	-0.0584018	0.635766	0.123494	-0.270785	0.0913997	0.490642	0.19924	0.351141	0.363868	0.672669
ENST00000358064	0.622441	0.182581	0.429303	0.524145	-0.0893486	0.339499	-0.277012	-0.0120081	0.409037	0.360599	0.221998	0.207951	0.369683	-0.111379	0.225988	0.853412	0.384162
ENST00000539745	0.581581	0.459278	0.396354	0.535609	-0.154222	0.257055	0.00458367	-0.0102333	0.603595	0.327246	0.0570831	0.206432	0.425221	-0.0669781	0.216542	0.847352	0.37711
ENST00000477030	-0.477469	-0.0837934	-0.165991	-0.0890916	0.220081	-0.138084	0.105199	-0.279549	-0.0959784	-0.396594	-0.23391	-0.347351	-0.186364	-0.288651	-0.250711	-0.190809	-0.203323
ENST00000430507	0.171196	0.421975	0.0445017	0.230894	-0.16338	0.699405	-0.123367	0.242185	0.360349	0.463089	0.190713	0.336629	-0.0274506	-0.171742	0.357304	0.0410598	0.232098
ENST00000361463	-0.162423	0.194672	-0.00791866	0.00979241	-0.183437	-0.0578134	-0.178518	-0.0352229	-0.0278469	-0.114845	0.0671486	-0.145403	-0.255379	-0.389118	0.141066	-0.17097	-0.357136
ENST00000554533	-0.0606487	0.510793	0.445026	-0.270895	0.457391	-0.183856	-0.18627	0.041823	0.286602	-0.0498036	-0.128744	-0.0520734	0.349344	-0.242259	0.123076	0.233951	0.300237
ENST00000451599	0.497555	0.490741	0.254143	-0.0378076	-0.13711	0.011586	-0.272251	-0.302542	0.340199	0.043451	0.286242	0.276472	0.11704	-0.0547079	0.312672	0.470347	-0.131572
ENST00000337335	0.579634	0.524599	0.602331	0.0955811	-0.140208	0.47698	0.138818	-0.00537537	0.573817	0.392218	0.0095384	0.0703946	0.597852	0.0147758	0.518185	0.692162	0.627608
ENST00000535520	0.349359	0.662711	0.1557	0.142335	0.25791	0.105751	-0.23952	-0.405821	0.489233	-0.109855	-0.00325996	-0.0677771	-0.0290464	0.146436	0.116872	0.589455	0.0805652
ENST00000543809	0.0542892	0.647575	0.27601	0.152017	0.276762	0.0583919	-0.323375	-0.418089	0.582926	-0.0774239	-0.0613982	-0.118971	-0.113881	0.167222	0.147594	0.430709	0.0925998
ENST00000493030	0.0322644	0.276102	-0.0919782	-0.00878754	0.257774	-0.0941462	-0.0755553	0.152494	0.193524	0.0399028	0.0149595	0.0733559	0.146219	-0.278633	-0.0576243	-0.189478	0.0704699
ENST00000378525	-0.0949032	0.44886	0.24465	0.223886	-0.0235024	0.0672721	0.0715816	-0.327665	0.352192	-0.135799	-0.154155	0.157024	-0.179429	-0.089755	0.106616	0.484169	-0.0600037
ENST00000313737	0.209901	-0.0856667	-0.197398	-0.174761	0.114091	-0.610925	0.111189	-0.497561	-0.375479	-0.153413	0.273376	-0.399286	0.0865246	-0.166408	-0.157453	0.133419	-0.223888
ENST00000395758	-0.0366229	-0.00798154	0.316646	0.135186	-0.268842	0.165722	-0.116734	-0.209074	0.33509	0.123618	0.11149	-0.210594	0.188025	-0.164196	0.289034	0.0039102	0.133366
ENST00000395740	0.642848	0.22112	0.486351	0.116161	-0.218031	0.126877	0.211903	0.203363	0.334652	0.218927	-0.0388128	0.153446	0.322435	0.0618629	0.41721	0.596621	0.37747
ENST00000493087	0.642848	0.22112	0.486351	0.116161	-0.218031	0.126877	0.211903	0.203363	0.334652	0.218927	-0.0388128	0.153446	0.322435	0.0618629	0.41721	0.596621	0.37747
ENST00000475463	0.0854645	0.0740939	0.651545	0.203622	-0.251579	0.0208299	-0.154909	-0.151926	0.265818	0.236218	0.0372645	-0.0482252	0.112936	0.0550563	0.354736	0.338093	0.251753
ENST00000502666	-0.0351543	0.253189	0.212888	0.124328	-0.103141	0.879795	-0.0190304	0.131355	0.366037	0.444165	0.0924677	0.10624	0.175241	0.19759	0.446832	0.202941	0.617619
ENST00000514502	-0.0351543	0.253189	0.212888	0.124328	-0.103141	0.879795	-0.0190304	0.131355	0.366037	0.444165	0.0924677	0.10624	0.175241	0.19759	0.446832	0.202941	0.617619
ENST00000478199	0.235686	0.343818	0.0517339	-0.448532	0.39069	-0.523544	-0.0068586	-0.32175	-0.145163	-0.385261	-0.294044	-0.19347	0.188891	-0.18634	-0.186876	0.11301	-0.161879
ENST00000374601	0.439296	0.211528	0.106918	0.371482	0.282774	0.262682	-0.318891	-0.158751	0.150573	-0.204971	-0.123518	-0.0589311	-0.0637297	-0.16338	-0.0246709	0.637278	0.106464
ENST00000492982	0.181588	-0.0240595	-0.06067	0.0633989	-0.182205	0.268585	0.24219	-0.0728181	-0.114908	-0.0954777	-0.301228	-0.0743421	0.0520454	0.0346622	0.0547702	0.108248	0.0223397
ENST00000318160	-0.132725	-0.0188452	0.196177	0.487488	0.10554	0.103009	-0.308113	0.18338	0.245173	-0.0713891	-0.482618	0.136234	0.11608	-0.213397	-0.325569	0.0606153	0.0381984
ENST00000331110	0.00813663	-0.141735	0.0376776	0.0636399	-0.227558	0.0584569	0.160283	0.0444991	-0.0562343	0.475152	0.874306	-0.0315079	-0.200801	-0.173725	0.502843	-0.0241677	0.228567
ENST00000374487	-0.375019	0.0474243	-0.330777	-0.277985	0.300076	-0.194182	-0.368272	0.05779	-0.000914721	-0.403982	-0.278268	-0.0993134	-0.0459318	0.10122	-0.299096	-0.6337	-0.257133
ENST00000314833	0.107469	-0.288253	0.339076	0.0477485	0.327917	0.340461	-0.0326973	0.0782946	0.334809	0.376202	-0.036287	0.110066	0.115785	0.393748	0.149352	-0.0128355	0.704347
ENST00000449969	0.273879	0.420799	0.334514	0.197831	-0.365264	0.303679	0.0751322	-0.0670874	0.465978	0.323285	0.178686	0.0430942	0.309502	-0.104861	0.390007	0.315627	0.150029
ENST00000505228	0.17967	0.0254004	0.580816	0.0239912	-0.25887	0.412367	-0.0058788	0.215647	0.230674	0.60094	0.361036	0.271961	0.0646157	0.0914074	0.573843	0.432249	0.4441
ENST00000550630	-0.0586747	-0.203847	0.103182	0.0948776	-0.0403996	-0.0986935	-0.218583	-0.0875505	-0.0671811	0.371903	0.763478	-0.0924028	0.0900934	-0.0918593	0.340042	0.0783291	0.289694
ENST00000461277	0.385177	0.28561	0.064359	0.5522	-0.103824	0.390614	-0.10916	0.135769	0.381744	0.413964	0.522125	0.136752	0.193878	-0.0589174	0.327826	0.635506	0.415789
ENST00000395324	0.541568	0.128907	0.47185	0.0832464	0.0478286	0.35674	-0.225745	0.00978675	0.441148	0.336822	-0.273831	0.328234	0.53542	0.230459	0.173325	0.396798	0.492251
ENST00000229022	0.541568	0.128907	0.47185	0.0832464	0.0478286	0.35674	-0.225745	0.00978675	0.441148	0.336822	-0.273831	0.328234	0.53542	0.230459	0.173325	0.396798	0.492251
ENST00000547065	0.238705	0.138995	0.3181	0.0436728	-0.459739	0.0368147	-0.0477589	-0.0384501	0.394489	0.126402	0.352726	0.006312	-0.0694349	0.121811	0.490699	0.0571051	-0.0874433
ENST00000355716	-0.105982	-0.380527	-0.21941	-0.214601	0.174581	-0.270871	0.0532072	0.219969	-0.565539	0.0842177	0.534281	-0.149107	-0.226122	-0.406805	0.039535	-0.262464	-0.0348712
ENST00000547765	0.216972	0.292097	0.209471	0.26314	-0.283854	0.141589	-0.420931	0.177195	0.218073	0.0534622	-0.331591	0.264486	0.325602	-0.220211	0.0149104	0.161853	-0.120049
ENST00000546732	0.462955	0.246013	0.671298	0.561296	-0.158018	0.171658	-0.272041	0.0707116	0.637361	0.470151	0.15399	0.46295	0.244986	0.0518082	0.270596	0.754971	0.333874
ENST00000504800	0.116046	0.0636504	0.196745	0.691786	-0.146187	0.262424	0.303445	-0.0681568	0.399279	0.440024	0.0591141	0.456296	0.022038	-0.0889156	-0.075697	0.488646	0.219924
ENST00000542485	0.0933236	0.146711	-0.11958	0.129171	-0.310174	0.0624487	-0.105836	0.0907074	-0.118984	0.0784803	-0.225443	-0.0457398	0.10469	-0.0928069	0.016666	0.109538	-0.175555
ENST00000257963	0.0933236	0.146711	-0.11958	0.129171	-0.310174	0.0624487	-0.105836	0.0907074	-0.118984	0.0784803	-0.225443	-0.0457398	0.10469	-0.0928069	0.016666	0.109538	-0.175555
ENST00000552671	-0.0168689	0.494118	0.468822	0.393725	-0.127678	0.270759	-0.0913533	-0.231806	0.565413	0.298076	0.157464	-0.033822	-0.00102207	0.0524857	0.482461	0.545255	0.405213
ENST00000327443	-0.155887	-0.118766	-0.100143	-0.00676032	-0.0746321	-0.114904	-0.0145878	0.775114	-0.218532	-0.136091	-0.108139	0.0102219	0.0118021	-0.28736	-0.108033	-0.198624	-0.192908
ENST00000505128	0.615472	0.310533	0.5209	0.181489	0.152323	0.057429	-0.267547	-0.24811	0.597122	0.15644	-0.0296616	0.331067	0.0693101	0.255189	0.181805	0.579656	0.22835
ENST00000209875	-0.255046	0.373616	0.200309	-0.0590827	-0.0926196	0.00991906	-0.152975	0.362601	0.267562	-0.0145419	0.108703	0.150305	0.0840075	0.187074	0.274137	0.0569459	0.118227
ENST00000550779	-0.112612	0.110303	0.219282	0.0317575	-0.120868	0.134798	-0.262343	-0.111203	0.470555	-0.0343457	-0.187972	0.11842	-0.115388	0.660415	0.109298	-0.057869	0.0248594
ENST00000435631	-0.226946	-0.084676	0.340378	0.211075	0.155804	-0.10661	-0.192765	-0.00798401	0.203064	0.333541	0.219992	-0.250858	0.379668	-0.0340286	0.156824	0.151357	0.599878
ENST00000553071	-0.226946	-0.084676	0.340378	0.211075	0.155804	-0.10661	-0.192765	-0.00798401	0.203064	0.333541	0.219992	-0.250858	0.379668	-0.0340286	0.156824	0.151357	0.599878
ENST00000550065	-0.206469	-0.1024	0.0906527	0.174951	-0.234696	-0.033039	0.462129	0.0355908	0.130805	-0.138303	0.128922	-0.32639	-0.220005	0.231729	0.135818	0.163564	0.0132838
ENST00000552916	0.308849	0.494955	0.0969228	0.103946	-0.102883	0.289301	0.199722	0.360451	0.448906	0.398168	0.107371	0.410453	0.275067	0.0597816	0.263496	0.252103	0.366579
ENST00000556415	0.203265	0.464349	0.545308	-0.0467685	-0.0453203	0.295666	-0.0703898	-0.11497	0.303549	0.420639	0.251993	-0.103385	0.22712	0.0255795	0.47879	0.446988	0.406127
ENST00000551594	-0.0254037	0.0534186	-0.0907021	-0.066317	-0.0197319	-0.193615	0.00687563	-0.107463	-0.102244	-0.350262	-0.0364331	-0.178989	0.0549964	0.0352392	0.0294987	-0.0637059	0.0205299
ENST00000408887	0.456445	0.544685	0.276912	0.48656	-0.0586224	0.127789	-0.0148233	-0.112869	0.427292	0.235988	0.157591	0.157101	0.185725	-0.149839	0.127398	0.8205	0.180633
ENST00000541102	0.310953	0.110829	0.305297	0.209817	0.0385557	-0.0429815	0.528781	-0.183109	0.222427	0.283054	0.345559	0.0358813	0.0755361	-0.267008	0.253968	0.506394	0.403469
ENST00000539925	0.310953	0.110829	0.305297	0.209817	0.0385557	-0.0429815	0.528781	-0.183109	0.222427	0.283054	0.345559	0.0358813	0.0755361	-0.267008	0.253968	0.506394	0.403469
ENST00000228918	0.310953	0.110829	0.305297	0.209817	0.0385557	-0.0429815	0.528781	-0.183109	0.222427	0.283054	0.345559	0.0358813	0.0755361	-0.267008	0.253968	0.506394	0.403469
ENST00000539084	-0.0127228	-0.0518705	0.35817	0.12519	-0.213364	-0.12277	0.388293	-0.201544	0.20171	0.0652958	-0.00576899	-0.0393528	0.0344483	-0.0593223	0.157523	0.312401	0.00625725
ENST00000556010	0.176864	0.201033	0.241805	0.258569	0.178637	0.0830189	-0.179188	0.123602	0.134424	0.00304481	0.0410079	0.256238	0.201029	-0.732336	0.0705038	0.295756	0.172564
ENST00000545407	-0.0127355	-0.119757	-0.00597283	-0.0788516	0.344461	0.0150675	-0.170529	0.345952	0.0394659	0.129509	-0.0601735	0.791356	-0.0845651	0.0598284	-0.28292	-0.0667941	0.00793165
ENST00000534930	-0.0127355	-0.119757	-0.00597283	-0.0788516	0.344461	0.0150675	-0.170529	0.345952	0.0394659	0.129509	-0.0601735	0.791356	-0.0845651	0.0598284	-0.28292	-0.0667941	0.00793165
ENST00000266383	0.227402	0.361772	0.532446	0.410223	-0.273574	0.332932	-0.391654	-0.059002	0.672432	0.190678	0.109143	0.346557	0.232071	0.0892817	0.304828	0.563347	0.151871
ENST00000366866	0.320809	0.119705	0.523595	0.161906	-0.272073	0.62477	0.362804	0.183121	0.507786	0.550294	0.156533	0.136437	0.374256	-0.00890427	0.610878	0.326807	0.770793
ENST00000374163	0.0289843	-0.205813	-0.27225	-0.0933401	-0.206461	0.0883541	0.193028	-0.132992	-0.269056	0.099382	0.451887	0.00395925	0.0735412	-0.0351124	0.144198	-0.207936	0.13916
ENST00000535718	0.318254	-0.0100609	-0.0211973	-0.0342724	-0.0639708	-0.0217018	-0.212877	-0.241934	0.033509	-0.196781	-0.065627	-0.0823382	-0.0185601	-0.214514	0.0406358	0.00846008	-0.216281
ENST00000378809	0.00114706	-0.0852369	0.0796961	-0.0311232	-0.126977	-0.0938943	0.0651758	-0.265245	-0.206405	0.05129	0.55798	0.0174407	-0.217148	-0.0601755	0.316479	0.155075	0.0332658
ENST00000328705	0.189926	-0.0983975	0.352118	-0.300036	0.0599144	-0.376717	0.281073	0.0270908	0.0502428	-0.0883583	-0.13795	-0.392333	0.212107	-0.0847527	0.218198	-0.0979276	0.213441
ENST00000266671	0.261327	0.456575	0.413968	-0.193951	-0.0230308	0.151563	-0.123966	-0.158159	0.448267	0.228547	0.463735	0.182699	0.00103752	0.0687539	0.594144	0.31277	0.251981
ENST00000416496	-0.0723307	0.267741	-0.235951	-0.204744	-0.0995461	-0.15763	-0.195775	-0.202577	0.02519	0.017732	0.0636739	-0.16853	-0.198783	0.632843	0.0104697	-0.178541	-0.31133
ENST00000247087	0.173619	0.419942	0.277926	0.244719	-0.278519	0.496264	-0.0872593	0.0146364	0.56635	0.198959	-0.0187013	0.515046	0.0663427	0.236345	0.271308	0.291148	0.147234
ENST00000374011	0.173619	0.419942	0.277926	0.244719	-0.278519	0.496264	-0.0872593	0.0146364	0.56635	0.198959	-0.0187013	0.515046	0.0663427	0.236345	0.271308	0.291148	0.147234
ENST00000539896	0.337554	0.112791	0.41883	0.34155	0.144293	0.244096	0.135618	-0.24048	0.332322	0.367259	0.258897	-0.263185	0.276983	-0.0748393	0.396417	0.598469	0.80198
ENST00000378528	0.919541	0.392458	0.0758761	-0.0610457	0.0023785	0.197465	-0.0403506	-0.103374	0.0603388	0.0437828	0.0219192	0.116769	0.237717	-0.0471891	0.242917	0.604176	0.107543
ENST00000547496	0.919541	0.392458	0.0758761	-0.0610457	0.0023785	0.197465	-0.0403506	-0.103374	0.0603388	0.0437828	0.0219192	0.116769	0.237717	-0.0471891	0.242917	0.604176	0.107543
ENST00000548715	0.919541	0.392458	0.0758761	-0.0610457	0.0023785	0.197465	-0.0403506	-0.103374	0.0603388	0.0437828	0.0219192	0.116769	0.237717	-0.0471891	0.242917	0.604176	0.107543
ENST00000549504	0.919541	0.392458	0.0758761	-0.0610457	0.0023785	0.197465	-0.0403506	-0.103374	0.0603388	0.0437828	0.0219192	0.116769	0.237717	-0.0471891	0.242917	0.604176	0.107543
ENST00000418984	-0.0794098	0.0613696	0.417268	-0.0104014	0.0528206	-0.150969	0.0048088	0.132352	-0.0126427	-0.0540254	-0.29167	-0.0165379	0.00901324	0.0143071	-0.0641918	0.301049	-0.0565233
ENST00000551065	0.31915	0.399897	0.433638	-0.138334	0.349481	0.235673	-0.0502908	0.360755	0.376817	0.0823647	0.0294388	0.13558	0.0899517	0.0717209	0.40812	0.426201	0.493118
ENST00000546138	0.410212	0.0700394	0.390917	-0.165268	-0.112785	0.169219	0.0638099	0.133187	0.056639	0.00962351	-0.0434779	0.0384826	0.376353	-0.114689	0.34978	0.495809	0.227611
ENST00000551123	-0.0163223	0.0369934	0.203497	-0.124739	-0.0358522	-0.379488	-0.138766	0.190433	-0.0470907	-0.141902	-0.257624	0.362472	0.20205	0.107504	-0.292733	0.0842163	-0.242261
ENST00000376355	-0.51569	0.0934485	-0.0327501	0.102861	0.0678424	-0.157813	-0.0584114	-0.363147	0.0431325	0.0575816	0.29003	-0.170041	-0.217669	-0.00262673	-0.0945278	-0.0665165	-0.177583
ENST00000376250	-0.0145583	0.130481	0.0574593	-0.0468649	-0.211827	0.114701	0.39999	-0.0853155	-0.0369493	0.175393	0.373487	-0.144552	-0.040416	0.0346227	0.311419	0.264901	0.213434
ENST00000455100	-0.0145583	0.130481	0.0574593	-0.0468649	-0.211827	0.114701	0.39999	-0.0853155	-0.0369493	0.175393	0.373487	-0.144552	-0.040416	0.0346227	0.311419	0.264901	0.213434
ENST00000539269	-0.0441778	-0.00644534	-0.111015	0.167717	0.833139	-0.0774799	-0.198158	-0.137458	0.0874382	-0.456015	-0.287702	-0.15044	-0.265497	-0.155128	-0.373267	0.140065	0.125071
ENST00000471555	0.00770679	-0.125878	0.179178	0.230352	0.734105	-0.0260922	-0.31716	-0.18706	0.104559	-0.309051	-0.215947	-0.146422	0.0323746	-0.165882	-0.328835	0.376447	0.289947
ENST00000487903	0.429127	0.244229	0.686297	0.372544	0.147833	0.237756	-0.267917	0.0516109	0.599055	0.0730147	-0.109261	0.0173006	0.142829	-0.0640376	0.352586	0.680318	0.465433
ENST00000415301	0.154931	0.180488	0.652895	0.406948	0.0785081	0.140394	-0.313486	0.0287603	0.613562	0.0578722	-0.110575	0.11368	0.0367798	0.126562	0.240461	0.594662	0.305214
ENST00000375403	0.193615	0.101509	0.00577001	0.355377	-0.0512789	0.0109983	-0.290544	0.0175293	0.07701	0.210195	0.697853	0.26223	-0.221512	-0.489711	0.206871	0.139391	-0.0593389
ENST00000434316	0.301452	0.105675	0.0459477	-0.172853	-0.0460199	0.00271202	0.566361	0.0830462	0.0865403	-0.0511008	-0.277271	0.426521	-0.0526215	-0.0414909	-0.0765147	0.086905	-0.104968
ENST00000542651	0.236664	0.562146	0.533747	0.0224188	0.236175	0.289094	-0.0866655	0.0435217	0.476042	0.185951	0.126203	-0.152026	0.236928	-0.0769484	0.53035	0.447297	0.662342
ENST00000527498	-0.094772	0.0891243	0.507066	-0.173303	-0.187236	0.0215779	0.707365	-0.106029	0.220161	0.134103	0.0219697	-0.18321	-0.0515849	0.0289438	0.455047	0.236915	0.33341
ENST00000526215	-0.303548	0.673576	0.0432936	-0.263988	-0.218531	0.159773	-0.0973929	0.186392	0.267038	0.102284	0.00799898	-0.117398	0.109717	-0.0189692	0.37086	-0.221145	-0.0593962
ENST00000525948	-0.303548	0.673576	0.0432936	-0.263988	-0.218531	0.159773	-0.0973929	0.186392	0.267038	0.102284	0.00799898	-0.117398	0.109717	-0.0189692	0.37086	-0.221145	-0.0593962
ENST00000480602	-0.169537	0.797713	0.0684025	-0.277325	-0.148908	0.0875229	-0.116951	0.13084	0.258108	0.0532896	0.0140503	-0.0901623	0.16739	-0.094366	0.366562	-0.0361089	-0.072419
ENST00000382778	0.288244	0.644353	-0.054044	-0.0955344	-0.0697469	0.377668	-0.0476833	-0.0407011	0.418591	0.246316	0.173794	-0.0677752	0.252377	0.319952	0.427146	0.0868286	0.329374
ENST00000304920	-0.386471	-0.174292	0.0465491	0.376307	-0.331298	0.0252443	0.189861	-0.0620397	0.102708	-0.0164054	0.188305	0.227707	-0.691743	-0.129038	0.0527019	-0.131178	-0.373641
ENST00000373520	0.215938	-0.0242866	0.0414591	0.0140346	-0.233226	0.0108645	0.0555329	0.0919311	-0.209993	-0.0827644	0.038928	0.0107637	0.235429	-0.0165079	0.0823489	0.431341	-0.0126535
ENST00000527513	0.0610795	0.0511632	0.152899	0.024923	-0.204553	0.140024	0.199517	-0.037922	-0.0334749	0.00854029	0.166376	-0.00451288	0.072116	0.0827515	0.188181	0.459357	0.124758
ENST00000473294	0.42787	0.432164	0.435856	0.561726	-0.188843	0.499117	-0.114072	-0.23297	0.604278	0.403474	0.0475714	-0.0212215	0.388161	-0.0313608	0.3603	0.74655	0.508548
ENST00000550338	0.280326	0.397902	-0.056059	0.58591	-0.2261	-0.0357087	-0.230779	-0.394371	0.220381	0.203853	0.311432	0.00786062	0.0220849	-0.0238623	0.0405713	0.476912	-0.128627
ENST00000378391	0.0643191	0.155082	-0.383443	0.112807	-0.401362	0.349685	-0.0108366	-0.0327075	-0.0240225	0.255251	-0.0354161	0.110231	-0.136118	0.345791	0.0314317	-0.0768229	-0.218261
ENST00000441472	0.2048	0.182758	0.264007	0.40803	-0.524009	0.350122	-0.088169	0.124772	0.443399	0.3422	-0.0198383	0.409458	0.345598	0.0886003	0.279083	0.373323	0.177189
ENST00000270722	0.2048	0.182758	0.264007	0.40803	-0.524009	0.350122	-0.088169	0.124772	0.443399	0.3422	-0.0198383	0.409458	0.345598	0.0886003	0.279083	0.373323	0.177189
ENST00000494062	0.0482264	0.253374	0.0300743	-0.0372903	0.00534365	0.37117	-0.239287	-0.176879	0.315765	-0.0157799	-0.184561	0.109043	-0.0396831	0.467292	0.18729	0.186049	0.130068
ENST00000485002	-0.14659	0.353354	0.46191	0.287993	0.0360232	0.454979	-0.0159382	0.277586	0.775167	0.487134	-0.0426293	0.291324	0.0687545	0.140979	0.368962	0.183556	0.557535
ENST00000477548	0.12252	-0.0854629	-0.538947	-0.234564	0.185553	-0.296036	-0.221173	0.016475	-0.1746	-0.407178	-0.158552	-0.101107	0.0518698	0.166586	-0.356496	-0.451028	-0.318943
ENST00000339350	0.117396	-0.0535015	-0.527406	-0.170286	0.0654527	-0.261999	-0.177702	0.217886	-0.172368	-0.278855	-0.0702922	0.0250958	0.155342	0.0699529	-0.300424	-0.458978	-0.257577
ENST00000378206	0.117396	-0.0535015	-0.527406	-0.170286	0.0654527	-0.261999	-0.177702	0.217886	-0.172368	-0.278855	-0.0702922	0.0250958	0.155342	0.0699529	-0.300424	-0.458978	-0.257577
ENST00000475969	-0.150132	-0.0668065	-0.532272	-0.231341	0.162694	-0.21482	-0.216367	0.126301	-0.12087	-0.496804	-0.233399	-0.00910724	-0.128537	0.163013	-0.344624	-0.552766	-0.392327
ENST00000494120	0.365474	0.600543	0.439532	0.397566	-0.0745916	0.184812	-0.012618	-0.249259	0.565234	0.359036	0.0656581	0.00803937	0.26684	-0.104039	0.240005	0.776407	0.279126
ENST00000464085	0.302178	0.570646	0.353024	0.425329	-0.102512	0.250451	-0.0607723	-0.232166	0.615203	0.418096	0.0918782	0.0331522	0.232902	0.033449	0.207927	0.653066	0.266581
ENST00000432874	0.287699	0.27184	0.830068	0.0082655	0.00808333	0.572646	-0.0823819	0.127181	0.557196	0.528749	0.175732	0.117496	0.388209	-0.00801091	0.723169	0.514964	0.853461
ENST00000534097	0.496084	0.264741	0.444184	-0.173972	0.19973	0.484721	0.0213599	0.0562855	0.288707	0.296125	0.10213	-0.0835048	0.457751	-0.0388353	0.523382	0.394809	0.814303
ENST00000437645	0.184245	0.494253	0.477293	0.145416	-0.0929303	0.575764	0.00750684	0.402675	0.518374	0.61168	0.365389	0.0706947	0.375756	-0.159083	0.702895	0.433312	0.739362
ENST00000330210	0.497123	0.265778	0.447265	-0.150867	0.201731	0.488944	0.0188176	0.0505343	0.30199	0.301293	0.105286	-0.0836401	0.457607	-0.0400147	0.520968	0.40653	0.822467
ENST00000427468	0.497123	0.265778	0.447265	-0.150867	0.201731	0.488944	0.0188176	0.0505343	0.30199	0.301293	0.105286	-0.0836401	0.457607	-0.0400147	0.520968	0.40653	0.822467
ENST00000540011	0.184245	0.494253	0.477293	0.145416	-0.0929303	0.575764	0.00750684	0.402675	0.518374	0.61168	0.365389	0.0706947	0.375756	-0.159083	0.702895	0.433312	0.739362
ENST00000458109	0.282698	0.130283	0.445142	0.0372145	-0.164318	0.563168	-0.0590065	0.0593573	0.184838	0.216713	0.0842821	0.140701	0.220201	0.0109469	0.497371	0.498057	0.419465
ENST00000373012	0.365741	0.144692	0.385778	0.358625	-0.265061	0.204994	0.18574	-0.372731	0.217119	0.330079	0.301999	-0.428683	0.266326	-0.126008	0.430166	0.62828	0.396009
ENST00000538287	-0.0833721	0.459571	0.0158265	-0.238408	0.406833	0.00546681	-0.0657053	-0.18778	0.201758	-0.286489	-0.232379	-0.119636	-0.170458	-0.308139	0.0572744	-0.0100781	-0.0325831
ENST00000448493	0.333997	0.531979	0.55825	0.432498	-0.0460958	0.470494	-0.305966	0.0104028	0.787888	0.343444	0.287201	0.417001	0.0610644	0.129728	0.465765	0.71798	0.41157
ENST00000462797	-0.0907033	-0.127345	-0.139945	-0.118632	-0.092043	-0.232404	0.253805	-0.424549	-0.0521741	-0.350084	-0.140862	-0.854909	0.177244	0.19998	0.0203729	-0.164781	0.0138119
ENST00000495175	-0.0795671	-0.112453	-0.130813	-0.108763	-0.0781002	-0.209631	0.245015	-0.43068	-0.054634	-0.338828	-0.127964	-0.88015	0.170959	0.177202	0.0374148	-0.146499	0.0344145
ENST00000492612	-0.113498	-0.159944	-0.165119	-0.137434	-0.122051	-0.283426	0.268537	-0.410866	-0.0459775	-0.369168	-0.163429	-0.773054	0.186922	0.252961	-0.0229096	-0.201441	-0.0381473
ENST00000486825	-0.125089	-0.170412	-0.169394	-0.152899	-0.149538	-0.242267	0.276687	-0.37648	-0.0224058	-0.352711	-0.18311	-0.709112	0.196597	0.299647	-0.0157058	-0.230238	-0.0329675
ENST00000489945	-0.0907033	-0.127345	-0.139945	-0.118632	-0.092043	-0.232404	0.253805	-0.424549	-0.0521741	-0.350084	-0.140862	-0.854909	0.177244	0.19998	0.0203729	-0.164781	0.0138119
ENST00000553875	-0.00466676	-0.035768	0.497505	0.313578	-0.304297	0.632217	0.262876	0.368886	0.375528	0.518703	-0.0472598	0.32674	0.247167	0.0271153	0.282836	0.295162	0.500863
ENST00000554045	-0.10243	0.439941	-0.158549	-0.130446	-0.0866062	0.0587144	0.471252	-0.123467	0.112616	-0.148063	0.044455	-0.0629935	-0.152686	-0.180486	0.146397	0.119422	-0.105546
ENST00000262238	-0.144755	-0.281317	0.296037	0.0426651	-0.342278	-0.064953	0.285161	0.310258	0.0140256	0.273814	0.192882	0.520642	-0.0916722	-0.0899471	0.165906	-0.0919682	-0.0278325
ENST00000554224	0.225905	0.792719	0.219011	0.170392	-0.0926773	0.548229	-0.213836	0.0435963	0.591064	0.379001	0.0800381	0.0634721	0.446441	0.0946164	0.473325	0.439239	0.489794
ENST00000556715	0.225905	0.792719	0.219011	0.170392	-0.0926773	0.548229	-0.213836	0.0435963	0.591064	0.379001	0.0800381	0.0634721	0.446441	0.0946164	0.473325	0.439239	0.489794
ENST00000556868	0.225905	0.792719	0.219011	0.170392	-0.0926773	0.548229	-0.213836	0.0435963	0.591064	0.379001	0.0800381	0.0634721	0.446441	0.0946164	0.473325	0.439239	0.489794
ENST00000556307	0.00473684	0.0223207	0.094171	-0.307796	0.653756	-0.10083	-0.198008	0.0498437	-0.0988521	-0.0353274	-0.141493	0.19338	-0.278219	0.0628029	-0.214623	-0.0434187	-0.0232742
ENST00000559098	-0.0903121	-0.043839	0.391704	-0.175012	0.804651	-0.187445	-0.231943	-0.126009	0.0276377	-0.180613	-0.211868	-0.133453	-0.200881	-0.174149	-0.0939061	0.118954	0.276939
ENST00000560112	-0.0730763	-0.019556	0.420909	-0.152724	0.773294	-0.178811	-0.241388	-0.121774	0.0578065	-0.126967	-0.195378	-0.120457	-0.19448	-0.170915	-0.0744821	0.132366	0.277074
ENST00000560371	0.128073	0.27757	0.0351382	-0.0969521	-0.263805	0.0548566	-0.268298	-0.0667363	-0.0156422	-0.0918046	-0.112826	0.183283	-0.0550063	-0.0128978	0.0197472	0.0466439	-0.490376
ENST00000559406	-0.116842	0.279348	0.499982	0.404739	-0.0562936	0.403875	0.170724	-0.0551108	0.835619	0.284102	-0.0241171	0.0530211	0.0382171	0.341658	0.362361	0.463777	0.519271
ENST00000560562	-0.0501768	0.294621	0.547331	0.429938	-0.1978	0.457189	0.166009	0.0653519	0.877164	0.4163	0.0381145	0.132138	0.170018	0.371958	0.432089	0.46025	0.572998
ENST00000553652	0.478053	0.419912	0.45351	-0.019854	0.13496	-0.0604078	0.0485522	-0.259877	0.234084	-0.00464984	0.0287448	-0.408222	0.369589	-0.0323855	0.29477	0.723575	0.374633
ENST00000557082	-0.0168136	0.0659764	-0.0551249	-0.242856	0.637781	0.129	-0.0936805	-0.286784	0.052518	-0.285987	-0.145797	-0.263715	-0.128995	-0.143775	0.0259968	-0.0296874	0.27382
ENST00000252527	0.0826939	0.661563	0.0424891	-0.0154839	-0.155109	-0.014429	-0.0621605	0.0999727	0.141604	-0.0506097	0.0823032	0.154185	0.165298	-0.288947	0.192845	0.398095	-0.204217
ENST00000557353	0.27264	-0.048718	0.208314	0.363306	-0.175731	0.0162277	0.331816	-0.11084	0.152238	0.254271	0.109877	0.0806935	0.476817	0.0234793	0.00447177	0.537151	0.339827
ENST00000311852	-0.204037	0.449122	0.277884	0.236376	-0.227235	-0.115847	0.348533	0.0223924	0.420803	-0.0602471	-0.107369	-0.0464552	-0.122919	-0.300744	0.175682	0.20165	-0.0932227
ENST00000267396	0.416178	0.31844	0.391559	0.327337	0.0944955	0.348601	-0.0931876	-0.00415787	0.409429	0.544221	0.216094	0.237247	0.126621	-0.0976598	0.285673	0.680462	0.388893
ENST00000334454	0.149863	-0.126337	-0.0410217	-0.162924	0.674261	-0.238096	-0.0318126	-0.032357	-0.184939	-0.147734	-0.219636	-0.198499	0.475394	-0.18826	-0.353542	0.0944622	0.386673
ENST00000549185	-0.164799	0.06813	-0.320622	-0.309103	0.405583	-0.380797	-0.155181	-0.266103	-0.048502	-0.708797	-0.290848	-0.456424	-0.0996265	0.212072	-0.249862	-0.357635	-0.197698
ENST00000547378	0.240329	0.082674	-0.109875	-0.194035	0.273917	-0.350292	-0.0374985	-0.577095	0.0379923	-0.589943	-0.0626823	-0.432109	-0.0502819	0.190773	-0.0675514	0.00529087	-0.086363
ENST00000549838	0.551299	0.516934	0.106222	0.31285	-0.0901094	0.366136	-0.149115	-0.215699	0.260455	0.382739	0.339544	0.00363323	0.420295	-0.114004	0.325159	0.696027	0.431186
ENST00000555705	-0.206313	0.0281509	-0.379655	-0.313626	0.247957	-0.149607	0.169566	-0.0155132	-0.228927	0.0721742	0.24105	-0.346122	-0.0738546	-0.064013	0.0481576	-0.421902	0.0695726
ENST00000556162	0.382493	0.240736	0.0881688	-0.298737	-0.130019	0.000227837	-0.0192329	-0.359218	0.313435	-0.214431	0.118694	-0.144737	-0.177411	0.471487	0.382486	0.100427	-0.112061
ENST00000555416	0.442617	0.377235	0.0717235	-0.338438	-0.166923	-0.176116	0.022754	-0.359778	0.242278	-0.192244	0.211316	-0.17468	-0.0198982	0.331794	0.405188	0.158343	-0.111276
ENST00000556712	0.333587	0.552499	-0.0398439	-0.286806	-0.108515	-0.112595	-0.0862073	-0.345686	0.249769	-0.223883	0.234245	-0.165309	-0.0687826	0.107816	0.396627	0.118224	-0.180927
ENST00000554201	0.119837	0.161427	0.0687293	-0.257703	0.31618	-0.0842615	-0.252287	-0.264071	-0.0496497	-0.436056	-0.263417	0.14003	-0.449866	-0.194611	0.00438357	-0.0546343	-0.330662
ENST00000525153	0.186425	0.248963	0.60605	-0.267223	-0.0989359	-0.0598546	0.174884	0.0872277	0.116167	0.190324	0.0459149	0.0618999	0.302994	-0.255929	0.352595	0.217699	0.202062
ENST00000532911	-0.109224	0.431108	0.294653	-0.0591269	-0.0490241	-0.13735	-0.370171	0.0817975	0.440232	0.0281756	-0.112575	0.219074	-0.0480767	0.176583	0.092882	-0.0211826	-0.245676
ENST00000479383	-0.109224	0.431108	0.294653	-0.0591269	-0.0490241	-0.13735	-0.370171	0.0817975	0.440232	0.0281756	-0.112575	0.219074	-0.0480767	0.176583	0.092882	-0.0211826	-0.245676
ENST00000461066	-0.109224	0.431108	0.294653	-0.0591269	-0.0490241	-0.13735	-0.370171	0.0817975	0.440232	0.0281756	-0.112575	0.219074	-0.0480767	0.176583	0.092882	-0.0211826	-0.245676
ENST00000489897	0.28695	-0.187894	0.399942	-0.102247	0.0821026	0.0945992	0.111127	-0.15216	0.308628	-0.148432	-0.218603	-0.00624483	0.0727461	0.0874221	0.146161	0.140219	0.211
ENST00000530154	0.296762	-0.0587875	0.804943	0.0490222	0.222504	0.189183	-0.0253379	-0.0773715	0.399945	0.0917413	-0.191138	0.0835013	0.258585	-0.119503	0.310978	0.478076	0.578288
ENST00000533997	0.355089	-0.156749	0.646201	0.0358826	0.0404712	0.287368	0.126479	-0.0362501	0.326019	0.031221	-0.158446	0.126342	0.0428953	-0.00679015	0.316795	0.323745	0.420715
ENST00000490541	0.0880952	-0.216428	0.153444	-0.0440534	-0.131359	0.254497	0.215096	0.0830306	0.0703857	-0.027545	-0.17587	0.0616031	-0.0644884	0.160806	0.133441	-0.213146	0.182038
ENST00000469715	0.0880952	-0.216428	0.153444	-0.0440534	-0.131359	0.254497	0.215096	0.0830306	0.0703857	-0.027545	-0.17587	0.0616031	-0.0644884	0.160806	0.133441	-0.213146	0.182038
ENST00000372324	0.585387	0.358261	0.622726	0.289234	0.146537	0.103212	-0.0939907	-0.264061	0.554814	0.0937403	0.0634884	0.0529946	0.233416	0.0443732	0.312928	0.921098	0.439891
ENST00000434555	0.585387	0.358261	0.622726	0.289234	0.146537	0.103212	-0.0939907	-0.264061	0.554814	0.0937403	0.0634884	0.0529946	0.233416	0.0443732	0.312928	0.921098	0.439891
ENST00000372307	0.435491	0.403971	0.364137	0.207309	0.209017	-0.0331398	0.0412625	-0.202609	0.432901	0.125453	0.227067	0.0872764	0.178384	-0.0509397	0.22922	0.798688	0.34526
ENST00000395514	0.21977	0.103908	0.354967	0.713606	0.183738	0.0473512	-0.0993394	-0.0937923	0.497017	0.0663822	0.0845959	0.120253	-0.020033	-0.180567	-0.0228403	0.66036	0.244738
ENST00000491895	0.21977	0.103908	0.354967	0.713606	0.183738	0.0473512	-0.0993394	-0.0937923	0.497017	0.0663822	0.0845959	0.120253	-0.020033	-0.180567	-0.0228403	0.66036	0.244738
ENST00000555337	0.180974	0.926043	0.16067	-0.0937158	-0.063518	0.0917976	-0.134733	-0.0173787	0.341038	0.0736262	0.0647026	-0.0839645	0.179522	-0.0752289	0.40809	0.40693	0.055061
ENST00000555229	0.180974	0.926043	0.16067	-0.0937158	-0.063518	0.0917976	-0.134733	-0.0173787	0.341038	0.0736262	0.0647026	-0.0839645	0.179522	-0.0752289	0.40809	0.40693	0.055061
ENST00000545307	0.180974	0.926043	0.16067	-0.0937158	-0.063518	0.0917976	-0.134733	-0.0173787	0.341038	0.0736262	0.0647026	-0.0839645	0.179522	-0.0752289	0.40809	0.40693	0.055061
ENST00000551823	-0.186122	0.0825183	0.130648	-0.0718324	0.296553	-0.0841341	-0.0679795	-0.224388	0.101108	-0.24209	0.0646834	-0.642025	-0.0867746	0.115037	0.245267	-0.0487147	0.332288
ENST00000267512	0.300644	0.911031	0.305628	0.0175541	-0.0346832	0.559186	-0.0727741	-0.00947452	0.583398	0.240062	0.0038095	0.071641	0.214559	-0.0329525	0.539611	0.513047	0.375129
ENST00000436278	0.300644	0.911031	0.305628	0.0175541	-0.0346832	0.559186	-0.0727741	-0.00947452	0.583398	0.240062	0.0038095	0.071641	0.214559	-0.0329525	0.539611	0.513047	0.375129
ENST00000479335	0.356778	0.18358	0.124247	0.0685415	0.020198	0.288557	-0.086676	0.0865405	-0.0797784	0.303405	0.164764	0.077531	0.290985	-0.188321	0.131134	0.299602	0.242384
ENST00000488612	-0.118407	0.0351401	-0.315114	-0.284486	0.590746	0.061845	-0.0560701	-0.200597	-0.138359	-0.207915	-0.0315843	-0.307644	-0.0390235	-0.137745	-0.0460421	-0.267268	0.254009
ENST00000528081	-0.264226	-0.169811	0.00537244	-0.297676	0.719589	-0.0745056	-0.193099	-0.106182	-0.248072	-0.232738	-0.440645	0.0042672	-0.200932	0.02275	-0.43314	-0.181977	-0.0187267
ENST00000557061	0.128419	0.333932	0.533961	0.53762	-0.17789	0.393529	-0.236429	-0.148893	0.878522	0.328825	-0.0105746	0.114623	0.217623	0.264274	0.383999	0.428605	0.490854
ENST00000216658	0.128419	0.333932	0.533961	0.53762	-0.17789	0.393529	-0.236429	-0.148893	0.878522	0.328825	-0.0105746	0.114623	0.217623	0.264274	0.383999	0.428605	0.490854
ENST00000555123	0.128419	0.333932	0.533961	0.53762	-0.17789	0.393529	-0.236429	-0.148893	0.878522	0.328825	-0.0105746	0.114623	0.217623	0.264274	0.383999	0.428605	0.490854
ENST00000554070	-0.0695259	0.0036718	0.606528	0.376996	0.320878	-0.113293	-0.0895266	-0.2478	0.583662	-0.00406298	-0.0990932	-0.187934	-0.0708259	0.0443757	0.0956118	0.333671	0.378039
ENST00000555330	-0.037826	-0.129826	0.712063	0.141781	0.361715	-0.091576	0.0136224	-0.187644	0.465624	-0.0187622	-0.125573	-0.173551	-0.0651478	0.0259135	0.183382	0.291039	0.45768
ENST00000298351	0.106838	0.445555	0.687114	0.156628	-0.191048	0.595013	0.052901	-0.0491021	0.631921	0.422993	0.0621401	-0.0637216	0.0409166	0.0472571	0.758676	0.363378	0.61717
ENST00000556310	-0.0216959	0.018069	-0.255622	0.228677	0.092008	0.145349	0.151663	-0.446085	-0.136001	-0.129796	-0.115692	-0.180389	-0.527838	0.201449	-0.186916	0.0844598	-0.182968
ENST00000557431	0.458658	0.480776	0.129619	0.42486	-0.00936515	0.356219	-0.0289885	-0.22078	0.258261	0.146953	0.0375552	-0.0412822	0.108988	-0.0931372	0.141234	0.789352	0.20217
ENST00000556048	0.0364476	0.245694	0.450953	0.225811	-0.0590008	0.36662	0.0145588	-0.150355	0.252515	0.512643	0.181946	0.00149684	-0.0209287	-0.0234529	0.297816	0.32464	0.316017
ENST00000523837	0.0763625	0.123148	0.281627	-0.178241	-0.39583	0.472219	0.185808	-0.125784	0.0776703	0.265608	-0.0412042	0.260399	-0.159844	0.0817483	0.343836	0.0856759	-0.0835238
ENST00000556726	0.304642	0.854512	0.469647	0.235033	-0.0389225	0.417322	-0.129968	0.0222149	0.67535	0.360921	-0.0139487	0.120226	0.443225	-0.131198	0.43	0.704304	0.460453
ENST00000389856	0.0982203	0.401872	0.382928	-0.0278237	-0.199197	0.384642	-0.30255	0.0288063	0.396846	0.204934	-0.0120245	0.143389	-0.22991	0.0532013	0.443096	-0.0388041	-0.0255953
ENST00000553403	0.0982203	0.401872	0.382928	-0.0278237	-0.199197	0.384642	-0.30255	0.0288063	0.396846	0.204934	-0.0120245	0.143389	-0.22991	0.0532013	0.443096	-0.0388041	-0.0255953
ENST00000555589	0.462283	0.172082	0.343961	0.497351	-0.143791	0.285883	-0.182506	-0.171765	0.316591	0.370077	0.155944	-0.00391709	0.548339	-0.117527	0.199984	0.553845	0.506169
ENST00000556603	0.501859	0.0536705	0.617728	0.385906	-0.0478035	0.134823	-0.278079	-0.12165	0.515963	0.430131	0.130149	0.422047	-0.0512973	0.147191	0.247616	0.520586	0.217983
ENST00000267615	0.501859	0.0536705	0.617728	0.385906	-0.0478035	0.134823	-0.278079	-0.12165	0.515963	0.430131	0.130149	0.422047	-0.0512973	0.147191	0.247616	0.520586	0.217983
ENST00000554824	0.492237	-0.0326446	0.398046	0.187145	0.151457	0.216847	-0.123868	-0.199436	0.263485	-0.0438065	-0.200396	0.198059	-0.00914665	0.0760239	-0.0564434	0.569603	0.0661071
ENST00000472624	-0.313958	-0.163569	-0.229117	-0.391682	0.471449	0.0975648	-0.0829447	-0.148799	-0.167769	-0.524433	-0.294777	-0.280221	-0.26704	0.211132	-0.197195	-0.355609	0.0100521
ENST00000555815	-0.0201441	0.260511	0.0511135	0.130193	0.148935	0.670761	0.0228187	0.179119	0.230483	0.301181	-0.0245513	0.0932559	0.0574865	0.243576	0.14629	0.358228	0.446347
ENST00000564734	-0.000698734	0.0126409	0.233906	0.0806898	-0.256709	-0.0548941	-0.0401383	0.214269	0.166845	0.263479	-0.19075	-0.0802793	0.89281	0.168103	-0.0428187	0.115048	0.324354
ENST00000565280	0.394464	-0.0792504	0.0363592	0.0757159	-0.23511	0.0917127	-0.153485	-0.226308	0.0570607	-0.0741985	-0.0661412	-0.119007	0.0155421	0.51086	0.0365626	0.312195	-0.137981
ENST00000478631	0.446455	0.309141	0.78803	0.315393	0.0630467	0.321341	-0.127337	-0.24124	0.742232	0.266615	0.122081	-0.00135543	0.0983327	0.015328	0.593624	0.612447	0.634337
ENST00000395871	0.334644	-0.0837457	0.00643947	-0.167232	-0.190076	0.391537	0.491992	-0.00761707	-0.150582	0.0304512	-0.0481394	-0.0101887	0.191716	-0.0758527	0.205757	0.225089	0.205741
ENST00000312553	0.334644	-0.0837457	0.00643947	-0.167232	-0.190076	0.391537	0.491992	-0.00761707	-0.150582	0.0304512	-0.0481394	-0.0101887	0.191716	-0.0758527	0.205757	0.225089	0.205741
ENST00000558588	0.13022	0.385807	0.105048	-0.0362796	-0.0662844	0.172838	-0.131885	0.546567	0.302534	0.28475	-0.170361	0.493584	0.591247	0.26637	-0.0237416	0.214449	0.216336
ENST00000481262	0.288735	0.733255	0.0559342	0.00725241	-0.489092	0.199964	0.0531913	-0.188448	0.444629	0.278163	0.00152841	0.105101	0.175149	0.28012	0.377778	0.21146	-0.0650042
ENST00000558777	-0.237732	-0.219594	-0.136905	0.0660889	-0.279301	0.393171	-0.100181	0.620053	-0.0786716	0.395015	0.192435	0.0037197	0.221629	-0.0253604	0.143753	-0.383484	0.226025
ENST00000559238	0.0639748	0.392395	0.297266	-0.0341112	-0.144195	-0.0337187	-0.649059	0.254105	0.238866	0.278826	0.355349	0.0346229	0.183011	-0.0689099	0.379687	0.054963	-8.57e-05
ENST00000344320	0.216696	0.214797	0.384823	-0.152373	-0.197502	-0.150514	-0.341243	-0.0461914	0.19654	0.273794	0.0880244	0.341529	-0.0541327	0.276258	0.245792	0.126461	-0.19345
ENST00000558357	0.844185	0.337131	0.150154	0.134625	0.0853777	0.345937	0.0828664	-0.0635908	0.183797	0.225508	-0.00347438	0.28801	0.0999363	-0.10567	0.159594	0.583916	0.23232
ENST00000512970	0.0523887	0.341724	0.612877	-0.101384	0.26758	0.101957	-0.303885	0.022337	0.366588	0.118851	0.148414	0.0634085	0.0748082	-0.10313	0.474953	0.445268	0.386365
ENST00000487292	0.707044	0.0697959	0.389727	0.0555605	-0.127763	0.0681102	-0.0212547	-0.0811391	0.282108	0.227329	0.0563406	0.231765	0.391709	-0.122762	0.248835	0.40123	0.250759
ENST00000458630	-0.212264	-0.272942	-0.202235	0.433606	-0.0985056	-0.0624687	-0.125441	-0.336436	0.108522	0.13542	0.47651	-0.028385	-0.508145	0.264252	-0.0402214	-0.022766	-0.149088
ENST00000451277	-0.212264	-0.272942	-0.202235	0.433606	-0.0985056	-0.0624687	-0.125441	-0.336436	0.108522	0.13542	0.47651	-0.028385	-0.508145	0.264252	-0.0402214	-0.022766	-0.149088
ENST00000561220	-0.0584081	-0.333614	0.343412	-0.166015	-0.0676757	-0.227332	0.336312	0.235448	-0.0163345	0.180301	-0.0305863	-0.29001	0.430459	0.173733	0.090589	-0.0544549	0.369688
ENST00000311841	-0.271905	0.0214278	-0.266014	0.380341	-0.398765	0.0320569	-0.192437	0.187103	-0.100672	0.311225	0.150095	-0.058233	0.253945	0.193344	-0.141254	-0.148924	-0.0773253
ENST00000560730	0.234048	-0.131812	0.234188	-0.0897211	-0.259996	0.0645627	-0.0226738	0.226612	-0.213462	0.217716	-0.223725	0.374734	-0.0394296	-0.135982	-0.0502417	0.0198258	-0.256242
ENST00000414150	0.0493502	0.0592191	0.208897	0.292042	0.529573	0.0130324	-0.413232	-0.0942305	0.350593	-0.0358413	0.191295	0.0715422	-0.33282	-0.301287	0.0612286	0.123676	0.181575
ENST00000425300	0.0493502	0.0592191	0.208897	0.292042	0.529573	0.0130324	-0.413232	-0.0942305	0.350593	-0.0358413	0.191295	0.0715422	-0.33282	-0.301287	0.0612286	0.123676	0.181575
ENST00000561022	-0.0381429	-0.240507	-0.339937	-0.24004	0.507203	-0.337082	0.207715	-0.106288	-0.462538	-0.141766	0.206278	-0.192806	0.0277747	-0.395225	-0.258846	-0.168246	0.101188
ENST00000559007	-0.0598762	0.36058	0.101028	-0.0952	0.268384	-0.173121	0.247088	0.142255	0.00760017	-0.112485	-0.227449	-0.108981	0.285766	-0.176868	-0.105679	0.416422	0.127284
ENST00000559805	0.0580659	0.48408	0.338486	-0.118908	-0.210602	0.462574	0.0416006	0.141346	0.234825	0.469256	0.265175	0.0580368	0.238909	0.0827434	0.481839	0.353334	0.372577
ENST00000565465	0.150495	-0.0603671	-0.266546	0.0183277	0.0740668	-0.0542505	-0.448307	-0.139628	-0.280879	-0.00112713	0.515101	-0.386168	0.0631484	-0.216139	0.111696	-0.143812	0.0499647
ENST00000566658	0.150495	-0.0603671	-0.266546	0.0183277	0.0740668	-0.0542505	-0.448307	-0.139628	-0.280879	-0.00112713	0.515101	-0.386168	0.0631484	-0.216139	0.111696	-0.143812	0.0499647
ENST00000567118	0.434805	-0.256293	0.283081	-0.024907	0.125847	0.341612	-0.219526	0.0817282	-0.0371937	-0.0295099	-0.191662	0.0793628	0.365378	-0.104222	0.059343	0.362982	0.334096
ENST00000568273	0.460347	0.461168	0.708985	0.422566	-0.137067	0.381401	-0.0364304	-0.0547387	0.661579	0.280371	0.0720497	0.00620429	0.250824	-0.116007	0.499754	0.825149	0.499379
ENST00000568210	0.460347	0.461168	0.708985	0.422566	-0.137067	0.381401	-0.0364304	-0.0547387	0.661579	0.280371	0.0720497	0.00620429	0.250824	-0.116007	0.499754	0.825149	0.499379
ENST00000566631	0.460347	0.461168	0.708985	0.422566	-0.137067	0.381401	-0.0364304	-0.0547387	0.661579	0.280371	0.0720497	0.00620429	0.250824	-0.116007	0.499754	0.825149	0.499379
ENST00000568679	0.135355	-0.170053	-0.0487202	0.187164	0.150855	0.247818	0.219012	0.22123	0.10017	0.0300551	0.150833	0.186589	0.146098	-0.324312	-0.0160761	0.198633	0.280138
ENST00000267950	-0.228995	-0.220818	-0.131061	0.687846	-0.268293	-0.24114	-0.121898	-0.17566	-0.0793958	0.0640682	0.24294	-0.169877	0.00680162	-0.172959	-0.185193	0.0972262	-0.10527
ENST00000560044	-0.235218	-0.220923	-0.131172	0.687353	-0.268337	-0.240722	-0.121611	-0.174789	-0.0788798	0.0640685	0.242523	-0.169968	0.00528533	-0.172383	-0.185417	0.0945846	-0.105726
ENST00000560223	0.732464	0.254451	0.330868	-0.188633	-0.0363143	0.214925	-0.193943	-0.114087	0.125585	0.0160119	0.0582299	0.37201	0.190954	0.0103216	0.304699	0.585779	0.0640994
ENST00000560796	0.126755	0.34798	0.240658	0.0603616	-0.302348	0.456777	-0.178514	0.169567	0.251358	0.517816	0.294392	-0.0410747	0.634158	-0.013158	0.514408	0.302037	0.523989
ENST00000559750	0.482464	0.400696	0.375308	0.0483742	-0.0389374	0.486511	0.0692301	-0.105885	0.338575	0.176751	0.0992487	0.12212	0.314901	0.0574904	0.477184	0.741899	0.483817
ENST00000542636	-0.174613	0.0205762	-0.243845	-0.319682	0.848498	-0.259948	-0.164876	-0.0243568	-0.433782	-0.390464	-0.264332	-0.132046	-0.195371	-0.33277	-0.474739	-0.166966	-0.0997367
ENST00000440911	-0.174613	0.0205762	-0.243845	-0.319682	0.848498	-0.259948	-0.164876	-0.0243568	-0.433782	-0.390464	-0.264332	-0.132046	-0.195371	-0.33277	-0.474739	-0.166966	-0.0997367
ENST00000483802	-0.174613	0.0205762	-0.243845	-0.319682	0.848498	-0.259948	-0.164876	-0.0243568	-0.433782	-0.390464	-0.264332	-0.132046	-0.195371	-0.33277	-0.474739	-0.166966	-0.0997367
ENST00000533777	-0.0207873	0.118348	-0.123242	-0.0468018	0.270845	-0.0377263	-0.133082	-0.234631	0.171038	-0.282266	0.152527	-0.31024	-0.125016	0.346124	0.16401	0.0189923	0.154522
ENST00000529861	0.160396	-0.218841	0.0255645	0.292224	0.42541	-0.0594032	-0.243873	-0.0619058	-0.104507	-0.283461	-0.19256	-0.24247	0.236487	-0.220964	-0.343472	0.389186	0.193915
ENST00000419573	0.0371832	0.498541	0.539247	-0.141443	-0.0467634	0.499851	0.329813	-0.0263075	0.540099	0.232876	0.127658	-0.0630192	-0.0161829	0.012192	0.779028	0.283383	0.607525
ENST00000560919	0.163406	0.566679	0.329316	0.047054	0.0542492	-0.187648	0.00969986	-0.1905	0.343993	-0.166649	-0.0619863	-0.229913	0.157136	-0.104229	0.187146	0.53112	0.0554982
ENST00000558521	0.051583	-0.17689	0.132536	-0.0342586	-0.179395	0.542371	0.658812	0.14921	0.176579	0.354094	0.0505384	0.0482782	-0.116519	0.101241	0.388009	-0.109479	0.451188
ENST00000559224	0.051583	-0.17689	0.132536	-0.0342586	-0.179395	0.542371	0.658812	0.14921	0.176579	0.354094	0.0505384	0.0482782	-0.116519	0.101241	0.388009	-0.109479	0.451188
ENST00000559086	0.339478	0.317157	0.302125	-0.00273373	-0.190604	0.0876851	-0.278296	-0.18973	0.20662	0.0541739	0.0939978	0.0662341	0.312092	-0.388948	0.264662	0.310291	-0.0422942
ENST00000485596	0.293114	0.485624	0.195365	0.28252	-0.239087	0.321642	-0.263636	-0.260773	0.39237	0.198367	0.114382	0.110677	0.178778	-0.351568	0.284355	0.391983	-0.0134002
ENST00000478717	0.293114	0.485624	0.195365	0.28252	-0.239087	0.321642	-0.263636	-0.260773	0.39237	0.198367	0.114382	0.110677	0.178778	-0.351568	0.284355	0.391983	-0.0134002
ENST00000559742	0.293114	0.485624	0.195365	0.28252	-0.239087	0.321642	-0.263636	-0.260773	0.39237	0.198367	0.114382	0.110677	0.178778	-0.351568	0.284355	0.391983	-0.0134002
ENST00000337975	0.38251	0.422341	0.707393	0.204127	-0.12872	-0.0532021	-0.158517	-0.111486	0.51294	0.189005	0.141701	-0.0378158	0.578017	-0.131203	0.428179	0.724215	0.431786
ENST00000536947	0.38251	0.422341	0.707393	0.204127	-0.12872	-0.0532021	-0.158517	-0.111486	0.51294	0.189005	0.141701	-0.0378158	0.578017	-0.131203	0.428179	0.724215	0.431786
ENST00000355100	-0.105054	0.619819	0.146537	-0.210062	0.111585	-0.132633	0.198748	0.0503442	0.430091	-0.104135	-0.172222	0.0844804	-0.0981625	0.0216094	0.157768	0.0320539	-0.0539781
ENST00000560030	-0.245938	-0.0507109	0.0330897	0.500292	-0.299028	0.473664	-0.10049	-0.181918	0.274245	0.575992	0.44638	0.115247	-0.232287	0.242988	0.302504	0.0454246	0.248653
ENST00000268154	0.259135	0.218423	0.6011	-0.0361519	-0.483206	0.375109	0.223771	0.172833	0.362858	0.464951	-0.0032664	0.374153	0.124459	-0.0480552	0.529886	0.36598	0.176737
ENST00000560089	0.137738	0.301401	0.481039	-0.104227	-0.147071	0.638031	-0.0749531	0.362079	0.533331	0.460173	0.0884968	0.698395	0.032414	0.228935	0.5288	0.247113	0.37177
ENST00000558762	-0.196397	-0.272736	0.0647426	0.106634	0.417256	-0.0470967	-0.117977	0.190217	-0.273931	0.242269	0.193564	-0.128478	0.0380025	-0.229771	-0.0565565	0.0550665	0.410368
ENST00000268035	-0.196397	-0.272736	0.0647426	0.106634	0.417256	-0.0470967	-0.117977	0.190217	-0.273931	0.242269	0.193564	-0.128478	0.0380025	-0.229771	-0.0565565	0.0550665	0.410368
ENST00000459771	-0.00961342	0.153058	-0.0798576	-0.0672157	-0.315053	-0.412587	0.267838	0.102997	-0.169745	-0.149084	0.179604	-0.256344	0.217801	-0.244978	0.133387	0.0492769	-0.140897
ENST00000480371	-0.00961342	0.153058	-0.0798576	-0.0672157	-0.315053	-0.412587	0.267838	0.102997	-0.169745	-0.149084	0.179604	-0.256344	0.217801	-0.244978	0.133387	0.0492769	-0.140897
ENST00000331808	0.316377	0.42773	0.16069	0.154626	0.20944	0.287912	-0.107846	0.281795	0.372383	0.401514	0.236523	0.131966	-0.0765942	-0.100623	0.344921	0.245036	0.363017
ENST00000261657	0.084618	0.0712473	0.67797	0.0348373	0.0674209	0.713266	0.0680659	0.083663	0.547007	0.424782	-0.056614	-0.000146586	0.169132	0.270249	0.524141	0.338106	0.790034
ENST00000569801	-0.0895283	-0.240718	-0.0419176	-0.11389	-0.137459	0.0149941	0.712089	-0.0364383	-0.0710934	-0.216465	-0.251261	-0.0699627	-0.180605	0.165341	0.0435773	-0.199547	0.0882996
ENST00000382757	0.0898609	-0.365052	0.396456	0.127542	-0.180936	0.188671	0.256871	0.0338658	-0.0181856	0.174068	-0.057154	0.0195517	0.0245976	-0.0373961	0.148567	0.00588487	0.280804
ENST00000563641	0.0865823	0.0807225	0.849456	0.069994	-0.1208	0.0222522	-0.0710357	0.0178977	0.494049	0.346572	0.26449	0.135708	0.262506	-0.080373	0.552071	0.473286	0.478236
ENST00000483702	-0.230447	-0.140804	0.0878621	0.638937	-0.344598	-0.0396847	-0.0384709	0.276608	0.199684	0.101819	0.0613009	0.30793	0.00426832	-0.110653	-0.185948	0.242751	-0.142242
ENST00000262450	0.0380008	0.165814	0.470314	0.471272	-0.0115979	0.420449	-0.0170458	0.0655032	0.501318	0.235158	-0.118807	-0.0795729	0.442911	0.095423	0.140152	0.510834	0.634205
ENST00000399410	-0.138588	0.0739298	0.367937	0.197334	-0.192698	0.391833	-0.239829	0.33652	0.272823	0.539419	0.558177	0.0168385	-0.190356	0.00838558	0.567007	0.0644091	0.33779
ENST00000346370	-0.138588	0.0739298	0.367937	0.197334	-0.192698	0.391833	-0.239829	0.33652	0.272823	0.539419	0.558177	0.0168385	-0.190356	0.00838558	0.567007	0.0644091	0.33779
ENST00000566925	0.000213069	-0.233299	0.367895	0.0650759	-0.104265	0.209025	0.0851095	-0.046582	0.115398	0.410699	0.61425	-0.112802	-0.122351	-0.0564516	0.561881	-0.0234103	0.483502
ENST00000567849	0.692692	0.103614	0.0344956	-0.0744096	-0.160187	0.0353881	0.0366521	-0.135036	-0.219645	0.151345	-0.0537175	-0.0585447	0.180694	0.0485873	0.0737972	0.267872	0.00880988
ENST00000564628	-0.307313	0.118415	-0.253833	-0.358615	-0.22432	0.0522379	0.282433	0.0046488	-0.122839	-0.0318869	0.137323	-0.291646	0.0495715	0.0712692	0.128194	-0.491669	-0.0539589
ENST00000568561	-0.166775	0.260296	-0.0859156	-0.252542	-0.164942	0.0713457	0.188124	-0.0604405	0.0113344	0.0422204	0.229009	-0.363712	0.120426	-0.00752104	0.227603	-0.260418	0.0696569
ENST00000563854	-0.171858	0.249797	-0.0867227	-0.256162	-0.170663	0.0718723	0.205007	-0.0708873	0.0144245	0.0312875	0.220866	-0.379352	0.1129	0.0103521	0.232004	-0.267595	0.0716401
ENST00000564227	0.0210517	0.357135	0.202707	0.119614	0.17563	0.255514	0.0733954	0.206491	0.338289	0.0845452	-0.42007	0.134407	0.390201	0.125175	-0.105711	0.27167	0.349287
ENST00000569898	0.126406	0.0578898	0.124879	-0.232779	-0.3418	-0.00495057	-0.122768	0.0886526	0.00136899	0.445897	0.504407	-0.09511	0.559136	0.0968479	0.460505	-0.0755559	0.351361
ENST00000568834	0.28749	0.170085	0.276866	-0.269801	-0.467121	0.172214	-0.0556426	-0.00348516	0.0951447	0.394801	0.669949	0.140254	0.128063	0.0898619	0.717683	0.0832934	0.189132
ENST00000564808	0.633333	0.217018	-0.0388686	-0.161891	0.341143	0.332542	-0.0819977	-0.310369	0.129532	-0.193952	-0.14658	0.128429	-0.11282	0.0909107	0.102939	0.227785	0.159395
ENST00000568546	0.425582	0.523415	0.396397	-0.104294	-0.0272396	0.136955	-0.25106	-0.0269556	0.55988	0.113859	-0.0720643	0.273737	0.359186	0.161823	0.280867	0.317889	0.209641
ENST00000415178	0.251554	0.161438	0.410054	-0.013411	0.346982	0.00577633	-0.104576	-0.314736	0.259504	0.213004	-0.0696471	-0.360664	0.486163	0.0567524	0.227191	0.375531	0.668019
ENST00000564067	-0.00800022	0.143463	0.166043	0.0191224	-0.0254796	0.176883	-0.218236	0.44977	0.259446	0.335367	0.0340349	0.916317	0.0239665	0.0167421	0.0122618	0.0217883	0.0183066
ENST00000562851	0.21525	0.29292	0.499359	-0.225484	-0.27766	0.43314	0.300329	0.0347774	0.404954	0.420729	0.398897	-0.118572	-0.0678497	0.224232	0.871908	0.17519	0.483647
ENST00000570224	0.215963	0.29539	0.49861	-0.249175	-0.25844	0.426706	0.304495	0.0552531	0.398217	0.39938	0.390891	-0.104071	-0.0516217	0.214356	0.8594	0.176178	0.482428
ENST00000565717	0.215963	0.29539	0.49861	-0.249175	-0.25844	0.426706	0.304495	0.0552531	0.398217	0.39938	0.390891	-0.104071	-0.0516217	0.214356	0.8594	0.176178	0.482428
ENST00000567282	0.342268	0.276203	0.392237	-0.234293	-0.252916	0.354592	0.244941	0.106231	0.271424	0.37108	0.524441	-0.0824381	-0.0654105	0.0852167	0.842898	0.187479	0.420123
ENST00000565687	0.348964	0.514323	0.141473	-0.0697456	-0.16319	0.530215	-0.0314175	0.501628	0.411977	0.386906	0.0957787	0.379261	0.277566	-0.0889894	0.473994	0.0854898	0.344407
ENST00000567623	0.446434	0.638309	0.162052	-0.0132031	-0.117106	0.413881	-0.0470053	0.404776	0.41412	0.39379	0.183813	0.245538	0.35699	-0.170455	0.472999	0.254343	0.368248
ENST00000301725	0.315262	0.751052	0.118033	-0.0573947	0.15827	-0.0582538	-0.173317	0.0727208	0.290807	0.0999341	0.0753912	-0.146206	0.533663	-0.256129	0.21713	0.392917	0.27772
ENST00000566835	0.315262	0.751052	0.118033	-0.0573947	0.15827	-0.0582538	-0.173317	0.0727208	0.290807	0.0999341	0.0753912	-0.146206	0.533663	-0.256129	0.21713	0.392917	0.27772
ENST00000561854	0.0772763	0.852556	0.0365416	-0.116872	0.00468738	0.0836975	-0.0370982	0.00988386	0.27033	0.0227206	0.0336774	0.209154	0.107044	-0.178984	0.238505	0.378029	-0.0756101
ENST00000484769	0.206491	0.184332	0.435983	-0.267684	-0.160823	-0.140439	0.109719	-0.305907	0.18988	-0.226102	-0.185634	-0.198189	-0.0261316	0.0324322	0.376642	0.130423	0.0364708
ENST00000426094	-0.286745	0.100751	-0.028013	0.0692239	0.729661	-0.182988	-0.361514	-0.163796	-0.0503631	-0.144185	-0.00903218	-0.390878	-0.0528867	-0.430921	-0.204556	0.0134583	0.175798
ENST00000419516	0.158082	0.227686	0.594614	0.62812	-0.175475	0.463772	-0.187116	-0.0891961	0.696286	0.505172	0.376253	0.400376	-0.135334	0.112974	0.434717	0.669952	0.359159
ENST00000418978	0.158082	0.227686	0.594614	0.62812	-0.175475	0.463772	-0.187116	-0.0891961	0.696286	0.505172	0.376253	0.400376	-0.135334	0.112974	0.434717	0.669952	0.359159
ENST00000293968	-0.183079	0.201756	0.0818832	0.159909	-0.195733	0.0783796	0.0168845	0.763134	0.0114607	0.345183	0.0812841	0.503692	0.197135	-0.371642	-0.0251476	0.126609	-0.0296448
ENST00000380962	0.0732664	0.0314787	0.266158	0.254143	-0.217942	0.0961057	-0.182704	-0.113273	0.177312	0.435376	-0.0878362	-0.246378	0.26191	0.235369	0.132907	0.13162	0.243682
ENST00000474706	0.208453	0.255612	0.347085	-0.0433187	-0.0154651	0.650343	-0.0615742	0.265756	0.44687	0.219325	-0.26451	0.31008	0.174626	-0.0687801	0.373514	0.145182	0.411737
ENST00000492021	0.208453	0.255612	0.347085	-0.0433187	-0.0154651	0.650343	-0.0615742	0.265756	0.44687	0.219325	-0.26451	0.31008	0.174626	-0.0687801	0.373514	0.145182	0.411737
ENST00000569236	0.242128	0.134498	0.14726	-0.225527	0.0360875	-0.196376	-0.43308	0.0864744	-0.122301	-0.190708	-0.238189	0.432357	0.0428896	-0.17382	-0.18607	0.159702	-0.480566
ENST00000566087	0.239296	0.165106	0.178529	-0.23645	0.0326615	-0.172839	-0.413458	0.0557208	-0.099317	-0.180649	-0.222782	0.42549	0.00945391	-0.172875	-0.142486	0.184491	-0.469826
ENST00000571886	0.157875	0.312705	-0.0404117	0.517113	-0.199729	0.0634095	0.14645	0.090412	0.375648	0.270568	0.0889047	0.614384	0.017055	-0.0356608	-0.140301	0.398773	-0.10544
ENST00000564664	-0.0162182	-0.171198	-0.0748294	0.0910285	0.305057	-0.0651766	0.0322927	0.147777	-0.125106	-0.0795272	-0.182049	0.477775	-0.215197	-0.0846599	-0.444105	0.145776	-0.235299
ENST00000565672	0.0763339	0.41831	0.320046	-0.118782	-0.034313	-0.121646	0.226256	-0.211559	0.361911	0.215366	0.329966	-0.341019	0.208244	-0.053005	0.56393	0.164108	0.409483
ENST00000564905	-0.0921055	0.0108695	0.0931806	0.0453546	-0.133337	-0.100264	0.834533	-0.0190794	0.193966	0.00558993	-0.0860312	-0.176739	-0.0464228	0.0511213	0.102733	0.123511	0.132585
ENST00000489498	-0.082051	0.274087	-0.256032	-0.430197	0.385641	-0.182744	-0.318244	-0.144416	-0.02519	-0.219983	0.131822	-0.117783	-0.150452	0.0605242	0.0454377	-0.391229	-0.105498
ENST00000474756	-0.082051	0.274087	-0.256032	-0.430197	0.385641	-0.182744	-0.318244	-0.144416	-0.02519	-0.219983	0.131822	-0.117783	-0.150452	0.0605242	0.0454377	-0.391229	-0.105498
ENST00000563415	0.271618	-0.115781	0.243549	0.0829633	-0.231595	0.0229264	-0.057764	0.391044	-0.00345712	0.460298	0.705774	0.323152	-0.00521958	-0.254794	0.400385	0.0663771	0.153968
ENST00000564296	0.0143571	-0.085771	0.252888	0.137126	-0.208232	0.0589541	-0.131744	0.271753	-0.0130896	0.39534	0.758487	0.0792152	-0.00408297	-0.22508	0.39308	0.106553	0.173788
ENST00000566842	0.105375	0.133015	-0.12419	-0.125816	0.217907	-0.362388	-0.359862	-0.377596	-0.102212	-0.150103	-0.060988	0.0639947	-0.138684	0.108295	-0.379938	-0.018084	-0.485973
ENST00000567065	0.27769	0.155434	0.440988	0.384288	-0.380562	0.308074	-0.0015123	-0.0204093	0.331223	0.316024	0.137938	0.334194	-0.0778191	-0.288213	0.250984	0.412549	-0.0770674
ENST00000562441	0.243998	0.0941249	0.346573	0.437537	-0.405478	0.303764	0.0734438	-0.0979598	0.235053	0.330856	0.0764694	0.260649	-0.0271299	-0.24774	0.150384	0.408534	-0.0846111
ENST00000567987	0.139112	0.0278977	0.11703	0.45766	-0.223025	0.206315	-0.021678	-0.197494	-0.0233016	0.322936	0.355782	0.176918	-0.202163	-0.581373	0.143896	0.376852	-0.0989289
ENST00000490703	0.300344	0.198258	0.160581	-0.0419546	-0.208125	0.101515	-0.0253319	0.384869	0.211311	0.36314	0.0325691	0.667843	0.477728	0.0966789	0.00761231	0.273097	0.0932152
ENST00000566625	0.182143	0.611032	0.527525	0.437958	-0.196598	0.558481	-0.12541	-0.0742447	0.686575	0.559143	0.289198	-0.0780786	0.153437	-0.0920044	0.612163	0.572316	0.540693
ENST00000377893	-0.0197042	-0.312449	0.324009	0.227209	0.0265482	-0.193958	0.475158	-0.309694	0.0568096	0.00872403	0.184445	-0.0475365	-0.512257	-0.0347063	0.0867075	0.288068	0.0309855
ENST00000574418	-0.408158	-0.267679	-0.0330627	0.0302986	0.513775	-0.2397	-0.0705671	0.0767248	-0.0540257	-0.0944062	-0.0922516	-0.152498	-0.161286	0.282682	-0.378464	-0.129082	0.0699263
ENST00000460668	-0.239099	-0.0143558	-0.00714336	-0.0528859	0.211118	0.0402435	0.0838426	0.0940439	0.277845	-0.281316	0.00116733	0.102408	-0.448055	-0.0467679	0.0964447	-0.322751	-0.0138731
ENST00000496977	-0.239099	-0.0143558	-0.00714336	-0.0528859	0.211118	0.0402435	0.0838426	0.0940439	0.277845	-0.281316	0.00116733	0.102408	-0.448055	-0.0467679	0.0964447	-0.322751	-0.0138731
ENST00000576863	0.212716	0.412543	0.12729	0.311476	-0.00961356	0.409564	-0.40846	-0.319618	0.33483	0.216011	0.306062	0.0371529	-0.207707	-0.131706	0.334243	0.30262	0.0713175
ENST00000377860	0.350858	0.140995	0.527704	0.510133	-0.178539	0.0794212	-0.16744	-0.226356	0.527181	0.299274	0.576908	0.134037	-0.16077	-0.0917028	0.491251	0.535442	0.249854
ENST00000418124	0.23637	0.329858	0.717216	0.147002	-0.202033	0.188487	0.036808	-0.220612	0.630372	0.331988	0.476946	0.0201436	-0.139319	-0.0960477	0.776211	0.439743	0.353825
ENST00000575707	0.310096	0.295317	0.495973	-0.000679346	0.109266	0.260702	-0.0639248	0.289106	0.330308	0.526558	0.323433	0.0672416	0.608068	-0.0569163	0.489176	0.434984	0.802058
ENST00000570769	0.116247	0.169774	0.727831	0.054058	0.513057	0.243393	-0.17891	-0.0226946	0.512416	0.133697	0.075356	0.0940643	-0.13801	-0.109084	0.408599	0.436721	0.604252
ENST00000570376	0.116247	0.169774	0.727831	0.054058	0.513057	0.243393	-0.17891	-0.0226946	0.512416	0.133697	0.075356	0.0940643	-0.13801	-0.109084	0.408599	0.436721	0.604252
ENST00000576050	0.116247	0.169774	0.727831	0.054058	0.513057	0.243393	-0.17891	-0.0226946	0.512416	0.133697	0.075356	0.0940643	-0.13801	-0.109084	0.408599	0.436721	0.604252
ENST00000571460	0.22752	0.357666	0.715493	0.274854	0.305777	0.252775	-0.180744	-0.0126206	0.699398	0.250019	0.241138	0.206522	-0.082525	-0.0980255	0.50136	0.596779	0.575678
ENST00000575479	0.241734	0.117053	0.545905	0.62216	-0.128202	0.188011	-0.357338	-0.280066	0.65996	0.462039	0.238273	0.0886212	0.0926551	-0.0263761	0.302492	0.419774	0.33909
ENST00000571804	0.000891011	-0.226831	0.480639	0.192594	0.135356	0.424801	0.123866	0.0278057	0.222144	0.491363	-0.041533	0.0505236	0.254647	0.175437	0.134067	0.351556	0.689012
ENST00000571011	0.284574	0.0461067	0.33304	0.0704413	-0.0462133	-0.0455967	-0.000652944	-0.025583	0.11652	0.258519	-0.0186056	-0.051301	0.742808	-0.0479549	0.0900508	0.438887	0.395031
ENST00000570403	-0.199636	-0.225873	0.188697	-0.0912996	0.766417	-0.195636	-0.277116	-0.112018	-0.0412947	-0.213255	-0.348318	-0.0794739	-0.123095	0.119989	-0.414733	0.0202157	0.127111
ENST00000571467	0.16182	-0.087015	0.0842662	0.429625	-0.38931	0.621832	0.190374	0.0558872	0.175887	0.407781	0.134794	0.117443	0.0691594	0.170396	0.310559	0.389109	0.384214
ENST00000574639	0.123402	0.393746	0.388434	0.0181122	-0.286337	0.418239	0.0868284	-0.0913409	0.238762	0.398844	0.375877	-0.0394412	-0.0121441	0.13003	0.659981	0.401073	0.315298
ENST00000573476	-0.0939342	-0.121074	-0.149434	-0.148674	0.149872	0.152291	-0.259641	-0.0870867	0.0568973	-0.130557	-0.149875	0.0167108	-0.252284	0.637867	-0.119953	-0.200456	-0.100344
ENST00000576911	0.0624927	0.694386	0.237315	-0.116262	-0.235876	0.38281	0.20683	0.00652922	0.292165	0.488842	0.124993	0.276142	0.161746	0.0233166	0.409644	0.254484	0.226318
ENST00000262375	0.0101737	0.236359	0.486222	0.0842063	-0.219885	0.754215	0.112371	0.241238	0.514902	0.678749	0.240132	0.557437	-0.0509948	0.147096	0.55602	0.232904	0.488377
ENST00000355296	0.0101737	0.236359	0.486222	0.0842063	-0.219885	0.754215	0.112371	0.241238	0.514902	0.678749	0.240132	0.557437	-0.0509948	0.147096	0.55602	0.232904	0.488377
ENST00000437024	0.0242284	-0.0125691	0.420432	0.157979	-0.247621	0.263806	-0.212548	0.504045	0.206899	0.511725	0.151628	0.0369959	0.680783	-0.0108405	0.329617	0.248966	0.536232
ENST00000283474	-0.210761	0.229192	0.0520426	0.03088	-0.262801	-0.200413	-0.180074	0.356279	-0.0370799	0.173431	-0.032469	0.0365102	0.568006	-0.119449	-0.0229903	-0.0237437	0.0121772
ENST00000440783	0.329511	0.454209	-0.184566	-0.0386849	0.364479	0.187976	0.0531402	-0.0358602	0.0841625	0.223432	0.0747053	0.0335978	0.0971182	-0.129885	0.0813135	0.20764	0.32858
ENST00000340124	0.329511	0.454209	-0.184566	-0.0386849	0.364479	0.187976	0.0531402	-0.0358602	0.0841625	0.223432	0.0747053	0.0335978	0.0971182	-0.129885	0.0813135	0.20764	0.32858
ENST00000536343	0.218083	0.615059	0.708653	-0.0599142	0.0551018	0.132094	-0.12863	0.0714157	0.542184	0.29161	-0.00749301	-0.0394943	0.609121	-0.164354	0.499218	0.491503	0.588112
ENST00000399577	0.453192	0.464984	0.591873	0.0832041	0.0839535	-0.0721696	0.0696218	-0.0362945	0.587433	0.0611549	0.0517227	0.143446	0.088558	0.0200605	0.375305	0.681611	0.260148
ENST00000565867	-0.116854	0.226609	-0.036237	0.0346815	-0.154574	0.0670069	-0.100057	-0.0497205	-0.0417665	0.224497	-0.0039186	0.309754	-0.133358	-0.134375	-0.11019	-0.122715	-0.339474
ENST00000485036	-4.47e-05	0.352136	0.0135243	0.0103289	0.802799	0.122364	-0.432555	-0.15994	0.172361	-0.264205	-0.351736	-0.109719	-0.0685905	-0.217748	-0.202924	0.193123	0.196454
ENST00000480393	-4.47e-05	0.352136	0.0135243	0.0103289	0.802799	0.122364	-0.432555	-0.15994	0.172361	-0.264205	-0.351736	-0.109719	-0.0685905	-0.217748	-0.202924	0.193123	0.196454
ENST00000377748	-0.160777	0.307075	0.241123	-0.220988	0.188691	0.102834	0.148002	0.0586528	0.217914	-0.0929364	0.0691103	0.202358	-0.649424	-0.0559237	0.28602	-0.0380909	-0.101654
ENST00000262494	0.657133	0.401742	-0.00739212	-0.0165957	0.0176469	0.134624	0.0629205	-0.208444	-0.0907414	0.163305	-0.0240355	-0.116825	0.341134	-0.058951	0.125284	0.522307	0.214719
ENST00000565539	0.177005	0.222731	0.654279	0.465559	-0.197447	0.423949	0.171025	-0.0450767	0.735231	0.606051	0.178403	-0.110656	0.415723	0.0819964	0.576452	0.501166	0.84713
ENST00000564907	0.177005	0.222731	0.654279	0.465559	-0.197447	0.423949	0.171025	-0.0450767	0.735231	0.606051	0.178403	-0.110656	0.415723	0.0819964	0.576452	0.501166	0.84713
ENST00000564136	-0.115472	0.370359	0.134389	0.0475433	-0.19327	0.196195	-0.105028	0.133693	0.163713	0.33663	0.135773	0.137153	-0.0614724	-0.108436	0.164897	-0.015594	-0.0982005
ENST00000509637	-0.117504	-0.0282522	-0.185025	-0.0439338	-0.180644	0.0755019	-0.265455	0.344551	0.0305979	-0.119069	-0.325107	0.487049	0.00686925	0.0703342	-0.268655	-0.311006	-0.438911
ENST00000467612	0.647041	0.299474	0.216532	-0.090342	0.272206	-0.00143205	-0.27073	-0.035009	0.335714	-0.229165	0.0363129	-0.0560401	0.186065	0.0333884	0.230164	0.410943	0.210081
ENST00000463043	0.647041	0.299474	0.216532	-0.090342	0.272206	-0.00143205	-0.27073	-0.035009	0.335714	-0.229165	0.0363129	-0.0560401	0.186065	0.0333884	0.230164	0.410943	0.210081
ENST00000567357	-0.340042	0.262859	0.102596	0.239259	-0.0904542	0.161326	-0.102777	0.262461	0.424238	-0.179496	0.00436275	0.166589	-0.166528	-0.220827	0.100978	0.057216	-0.124491
ENST00000565849	0.329252	-0.115763	0.103334	0.300818	0.0645141	0.156731	-0.0697857	-0.132275	0.0754217	0.557502	0.440204	-0.118932	0.403569	-0.0245531	0.172665	0.264194	0.635139
ENST00000393966	0.393336	0.441838	0.424205	0.208899	-0.539504	0.442666	0.365024	-0.169148	0.589767	0.276161	0.0619681	0.0453661	0.178517	0.0519276	0.643528	0.534474	0.270519
ENST00000563969	0.393336	0.441838	0.424205	0.208899	-0.539504	0.442666	0.365024	-0.169148	0.589767	0.276161	0.0619681	0.0453661	0.178517	0.0519276	0.643528	0.534474	0.270519
ENST00000561852	0.159675	-0.135787	-0.0774496	-0.177261	-0.219183	0.077569	0.134707	0.108734	-0.16807	-0.388113	-0.380046	-0.0179091	0.0152691	-0.111563	-0.0829111	-0.132908	-0.292732
ENST00000563064	0.178133	-0.0821663	-0.0242447	-0.187398	-0.258368	0.110046	0.124565	0.0861247	-0.136599	-0.345698	-0.326058	-0.0409868	0.060387	0.0191929	-0.0505089	0.00722383	-0.24371
ENST00000564191	0.159675	-0.135787	-0.0774496	-0.177261	-0.219183	0.077569	0.134707	0.108734	-0.16807	-0.388113	-0.380046	-0.0179091	0.0152691	-0.111563	-0.0829111	-0.132908	-0.292732
ENST00000564788	0.159675	-0.135787	-0.0774496	-0.177261	-0.219183	0.077569	0.134707	0.108734	-0.16807	-0.388113	-0.380046	-0.0179091	0.0152691	-0.111563	-0.0829111	-0.132908	-0.292732
ENST00000565511	0.429789	0.108302	0.21034	0.374634	-0.330625	0.522686	-0.259115	0.306602	0.216916	0.520519	0.1464	0.109365	0.362065	-0.127892	0.362102	0.243099	0.339286
ENST00000445068	0.0438416	0.144381	0.282534	0.198071	0.166174	0.110431	0.0844931	0.208146	0.303207	0.350466	0.149355	0.122794	0.0247292	0.22883	0.134745	0.193805	0.478178
ENST00000575467	0.485221	0.275139	0.641722	0.0344009	-0.208138	0.31917	-0.155925	-0.0709647	0.631009	0.359964	-0.10741	0.274443	0.323044	0.31303	0.402092	0.390489	0.348858
ENST00000568975	0.438479	0.344304	0.100161	0.276677	0.25957	0.000123754	-0.396321	0.0744568	0.104489	-0.00481134	-0.128787	0.24975	0.154933	-0.170456	-0.13588	0.616546	0.035574
ENST00000565852	0.238161	-0.0835006	0.0239462	0.515291	-0.283673	0.400746	-0.276943	0.00382207	0.196583	0.245332	0.095153	0.00683323	0.0371566	0.118098	0.110822	0.376734	0.0767187
ENST00000524887	0.00359168	0.507242	0.206944	-0.0599475	-0.0233185	0.167623	-0.0227208	-0.103162	0.288586	-0.141499	0.113706	-0.0739276	-0.147929	0.0737042	0.447179	0.238087	0.176918
ENST00000306875	0.272787	0.242553	0.49821	0.348708	0.072685	0.236535	-0.0584783	-0.0612802	0.6198	0.320335	0.0702487	0.00686593	0.202081	0.0139674	0.233455	0.407905	0.508899
ENST00000565186	0.0921678	0.551561	-0.00772177	0.0149134	-0.184183	-0.110573	0.279562	-0.468129	0.061365	0.00922166	0.0519238	-0.331901	0.307673	-0.209953	0.155343	0.358859	0.0274353
ENST00000393640	0.402794	0.537502	0.413582	-0.0500391	0.058297	-0.0443264	0.0562117	-0.137693	0.249769	-0.103508	0.245205	0.0657575	-0.155437	-0.398674	0.405999	0.62128	-0.040734
ENST00000568886	0.237271	0.333068	0.100732	-0.408364	0.387733	-0.0397377	-0.249289	0.0140652	-0.00513825	-0.396161	-0.361758	0.194035	-0.218524	-0.28084	-0.0600433	0.0983232	-0.328803
ENST00000568548	0.239167	0.268441	0.0674045	-0.39647	0.342629	-0.0215425	-0.268138	0.0714805	-0.0172969	-0.372891	-0.369953	0.283157	-0.186008	-0.258306	-0.10186	0.0468244	-0.347725
ENST00000570280	-0.116817	0.439645	0.0119513	0.0125303	0.0791665	-0.0790261	-0.103624	0.0162669	0.266875	0.158925	0.58104	0.13109	-0.28559	-0.12253	0.373333	0.00672512	0.0517571
ENST00000563637	0.376892	0.32639	0.528877	0.161061	-0.152081	0.615801	-0.145943	0.0332026	0.568531	0.593889	0.545695	0.190199	0.0876568	0.111054	0.822917	0.374713	0.66632
ENST00000561983	-0.116338	0.243969	0.0578099	0.0867282	0.139683	-0.0452257	-0.249091	-0.0416767	0.271451	0.116442	0.602424	0.290669	-0.455918	-0.177837	0.32692	0.0098733	-0.0126975
ENST00000562333	0.376892	0.32639	0.528877	0.161061	-0.152081	0.615801	-0.145943	0.0332026	0.568531	0.593889	0.545695	0.190199	0.0876568	0.111054	0.822917	0.374713	0.66632
ENST00000569818	0.128143	0.220592	0.187074	0.156534	-0.207604	0.0589298	0.385095	0.209889	0.271907	-0.101693	-0.590385	0.0973744	0.194931	0.206706	-0.171831	0.28664	-0.0569249
ENST00000566662	0.364529	0.167706	0.360045	0.100689	0.303978	0.127102	-0.21405	0.280273	0.0344848	0.199737	0.127094	0.0269043	0.420633	-0.361706	0.174289	0.566911	0.54638
ENST00000408984	-0.0945103	0.279971	0.551042	0.370655	0.265867	0.247788	-0.253122	-0.195447	0.456917	0.103637	-0.0263776	0.142632	-0.0176151	-0.156767	0.169124	0.620306	0.357314
ENST00000370994	0.110672	0.38916	0.407807	0.278713	-0.11744	-0.0798341	0.062269	-0.154953	0.472165	0.21162	-0.0666566	0.0942601	0.431949	-0.147791	0.150858	0.497819	0.190457
ENST00000567382	0.539077	0.291896	0.593028	0.369864	0.0126633	0.223575	-0.39216	-0.170462	0.440197	0.308516	0.308576	0.14618	0.267129	0.00134025	0.348517	0.851945	0.390293
ENST00000563231	0.111498	-0.20768	0.27324	0.280515	-0.310282	-0.0583833	0.369008	0.116282	-0.0040346	0.303221	0.421944	0.112841	-0.214769	-0.174287	0.279105	0.3308	0.0376844
ENST00000566995	-0.0837099	0.0142658	-0.13988	0.0258897	-0.338977	0.132122	-0.204611	0.121741	-0.152765	-0.0725588	-0.243141	0.0761186	-0.020675	-0.306086	-0.0781274	-0.15797	-0.446846
ENST00000344861	-0.105964	-0.00543992	0.171803	0.176437	-0.350716	0.560193	0.10298	0.238848	0.320343	0.149318	-0.188757	0.59104	-0.217647	0.27338	0.151084	-0.0272952	0.0179612
ENST00000258180	0.0865096	0.191842	0.233612	-0.0177422	-0.210801	0.159803	-0.339589	0.0488896	0.266027	0.184173	0.150197	0.661047	-0.135417	-0.0326505	0.113098	0.0493079	-0.274462
ENST00000566428	0.0865096	0.191842	0.233612	-0.0177422	-0.210801	0.159803	-0.339589	0.0488896	0.266027	0.184173	0.150197	0.661047	-0.135417	-0.0326505	0.113098	0.0493079	-0.274462
ENST00000566050	0.060573	-0.0362972	0.573287	0.466534	-0.190666	-0.00295889	0.103398	-0.0598903	0.512131	0.127423	-0.0579217	-0.229267	0.166568	0.118656	0.191209	0.492917	0.346094
ENST00000568798	0.0802671	0.316527	0.650997	-0.0332935	-0.0894186	0.143581	0.108408	-0.110262	0.395785	0.0795187	0.0477492	-0.0554815	0.0233426	-0.0511685	0.423638	0.572731	0.21961
ENST00000163678	-0.0436428	0.0501512	0.190251	0.288446	-0.254237	0.544338	-0.0860831	-0.0211028	0.0605534	0.408458	-0.0268573	0.0920339	0.150195	-0.0210011	0.0946578	0.202169	0.162741
ENST00000565866	-0.064417	0.0736336	0.0266154	0.0732094	-0.140306	0.488141	-0.135289	0.227874	0.0989773	0.445099	-0.110849	-0.0355179	0.554872	0.0658634	0.0792454	-0.148469	0.405581
ENST00000538868	0.115303	0.134846	0.829992	-0.0969433	-0.13485	0.0805796	-0.10665	-0.0208509	0.41452	0.326894	0.18162	-0.102734	0.310388	-0.0533893	0.673666	0.326475	0.53076
ENST00000485772	0.177183	-0.0385327	0.617466	-0.115099	-0.223855	0.199569	-0.201219	0.381597	0.146364	0.408578	0.0258867	0.450501	0.263923	0.12581	0.264307	0.280661	0.208006
ENST00000459966	0.173446	-0.0436467	0.604713	-0.113728	-0.228326	0.19423	-0.206059	0.373173	0.132564	0.412656	0.021158	0.440426	0.258418	0.131118	0.257696	0.272627	0.199819
ENST00000567064	0.31734	0.188721	0.262656	0.328312	-0.180583	0.335639	-0.330099	0.249845	0.275477	0.3305	0.189247	0.583724	-0.0151049	0.139056	0.154419	0.432447	-0.00254302
ENST00000568133	0.314639	0.186276	0.259979	0.351865	-0.181717	0.335566	-0.334749	0.241564	0.282086	0.336293	0.190011	0.581009	-0.0190026	0.140266	0.147445	0.439319	-0.0012726
ENST00000566868	0.152534	0.271413	0.603986	-0.114523	-0.192807	0.679667	0.122129	0.294633	0.390615	0.489682	0.152465	0.340547	-0.1397	0.0356401	0.729958	0.289488	0.466983
ENST00000542688	0.237745	-0.140668	0.546258	0.237969	-0.0800083	-0.0585612	0.179361	-0.180004	0.139514	0.263246	0.205803	0.0566799	-0.0109718	-0.119254	0.242985	0.61855	0.240224
ENST00000341316	-0.00734539	0.186602	0.55723	0.0261839	-0.159968	0.198271	-0.209903	0.579236	0.329435	0.31213	0.243901	0.0468649	0.195062	-0.0882623	0.577267	0.173358	0.391899
ENST00000569820	0.228629	0.230808	0.274877	0.19178	0.0790482	0.168493	-0.151668	0.172199	0.198541	0.053159	-0.00368727	0.422803	-0.0912288	-0.129283	0.0852871	0.52675	-0.055082
ENST00000508723	0.0105207	0.18547	0.194966	0.0745772	-0.289626	0.0838558	0.0329404	0.0733922	0.0855827	0.437948	0.626377	0.0458772	0.094591	-0.17156	0.437024	0.37085	0.169495
ENST00000502547	0.0105207	0.18547	0.194966	0.0745772	-0.289626	0.0838558	0.0329404	0.0733922	0.0855827	0.437948	0.626377	0.0458772	0.094591	-0.17156	0.437024	0.37085	0.169495
ENST00000512912	0.553824	0.358844	0.127477	0.333606	-0.238807	0.132138	-0.156753	-0.0365186	0.229317	0.4901	0.449024	0.00756507	0.627801	-0.195425	0.298519	0.615845	0.356304
ENST00000511415	0.544886	0.351669	0.135631	0.351539	-0.24512	0.142622	-0.142272	-0.0372866	0.231352	0.481289	0.451549	0.014392	0.612769	-0.189343	0.294715	0.649265	0.351484
ENST00000510811	-0.0582272	0.105069	0.30844	0.297284	0.230978	0.602098	-0.125175	0.175505	0.397321	0.586268	0.349367	0.0895304	0.182776	-0.159224	0.391495	0.247615	0.787143
ENST00000565470	-0.0447409	0.425483	0.768518	0.154261	-0.210694	0.379456	-0.116597	0.339717	0.709339	0.566405	0.135612	0.394552	0.0491296	0.0660073	0.575435	0.360413	0.369337
ENST00000545827	0.267921	0.24572	0.697072	0.362134	-0.0232795	0.552697	0.0836892	-0.0613959	0.695148	0.459614	0.227511	-0.0485469	0.318408	0.0873396	0.627136	0.731109	0.856858
ENST00000565276	0.0390784	0.21005	0.73527	0.313857	-0.0620522	0.300474	-0.317044	-0.115127	0.769213	0.313069	0.0934118	0.090871	0.191574	0.121939	0.443995	0.331316	0.488037
ENST00000562226	0.326458	0.200843	0.703085	0.28129	0.0557618	0.633676	0.0540754	-0.133527	0.677147	0.462587	0.100998	-0.0120919	0.267476	0.238937	0.564335	0.688321	0.862513
ENST00000539379	0.326367	0.199999	0.70222	0.281812	0.0546015	0.633705	0.052866	-0.134963	0.675393	0.464633	0.100183	-0.0136128	0.267049	0.24055	0.564089	0.68797	0.862275
ENST00000562380	0.103206	-0.0779853	0.361617	0.022911	0.558393	0.296218	0.137941	-0.196878	0.316668	0.031127	-0.255735	-0.285109	0.179332	0.193382	0.0766209	0.309924	0.762591
ENST00000567595	0.103206	-0.0779853	0.361617	0.022911	0.558393	0.296218	0.137941	-0.196878	0.316668	0.031127	-0.255735	-0.285109	0.179332	0.193382	0.0766209	0.309924	0.762591
ENST00000580768	0.00232666	0.0625513	0.471506	0.228965	0.0166976	-0.0277617	-0.494441	0.163976	0.447046	-0.0225115	-0.328102	0.287363	0.119602	-0.090443	-0.0410761	0.0618096	-0.0139459
ENST00000518506	0.498418	0.0746713	0.0643787	0.471526	-0.268648	0.44871	-0.197476	0.0795393	0.242655	0.425561	-0.0272231	0.413382	0.481339	0.075722	-0.0330493	0.508169	0.232651
ENST00000573852	0.0997608	0.261372	0.0908577	0.144793	0.0813257	-0.156849	-0.116158	-0.441256	0.288631	-0.0454714	-0.118775	-0.284409	0.0171107	-0.192197	0.0371325	-0.00450725	-0.018901
ENST00000412988	0.281412	0.0120151	0.456302	0.194662	-0.194943	0.100206	-0.392771	-0.0629095	0.433416	0.465642	0.332098	-0.158833	0.345143	0.374468	0.419746	0.288501	0.422926
ENST00000413242	0.400475	0.146266	0.586859	0.262632	-0.207917	0.33172	-0.244584	0.0654443	0.409809	0.647986	0.392244	-0.0485504	0.535104	-0.0133029	0.596075	0.439712	0.741876
ENST00000437538	-0.00697184	0.0632599	0.134476	0.232063	-0.140797	-0.35216	0.326362	-0.208264	0.161413	0.125181	-0.114393	-0.239563	0.593818	0.0686458	-0.163325	0.229064	0.252975
ENST00000584950	-0.00697184	0.0632599	0.134476	0.232063	-0.140797	-0.35216	0.326362	-0.208264	0.161413	0.125181	-0.114393	-0.239563	0.593818	0.0686458	-0.163325	0.229064	0.252975
ENST00000255389	-0.221791	0.211094	-0.257548	-0.233465	-0.0298802	-0.166506	-0.150056	0.0930847	-0.212096	-0.3626	-0.0276978	-0.313904	0.0868195	-0.228883	-0.0593211	-0.0402526	-0.313045
ENST00000435340	0.0559204	0.170026	-0.147415	-0.111405	-0.124138	-0.2092	-0.169492	0.0626205	-0.200543	0.0342538	-0.0851137	-0.361338	0.751893	-0.100576	-0.136022	0.0730346	0.0585398
ENST00000395781	0.0559204	0.170026	-0.147415	-0.111405	-0.124138	-0.2092	-0.169492	0.0626205	-0.200543	0.0342538	-0.0851137	-0.361338	0.751893	-0.100576	-0.136022	0.0730346	0.0585398
ENST00000580147	0.335428	-0.0244988	0.0371612	-0.0162247	0.35969	-0.179671	-0.0173838	-0.235981	-0.154674	0.078923	0.0622177	0.288825	-0.133385	-0.0287447	-0.228004	0.194706	-0.00989972
ENST00000461404	0.116847	0.144494	0.364361	0.585909	-0.160734	0.564414	0.00304419	0.0883711	0.541719	0.608248	0.122072	0.510564	-0.0479591	0.176853	0.193551	0.545264	0.396164
ENST00000578101	0.616312	0.0445398	0.600909	-0.0466662	-0.175829	0.0634987	0.396759	-0.122711	0.186255	0.139874	0.0321436	0.0462953	0.129181	0.0243409	0.414859	0.526787	0.293713
ENST00000468196	0.139579	0.303364	0.424387	0.068978	-0.20305	0.444943	0.450583	0.0371399	0.421082	0.489519	0.21621	-0.10397	0.247362	0.112616	0.633332	0.35161	0.74871
ENST00000174618	0.358562	-0.379917	0.219098	-0.116917	0.0825301	0.215449	-0.0935004	-0.0364986	0.0665512	-0.0390397	-0.324439	0.0741282	0.0477324	0.226681	-0.0102032	-0.103732	0.124542
ENST00000576556	-0.277244	0.00194603	0.014723	-0.0316695	-0.0202899	0.31358	-0.0928039	0.777572	-0.0541559	0.0374459	-0.219156	0.344473	-0.0603842	-0.261344	-0.0623319	-0.239294	-0.0931279
ENST00000574752	-0.277244	0.00194603	0.014723	-0.0316695	-0.0202899	0.31358	-0.0928039	0.777572	-0.0541559	0.0374459	-0.219156	0.344473	-0.0603842	-0.261344	-0.0623319	-0.239294	-0.0931279
ENST00000538975	-0.0760463	-0.149552	-0.0164813	0.0575557	0.425258	0.349865	0.331772	-0.043934	0.135245	0.0556611	-0.229661	-0.230287	0.109245	0.0536443	-0.0305238	0.00453986	0.572911
ENST00000570628	-0.0760463	-0.149552	-0.0164813	0.0575557	0.425258	0.349865	0.331772	-0.043934	0.135245	0.0556611	-0.229661	-0.230287	0.109245	0.0536443	-0.0305238	0.00453986	0.572911
ENST00000575014	0.146636	0.0855639	0.417201	0.146745	0.259823	0.54701	0.300485	-0.14566	0.467294	0.283199	-0.16335	-0.186526	0.147822	0.14341	0.3345	0.35505	0.769279
ENST00000540200	0.574956	0.499857	0.472033	0.403482	0.149143	0.312107	-0.359912	-0.240563	0.549082	0.237379	0.188417	0.0976901	0.189951	-0.0300048	0.330052	0.907236	0.417143
ENST00000484980	0.22883	0.828037	0.087474	0.201268	-0.133703	0.186933	0.0945312	-0.172606	0.446673	0.165297	0.236759	-0.0234122	0.0807079	-0.280005	0.413889	0.504343	0.0997223
ENST00000470125	0.22883	0.828037	0.087474	0.201268	-0.133703	0.186933	0.0945312	-0.172606	0.446673	0.165297	0.236759	-0.0234122	0.0807079	-0.280005	0.413889	0.504343	0.0997223
ENST00000582721	0.387041	0.42303	0.30849	0.336625	-0.0152441	0.160814	0.0343864	-0.28363	0.462732	0.0455603	-0.0145766	-0.0215386	0.402179	0.0815278	0.173829	0.8384	0.371878
ENST00000314616	-0.202854	-0.171554	-0.321094	0.102577	0.338723	-0.175776	-0.190566	-0.0704928	-0.177728	0.0813225	0.28277	0.407278	-0.457203	-0.120085	-0.258425	-0.229179	-0.14229
ENST00000478021	0.475414	0.61935	0.314025	0.310354	0.073793	0.327375	-0.139648	-0.0989216	0.558371	0.0791568	-0.00528865	0.0406038	0.373014	-0.0585118	0.262152	0.823436	0.387796
ENST00000262395	0.498402	0.216257	0.448862	0.511723	0.145148	0.16686	-0.228858	-0.0645641	0.374233	0.142417	0.00344124	0.0414807	0.162209	-0.17995	0.129857	0.753207	0.339996
ENST00000582266	0.031692	0.36471	0.502539	0.0189879	-0.138729	0.0893475	-0.278333	0.0558734	0.5507	0.0814864	-0.207083	0.195409	0.356936	-0.133681	0.257044	0.211875	0.109767
ENST00000577226	0.157917	-0.151592	0.00264684	-0.320612	0.577956	0.24934	-0.108189	0.397076	-0.0485194	-0.219223	-0.428791	0.129811	0.103554	0.137281	-0.179301	-0.161243	0.334804
ENST00000480954	0.0449113	0.0162012	0.37296	0.149164	-0.376489	-0.248902	0.270126	-0.176517	0.131981	0.0108858	-0.102886	0.0475479	-0.056507	0.160128	0.0663289	0.342436	-0.153213
ENST00000427274	0.218269	0.35484	0.395801	0.207866	0.21047	0.50961	-0.0214379	-0.134538	0.213884	0.31669	-0.0182649	-0.00276622	0.134257	-0.19769	0.29625	0.640062	0.5108
ENST00000329099	0.0758484	0.0014548	0.631052	0.0700687	-0.140952	0.460154	-0.144256	0.0383028	0.422359	0.412477	0.431593	0.0486795	-0.101409	0.0826575	0.777899	0.189424	0.603237
ENST00000578694	0.30218	0.479393	0.324816	0.342654	0.131614	0.138292	-0.210977	-0.148912	0.576214	-0.00196178	0.0776132	0.0901724	-0.278538	-0.00990886	0.24378	0.464333	0.0156665
ENST00000398832	0.354528	0.66264	0.420369	0.451269	-0.213035	0.350292	0.0855241	-0.00989646	0.598108	0.440683	0.162198	0.189178	0.323297	-0.0471063	0.378208	0.848804	0.363811
ENST00000578205	0.125233	-0.0694929	0.0638577	0.24396	-0.0892065	-0.246011	-0.136457	-0.100819	0.0416428	0.233096	-0.0595958	-0.340617	0.773861	0.118819	-0.194142	0.226052	0.280245
ENST00000394649	0.283992	0.050742	0.548372	0.104975	0.194007	0.447591	-0.107169	-0.0783817	0.267524	0.422002	-0.022099	-0.0989001	0.415171	0.0431976	0.339514	0.503152	0.799649
ENST00000381913	0.116004	0.788094	0.42611	-0.102997	0.116032	0.0799756	-0.103981	-0.0678938	0.560925	0.101619	0.102213	-0.0743895	0.123976	0.0673227	0.494061	0.311517	0.316142
ENST00000301365	0.100427	0.765527	0.229757	-0.0062964	0.180218	0.212688	0.0459063	0.146163	0.479759	0.0998839	0.210074	0.053332	0.0779506	-0.120298	0.437438	0.426097	0.358759
ENST00000577016	0.119042	0.753062	0.500552	-0.106892	0.155178	0.0945655	-0.130503	-0.046767	0.591422	0.121631	0.112296	-0.0780266	0.168335	0.0579229	0.526475	0.345066	0.399996
ENST00000571139	0.0961915	0.579755	-0.0615424	-0.0474012	0.17176	0.0646828	-0.238341	-0.306633	0.126382	-0.0674971	0.0841903	-0.292353	0.0800109	-0.331833	0.214659	0.202863	0.0534061
ENST00000552276	0.469831	0.541529	0.433344	0.153142	0.419087	0.10729	-0.135717	-0.0290457	0.401879	0.107987	-0.0862343	-0.0780384	0.22132	-0.217218	0.210804	0.683524	0.426831
ENST00000552456	0.280158	0.210735	-0.00550279	0.322726	-0.30365	0.0826786	-0.0512178	-0.0309793	0.0618393	0.320899	0.0890093	0.581014	0.246513	0.011715	-0.082019	0.410142	-0.0769
ENST00000378174	0.176615	0.0633402	-0.0690858	0.53288	-0.137373	-0.0440737	-0.09048	0.356946	0.144842	0.425585	0.22791	0.54291	0.0436148	-0.0475323	-0.222516	0.251577	-0.0613472
ENST00000437668	0.198638	0.437597	-0.0693157	-0.26397	0.0345666	0.123532	-0.216357	-0.415013	0.131251	0.0597249	-0.0731987	-0.25587	0.175137	0.253986	0.226918	0.00645899	0.0321441
ENST00000443937	-0.236022	0.146434	-0.0122592	0.284129	-0.189228	-0.144337	-0.259056	0.0484101	-0.0366561	0.320034	0.41663	-0.147674	-0.0234095	-0.0945979	0.0259211	-0.0456454	-0.125895
ENST00000577831	0.191779	0.408385	0.80106	0.176334	0.0263796	0.510848	0.110571	-0.102517	0.68276	0.400088	0.142236	-0.0252214	0.0673869	-0.112813	0.679858	0.571766	0.684203
ENST00000348335	0.598689	0.351865	0.404307	0.156206	-0.038955	0.221793	-0.158295	0.366695	0.332433	0.408774	0.147773	0.129474	0.698286	-0.245763	0.36676	0.506648	0.581832
ENST00000381771	0.598689	0.351865	0.404307	0.156206	-0.038955	0.221793	-0.158295	0.366695	0.332433	0.408774	0.147773	0.129474	0.698286	-0.245763	0.36676	0.506648	0.581832
ENST00000583813	-0.121021	0.23945	0.573892	-0.061014	-0.0320498	0.214763	-0.187536	0.137903	0.407154	0.366651	-0.261814	0.0835259	0.530702	0.0874901	0.225365	0.0667946	0.447252
ENST00000571637	0.331986	0.236547	0.540855	-0.185178	0.296638	0.347345	-0.323062	0.189036	0.312803	0.240179	-0.344849	0.161522	0.300798	-0.0325033	0.216285	0.262236	0.389284
ENST00000571436	0.0974526	-0.0834076	0.220871	0.102935	-0.26181	0.071775	-0.0699124	0.114714	-0.0348734	0.117688	-0.0591356	0.55195	-0.0703546	-0.080936	-0.101029	0.140546	-0.29916
ENST00000428494	0.447548	0.19207	0.760221	0.143299	-0.0714113	0.330999	0.129911	-0.0484893	0.522801	0.407369	0.0442567	0.0651128	0.242074	0.120731	0.491069	0.551595	0.658108
ENST00000414034	0.481258	0.173632	0.637972	0.0455234	-0.110796	0.356744	0.249892	-0.0344139	0.378955	0.569839	0.33678	0.153617	0.0976811	0.081964	0.579668	0.530958	0.598863
ENST00000452307	0.651359	0.432009	0.204608	-0.051772	-0.365162	0.189894	0.130147	-0.150555	0.38341	0.0270067	0.240696	0.168658	-0.0361162	0.172241	0.486418	0.430561	-0.0740817
ENST00000345506	0.651359	0.432009	0.204608	-0.051772	-0.365162	0.189894	0.130147	-0.150555	0.38341	0.0270067	0.240696	0.168658	-0.0361162	0.172241	0.486418	0.430561	-0.0740817
ENST00000461221	0.331949	-0.237793	0.30399	-0.149393	0.0565849	-0.0329358	0.0606119	-0.116997	0.180049	0.0593616	0.231745	-0.159284	-0.0317283	0.630659	0.297608	0.176039	0.337002
ENST00000355638	0.329132	0.204786	0.679091	0.266949	-0.085199	0.280693	-0.0286099	-0.14813	0.710033	0.393524	0.110196	0.0556698	0.234846	0.471507	0.40125	0.570321	0.528634
ENST00000575194	-0.0375887	-0.198665	0.295358	0.267809	-0.415045	0.517602	0.0737634	0.291611	0.227046	0.745323	0.610626	0.312918	0.117594	0.0687193	0.521724	0.0190537	0.530262
ENST00000579728	0.263919	0.600448	0.430224	0.0939691	0.014533	0.0309134	-0.0089578	0.0693485	0.285474	0.0864081	-0.0378345	-0.0394079	0.139809	-0.29949	0.322514	0.680326	0.133179
ENST00000495350	0.0737548	0.199104	0.169962	-0.170154	0.742567	0.140213	-0.27783	-0.240099	0.163548	-0.426799	-0.336473	-0.116803	-0.104095	-0.279325	-0.0570608	0.163506	0.217197
ENST00000584709	0.00970409	0.204369	0.606509	-0.103223	-0.399566	0.210561	-0.234036	0.0770026	0.413452	0.323555	0.344928	0.287663	-0.00234278	-0.050455	0.686694	0.0400439	0.153398
ENST00000581400	-0.0606166	0.269961	0.573599	-0.110845	-0.378729	0.163518	-0.343095	0.166306	0.432689	0.29856	0.211558	0.38591	0.0329773	0.00818695	0.553034	-0.00264578	0.0417587
ENST00000581419	0.349874	0.138643	0.484855	-0.13247	-0.237688	0.327941	0.212795	-0.0680866	0.228545	0.423093	0.559808	-0.0553239	0.0931706	-0.0208525	0.847873	0.292417	0.596003
ENST00000521575	0.321611	0.157144	0.275339	0.126552	-0.238869	0.0627244	-0.32656	-0.180742	0.277799	0.0974108	0.24936	0.211581	0.18808	-0.0411715	0.164245	0.261947	-0.0769209
ENST00000381365	-0.0146617	-0.0383325	-0.187502	-0.0347352	0.370215	-0.150328	-0.0824803	-0.291976	0.111299	-0.29887	0.00827088	-0.138993	-0.254559	-0.116259	-0.12848	-0.319963	-0.0812491
ENST00000316878	-0.113119	0.426656	-0.0357666	-0.270303	0.499926	0.0836439	-0.191643	0.220452	0.28278	-0.26048	-0.348529	0.147357	-0.135587	-0.0491121	-0.0899523	-0.192108	-0.0393706
ENST00000512526	0.115954	0.754331	0.557084	-0.144678	-0.221569	0.289538	-0.126299	0.236026	0.520517	0.342842	-0.0197055	0.168076	0.288449	0.065771	0.559884	0.426189	0.219043
ENST00000510410	0.271902	0.41076	0.480106	-0.385741	-0.170083	0.339013	0.064263	-0.172723	0.262286	0.326869	0.379044	-0.0461665	-0.0233909	0.292361	0.786844	0.291391	0.378171
ENST00000508245	-0.0290385	-0.030279	0.104069	0.579911	-0.196748	0.129831	0.0109439	-0.0566387	0.380785	0.572587	0.711844	0.0994743	0.0139146	-0.0164273	0.339344	0.186985	0.397905
ENST00000505559	0.42407	0.162978	0.154893	-0.0952972	-0.153155	0.0238882	-0.165086	0.000620902	0.158345	0.0204425	-0.386696	-0.100302	0.54911	0.399324	0.0615676	0.155039	0.225377
ENST00000503127	0.506229	0.201115	0.0853121	0.0226695	-0.125533	0.254006	-0.16935	0.0177304	0.20488	0.0737124	-0.346796	-0.118824	0.45135	0.327468	0.105923	0.204841	0.292077
ENST00000511347	0.417019	0.210325	0.164288	-0.100256	-0.196402	0.202096	-0.0914751	0.106462	0.186114	0.0898603	-0.360635	-0.096727	0.524856	0.408981	0.157697	0.171573	0.310875
ENST00000574951	0.557926	0.0764666	0.331347	0.237397	-0.142209	0.111796	0.0820853	-0.221284	0.0716381	0.0993192	0.10476	0.13276	0.102064	-0.112057	0.113404	0.747297	0.0303343
ENST00000502426	0.092351	0.375065	0.283684	-0.0762869	-0.0766544	0.240168	-0.0500861	0.296098	0.542152	0.0978735	-0.194139	0.308063	0.113297	0.622176	0.186894	0.173409	0.192589
ENST00000505699	0.141254	0.376653	0.292625	-0.0591215	-0.0556898	0.301346	-0.0463017	0.26617	0.547893	0.121364	-0.188929	0.309641	0.110946	0.631587	0.202115	0.228929	0.238717
ENST00000573004	0.902389	0.025841	0.140396	-0.111409	0.0288426	-0.0233139	0.0262662	-0.121596	-0.0298925	-0.0519651	-0.0142878	0.0535591	0.184646	-0.0932372	0.1004	0.358312	0.0591986
ENST00000575709	-0.123926	0.0786079	0.609171	0.381191	0.0202109	0.132489	0.1431	-0.249692	0.674255	0.346185	0.20819	-0.0197837	-0.216552	0.182168	0.418489	0.308763	0.467729
ENST00000576551	0.52982	0.558168	0.452105	0.286673	0.209053	0.280117	0.000605365	-0.157769	0.538163	0.161484	0.0497962	0.0444769	0.177628	0.014969	0.335722	0.897618	0.47643
ENST00000572021	0.133251	-0.209449	0.119893	-0.13399	0.496024	0.267276	0.317196	0.124137	-0.121622	-0.126784	-0.282482	0.044273	0.027537	-0.328059	-0.0984963	0.152387	0.429982
ENST00000575423	0.676565	0.241866	0.251748	-0.0990837	0.155829	0.453093	-0.10469	0.0347622	0.08922	0.1944	0.294648	0.174147	0.120293	-0.301517	0.381675	0.498103	0.325373
ENST00000481416	-0.222201	-0.231534	-0.236583	0.455817	0.448483	-0.110677	-0.27198	-0.296729	0.0308879	-0.287461	-0.198924	0.0444335	-0.357648	-0.213415	-0.527929	0.0285308	-0.186332
ENST00000573326	-0.18785	-0.188702	-0.191943	0.314662	0.545403	-0.0907973	-0.265912	-0.221739	0.0618273	-0.338153	-0.212551	0.0908887	-0.339513	-0.219868	-0.467323	0.00891219	-0.135833
ENST00000577830	0.351151	0.401936	0.501124	0.444682	-0.061796	0.272793	-0.11415	-0.426195	0.593793	0.290397	0.339771	0.0747704	0.202805	0.0259613	0.448369	0.839571	0.476074
ENST00000582740	0.202642	0.027056	0.427263	0.271398	-0.435228	0.608926	0.390064	0.097067	0.439592	0.671184	-0.0511789	0.308858	0.148528	0.429669	0.358124	0.311068	0.471866
ENST00000475762	0.0063628	0.143943	0.0499869	0.467637	-0.295278	-0.126508	-0.373008	-0.267206	0.179289	0.156996	0.518191	0.0685458	0.153854	-0.196738	0.0640632	0.299613	-0.169041
ENST00000584617	0.0063628	0.143943	0.0499869	0.467637	-0.295278	-0.126508	-0.373008	-0.267206	0.179289	0.156996	0.518191	0.0685458	0.153854	-0.196738	0.0640632	0.299613	-0.169041
ENST00000487525	-0.0716201	-0.172222	-0.0396375	0.117287	-0.322209	-0.14685	-0.308916	-0.193404	-0.113114	0.0235682	0.568062	-0.101811	0.0402079	-0.231218	0.149765	-0.0323284	-0.231864
ENST00000482007	-0.0716201	-0.172222	-0.0396375	0.117287	-0.322209	-0.14685	-0.308916	-0.193404	-0.113114	0.0235682	0.568062	-0.101811	0.0402079	-0.231218	0.149765	-0.0323284	-0.231864
ENST00000577554	0.190844	-0.0980337	0.220728	0.254116	-0.106964	-0.0631537	-0.0391104	-0.530129	0.141612	0.142907	0.110432	0.0202929	-0.375035	0.15843	0.108417	0.342791	-0.124894
ENST00000583356	-0.0783003	0.0404945	0.0434269	-0.16483	0.131159	-0.215178	-0.237856	0.448924	-0.217067	0.0253139	-0.132213	0.248691	0.409111	0.0581515	-0.306941	0.0593069	-0.010215
ENST00000582678	-0.0656943	-0.348291	-0.0369188	-0.0301054	0.784988	-0.188476	0.146391	-0.176673	-0.205317	-0.215154	-0.0810524	-0.295968	-0.253116	-0.138873	-0.254722	0.0253173	0.302698
ENST00000579204	-0.0577339	-0.115437	-0.117495	-0.0301187	-0.375533	0.412939	-0.109811	0.206858	-0.299298	0.313142	0.361871	0.200911	-0.139844	-0.111241	0.203835	-0.208792	-0.110576
ENST00000582005	-0.0844135	-0.115258	-0.156781	-0.013095	-0.343752	0.367765	-0.0612407	0.190844	-0.28492	0.367223	0.568367	0.167963	-0.15875	-0.140359	0.247455	-0.204298	-0.0457437
ENST00000579314	0.0765555	0.237462	0.24252	0.110274	-0.413066	0.547184	0.0323691	0.294394	0.226579	0.754438	0.270864	0.119209	0.522368	0.125609	0.484123	0.160741	0.611979
ENST00000433197	-0.0605678	0.560954	0.141605	-0.0178062	-0.12354	0.327803	-0.0226832	-0.0554489	0.32696	0.426995	0.616443	0.134009	-0.089933	-0.164108	0.574148	0.144561	0.217221
ENST00000577662	-0.182087	0.219836	-0.177754	0.028671	0.620654	0.166421	-0.392123	-0.234434	0.105755	-0.243332	0.128921	-0.11542	-0.440569	-0.101165	-0.0340205	0.0413117	0.00705213
ENST00000284384	-0.0102347	-0.252893	0.260619	0.0287992	0.0581631	0.278185	-0.219465	0.140446	0.261747	0.29317	0.35402	-0.0471719	0.124679	0.446922	0.343871	-0.011428	0.524092
ENST00000576670	-0.0458489	-0.0108433	0.386326	-0.0829333	0.368986	0.207976	-0.0207837	-0.023083	0.22005	0.00524808	-0.380397	0.333346	-0.280144	-0.117068	-0.0323442	0.0228697	0.0916829
ENST00000579319	0.48588	-0.0598726	0.270521	0.00827468	0.459825	0.223999	-0.100849	-0.0918508	-0.0526984	0.227148	0.274963	-0.0154915	0.110688	-0.305773	0.17666	0.41875	0.523167
ENST00000584129	0.205604	0.436059	0.536826	-0.262479	0.299013	0.255438	0.118215	0.0353141	0.449556	-0.0589661	-0.273705	-0.0610208	0.0707707	0.298222	0.342066	0.460532	0.459336
ENST00000335793	0.455948	-0.0813187	0.338375	0.632695	-0.14206	0.0543869	0.271421	-0.236499	0.312168	0.292576	0.144017	-0.069166	0.227295	-0.109748	0.0524282	0.633581	0.331112
ENST00000439510	0.455948	-0.0813187	0.338375	0.632695	-0.14206	0.0543869	0.271421	-0.236499	0.312168	0.292576	0.144017	-0.069166	0.227295	-0.109748	0.0524282	0.633581	0.331112
ENST00000583881	0.544942	0.268887	0.266299	-0.0284704	-0.0773648	0.368486	0.00328858	0.380408	0.179424	0.375114	-0.0758462	0.219873	0.713446	-0.126526	0.238049	0.360416	0.51748
ENST00000579482	0.510218	0.250884	0.262911	-0.0643698	-0.074439	0.343682	0.00783886	0.385068	0.187664	0.352889	-0.105588	0.209847	0.741182	-0.110111	0.224591	0.288214	0.51443
ENST00000577509	0.510218	0.250884	0.262911	-0.0643698	-0.074439	0.343682	0.00783886	0.385068	0.187664	0.352889	-0.105588	0.209847	0.741182	-0.110111	0.224591	0.288214	0.51443
ENST00000582710	0.471257	0.212256	0.226848	-0.0750008	-0.0818766	0.301997	0.0157672	0.35194	0.14123	0.274459	-0.112606	0.21277	0.700341	-0.15481	0.172634	0.247349	0.426105
ENST00000579543	0.377455	0.00681844	0.416213	-0.188105	-0.255631	0.125068	0.27071	0.387752	0.0771724	0.186716	-0.0560888	0.226465	0.410569	-0.246901	0.313858	0.0503053	0.262422
ENST00000534480	0.316771	0.261821	0.420234	-0.309398	0.0214664	0.601822	0.175275	0.0561518	0.439164	0.239761	-0.233342	0.00774382	0.228004	0.164339	0.525836	0.0710608	0.547123
ENST00000578638	0.194671	0.288692	0.340132	0.323372	-0.286536	0.306979	0.0383871	0.281112	0.354819	0.447904	0.0209753	-0.0288649	0.254656	0.0310703	0.274515	0.223888	0.266699
ENST00000572047	0.350736	0.284209	0.242068	-0.238253	-0.299747	-0.162138	0.0998582	0.264822	0.154499	0.188573	-0.07554	0.166077	0.75306	0.192033	0.120094	0.211026	0.135278
ENST00000416485	0.0722782	0.104337	-0.0144393	-0.243977	0.25996	-0.12681	-0.050016	-0.177342	0.227692	-0.140191	0.0636927	-0.158674	-0.126866	0.719099	0.0589219	-0.0234347	0.0956677
ENST00000397640	0.0722782	0.104337	-0.0144393	-0.243977	0.25996	-0.12681	-0.050016	-0.177342	0.227692	-0.140191	0.0636927	-0.158674	-0.126866	0.719099	0.0589219	-0.0234347	0.0956677
ENST00000332065	0.0316243	-0.0564879	0.378251	0.134851	-0.318055	0.340033	0.200547	0.192481	0.190948	0.455609	0.195348	0.333392	0.186015	0.0324908	0.417008	0.0944928	0.446373
ENST00000467929	-0.12987	0.0183451	0.0209361	-0.061624	-0.328582	-0.117475	-0.308684	0.215653	0.0936391	-0.117915	-0.170831	-0.0325218	0.31574	-0.027781	0.0214597	-0.163785	-0.241542
ENST00000524722	0.0880449	0.549037	0.629284	0.320415	-0.0899861	0.20745	-0.134543	0.0661365	0.800735	0.375828	-0.0351421	0.19322	0.501038	0.126736	0.356967	0.507049	0.570087
ENST00000293230	0.481253	0.381339	0.362875	0.254047	0.267992	0.156097	-0.400092	0.0545718	0.263932	0.0283159	-0.0609368	0.0604283	0.343899	-0.188396	0.111095	0.649559	0.342527
ENST00000300682	0.29958	-0.0191206	0.257766	-0.0932532	0.271028	-0.29469	-0.532112	0.159323	-0.0197641	0.124762	-0.0204144	0.190492	0.17652	0.0935887	-0.142678	0.20227	-0.0174739
ENST00000583458	-0.142526	-0.090465	-0.0299083	0.404119	-0.445165	0.163303	-0.0338714	-0.165676	0.215987	0.399297	-0.0308199	0.00536805	0.206696	0.115885	0.036892	-0.0367171	0.0636856
ENST00000415831	-0.142526	-0.090465	-0.0299083	0.404119	-0.445165	0.163303	-0.0338714	-0.165676	0.215987	0.399297	-0.0308199	0.00536805	0.206696	0.115885	0.036892	-0.0367171	0.0636856
ENST00000310924	0.0865499	0.212796	0.301567	0.242007	-0.277961	0.199681	-0.0193201	0.000726757	0.270096	0.584088	0.863483	0.19967	-0.0675816	-0.128529	0.676685	0.345883	0.357033
ENST00000572329	0.0558556	0.237359	0.369243	0.1633	0.0791666	0.322283	-0.442623	0.0898206	0.245771	0.383805	-0.0530008	0.0960554	0.337729	-0.0281507	0.108017	0.149093	0.35991
ENST00000435091	0.133186	-0.0281959	0.310795	0.0891278	-0.0713688	0.21234	0.313538	-0.247324	0.114888	0.0922495	0.0245363	0.0436917	0.117006	-0.258595	0.0947321	0.282425	0.206697
ENST00000575245	0.133186	-0.0281959	0.310795	0.0891278	-0.0713688	0.21234	0.313538	-0.247324	0.114888	0.0922495	0.0245363	0.0436917	0.117006	-0.258595	0.0947321	0.282425	0.206697
ENST00000570932	0.10633	0.219814	-0.116454	-0.173792	0.323843	-0.136755	-0.259809	0.144125	-0.207113	-0.157188	0.166622	0.528507	-0.198087	-0.262567	-0.195838	0.116586	-0.327205
ENST00000571115	0.20652	0.215593	0.406782	-0.232605	0.0778329	0.496309	0.291483	0.143129	0.479313	0.218319	-0.186549	0.0445553	0.246367	0.205966	0.52551	0.127023	0.685854
ENST00000570854	0.130557	-0.0958261	0.0856853	0.2113	-0.202421	0.578261	0.200525	0.209034	0.208929	0.499753	0.613453	0.31844	-0.250668	0.0562553	0.501007	0.0732006	0.411936
ENST00000443656	0.301914	0.433991	0.630836	-0.113667	0.33078	0.147786	-0.275604	0.0808568	0.546332	0.00153171	-0.162586	0.159147	0.101063	-0.263973	0.359629	0.318575	0.324122
ENST00000572760	0.0745835	-0.0874887	0.572599	0.358513	-0.131457	0.0878126	-0.00816522	-0.180456	0.307385	-0.030522	0.0223202	-0.0343386	-0.0899173	-0.203317	0.225319	0.392977	0.162974
ENST00000573876	0.0745835	-0.0874887	0.572599	0.358513	-0.131457	0.0878126	-0.00816522	-0.180456	0.307385	-0.030522	0.0223202	-0.0343386	-0.0899173	-0.203317	0.225319	0.392977	0.162974
ENST00000374747	0.160329	-0.0395953	-0.102656	0.659256	-0.237702	0.223007	0.00207498	-0.0159891	0.0243336	0.0666561	0.0119003	0.104187	-0.0571783	-0.0303512	-0.15348	0.419449	-0.0312964
ENST00000574897	0.213437	-0.0426695	0.522207	0.107141	-0.199819	-0.04031	0.0688523	-0.128485	0.236176	0.321675	0.0105346	0.158689	0.0249942	0.0692257	0.144084	0.170096	0.0352066
ENST00000574200	0.132531	0.21089	0.533088	-0.117768	-0.439139	0.297724	0.220011	0.106217	0.257151	0.336627	0.24171	-0.130001	-0.00539365	-0.0107943	0.75138	0.116166	0.327756
ENST00000571916	0.65966	0.176979	0.579419	0.424931	-0.158272	0.397991	0.0166911	-0.13045	0.508758	0.415156	0.164529	0.421631	0.00636736	-0.0569274	0.357236	0.729654	0.285303
ENST00000329214	0.212385	0.0860284	0.589065	0.408568	-0.294156	0.349203	0.0317317	-0.0985624	0.36955	0.667942	0.637528	0.182921	0.0211985	-0.0767949	0.551385	0.568924	0.46708
ENST00000575223	0.212385	0.0860284	0.589065	0.408568	-0.294156	0.349203	0.0317317	-0.0985624	0.36955	0.667942	0.637528	0.182921	0.0211985	-0.0767949	0.551385	0.568924	0.46708
ENST00000570652	0.234708	0.32858	0.48116	0.38957	-0.276305	0.138987	0.0770706	-0.195802	0.476643	0.0813669	0.177441	0.141533	-0.0609423	-0.102086	0.382975	0.718898	0.110981
ENST00000575069	0.361697	0.209206	0.318963	0.422262	-0.364404	0.2372	-0.0326734	-0.0086018	0.426842	0.412832	-0.0272426	0.105957	0.78562	-0.00257712	0.147304	0.505229	0.450925
ENST00000344865	-0.107921	0.367442	0.170307	-0.0785862	-0.259853	0.0248769	-0.387653	0.0735902	0.507461	0.129666	-0.0351971	0.285529	0.135163	0.475236	0.172804	-0.132864	-0.136146
ENST00000580382	0.197613	-0.061852	0.468326	0.600895	0.228195	0.082113	-0.168678	-0.30994	0.405554	0.109718	0.165211	-0.0950662	0.0415548	-0.0103502	0.119064	0.689242	0.501017
ENST00000269389	0.233988	0.25189	-0.0397598	-0.257672	-0.316203	0.0424169	-0.15087	0.189713	0.00147467	-0.166901	-0.135303	0.41366	-0.139855	0.0812987	0.0330994	-0.031521	-0.590566
ENST00000581864	0.493553	-0.231391	0.154175	0.0970937	-0.16898	0.294822	-0.126971	0.170309	-0.0267483	-0.0244805	0.0984194	0.404771	0.00655243	0.107521	0.116852	0.313002	0.0594862
ENST00000582907	0.627703	0.242395	0.0509203	0.129607	-0.0106538	-0.0309834	-0.0893963	-0.234476	0.362082	-0.018392	0.0340496	-0.0495051	0.185568	0.503657	0.0440915	0.448336	0.0758965
ENST00000374611	0.579101	0.218784	0.0182491	0.0927489	-0.0217341	-0.052849	-0.104816	-0.205984	0.348817	-0.0522348	0.018655	-0.0101357	0.124782	0.558494	0.0212384	0.375738	0.010594
ENST00000582719	0.175761	0.817186	0.106021	-0.126702	0.125816	0.241166	-0.128849	-0.0144081	0.347842	0.0378263	-0.04299	-0.131169	0.442638	-0.124531	0.339263	0.309354	0.358347
ENST00000473637	-0.0328227	0.127671	0.451482	0.246355	-0.173223	0.370268	0.266637	0.00898345	0.58323	0.326967	0.303632	-0.25174	0.230061	0.189342	0.571459	0.254215	0.74354
ENST00000571817	0.156541	0.081225	-0.194093	-0.0665361	-0.452111	0.364656	0.00583844	0.118384	-0.110477	0.151162	0.118678	0.455628	0.0244735	-0.184709	0.16011	0.00222185	-0.233163
ENST00000571995	0.136853	0.527199	0.135032	-0.456006	0.229496	0.167438	0.022876	0.410057	0.0327066	-0.0301966	-0.42772	0.0782767	0.222638	0.0137123	0.103715	0.0890175	0.123545
ENST00000404970	0.490358	0.147817	0.273022	0.362505	0.0803056	0.0104792	-0.08051	-0.00138144	0.203219	0.316881	0.215364	0.368461	0.273675	0.0692855	0.00092391	0.730493	0.298154
ENST00000574832	0.175426	0.556276	-0.0227268	0.0765937	0.248435	0.0874428	-0.115835	0.0270708	0.35531	-0.00727634	0.28582	-0.0237019	-0.0277712	0.148144	0.249783	0.293483	0.257967
ENST00000574206	0.116846	0.557173	-0.0239472	0.0829296	0.244807	0.0904319	-0.113518	0.0330829	0.362215	-0.00452516	0.289668	-0.0274412	-0.0409426	0.152656	0.248496	0.276843	0.25641
ENST00000574356	0.116846	0.557173	-0.0239472	0.0829296	0.244807	0.0904319	-0.113518	0.0330829	0.362215	-0.00452516	0.289668	-0.0274412	-0.0409426	0.152656	0.248496	0.276843	0.25641
ENST00000173229	0.103059	0.101292	0.24907	0.144988	0.0901901	0.137366	0.164463	0.235401	-0.0644974	0.340966	0.0940564	0.245624	0.261664	-0.461335	0.0948359	0.297942	0.387828
ENST00000575858	0.322002	0.373703	0.44512	0.448254	-0.257824	0.465093	0.117348	-0.176731	0.420952	0.712922	0.506679	0.0980505	0.0838016	-0.106754	0.62706	0.655258	0.55394
ENST00000574431	0.297412	0.341373	0.0806571	-0.215287	0.607038	0.0343404	-0.370216	-0.240907	0.232335	-0.387816	-0.300168	-0.0991811	-0.0512293	-0.120934	-0.0101524	0.106658	0.0807822
ENST00000575294	0.766114	0.374763	0.348611	0.264399	-0.183026	0.352378	0.0165575	-0.190098	0.321744	0.504455	0.45861	0.157648	0.128879	0.0435306	0.557291	0.739935	0.410346
ENST00000513432	0.296414	0.19347	0.878176	0.172181	-0.0256153	0.232643	-0.0961116	-0.0598049	0.5726	0.425887	-0.0150247	-0.0578208	0.362584	0.0905195	0.457921	0.49281	0.616096
ENST00000473688	0.234037	0.308967	0.0110039	0.165121	-0.340483	0.586365	-0.0417158	0.0568594	0.209412	0.335538	0.257143	0.222488	0.21581	-0.0883503	0.396046	0.415611	0.200926
ENST00000477053	0.213932	0.31458	-0.00167087	0.168388	-0.340746	0.59377	-0.0563912	0.0623506	0.221138	0.335731	0.252929	0.228418	0.213468	-0.0958947	0.397409	0.383354	0.197009
ENST00000460322	0.213932	0.31458	-0.00167087	0.168388	-0.340746	0.59377	-0.0563912	0.0623506	0.221138	0.335731	0.252929	0.228418	0.213468	-0.0958947	0.397409	0.383354	0.197009
ENST00000399425	0.205954	-0.176981	0.303855	-0.234214	0.33746	0.320182	0.164217	0.0840488	0.141313	0.115769	0.0728841	-0.0433782	0.0414782	0.406849	0.316132	0.172786	0.677676
ENST00000579640	0.117177	0.284333	0.866282	0.290147	-0.0636147	0.288487	-0.155785	0.139465	0.57385	0.416929	0.188952	0.18416	0.0568293	-0.0288618	0.521517	0.580569	0.479577
ENST00000539244	0.117177	0.284333	0.866282	0.290147	-0.0636147	0.288487	-0.155785	0.139465	0.57385	0.416929	0.188952	0.18416	0.0568293	-0.0288618	0.521517	0.580569	0.479577
ENST00000538664	0.0327158	-0.248715	-0.234908	-0.178238	0.768058	-0.063561	0.0133824	-0.232689	-0.290246	-0.548788	-0.292718	-0.138665	-0.272462	-0.188568	-0.457892	0.0380921	-0.0151145
ENST00000382998	0.12573	0.135823	0.205495	0.499863	0.100229	0.335002	-0.199161	-0.0652109	0.422148	0.149253	0.10248	-0.251595	0.440993	0.0946141	0.156641	0.483051	0.615494
ENST00000256413	0.12573	0.135823	0.205495	0.499863	0.100229	0.335002	-0.199161	-0.0652109	0.422148	0.149253	0.10248	-0.251595	0.440993	0.0946141	0.156641	0.483051	0.615494
ENST00000476905	0.149842	0.265995	0.141708	-0.0638283	0.641675	-0.0544133	-0.200416	-0.143904	0.253574	-0.0120142	-0.161659	-0.0768319	0.395544	-0.0794475	-0.124016	0.192509	0.446819
ENST00000583443	0.307446	0.403606	-0.0259744	0.13278	0.593691	-0.11386	0.00828575	-0.146775	0.205721	-0.324096	-0.292086	-0.00298741	-0.0373588	-0.250718	-0.219951	0.392189	0.0925304
ENST00000474967	0.255876	0.281227	0.258041	-0.063176	0.150203	0.14355	-0.732621	0.309475	0.0335814	0.101995	-0.0454824	0.385921	0.363326	-0.378741	0.0853774	0.221796	0.0761861
ENST00000019317	0.424057	-0.0865361	0.00489756	0.188056	0.0726772	0.00565097	0.133784	-0.254593	-0.0763582	-0.152289	0.0467203	-0.208847	0.318398	-0.303456	-0.0714053	0.558863	0.142742
ENST00000370453	0.134167	0.0964144	0.116092	-0.290043	0.313401	-0.0369645	-0.115325	-0.0419596	0.135927	-0.452523	-0.86496	-0.0441867	0.239765	0.205069	-0.312737	-0.0986009	-0.0325181
ENST00000530560	0.500133	-0.0100765	0.485252	0.193927	-0.342316	0.318312	0.00557013	0.22884	0.303841	0.415824	0.373863	-0.125177	0.33619	0.107436	0.621626	0.391119	0.589813
ENST00000527481	0.445566	-0.0141662	0.464903	0.205516	-0.346764	0.294361	0.0222076	0.265661	0.270515	0.415507	0.360433	-0.141291	0.369921	0.0881392	0.569125	0.396176	0.576443
ENST00000421333	0.0194218	0.0724094	-0.092405	-0.0647695	-0.21025	0.0301287	0.0677547	0.123076	-0.214464	0.0385418	-0.120582	0.0779333	-0.00599307	0.0596538	-0.171798	-0.0895652	-0.335029
ENST00000215587	0.256129	0.222876	0.409341	0.450974	-0.0925582	0.479638	-0.210516	0.0486162	0.350136	0.568949	0.0731599	0.444784	0.370101	-0.138746	0.145724	0.619149	0.381219
ENST00000562663	0.0812556	0.336337	0.489741	0.0530791	0.0527923	0.112653	-0.0112988	0.128165	0.655314	-0.0136326	-0.449762	0.0922179	0.264503	0.103341	0.176986	0.129894	0.257597
ENST00000563726	0.0840017	0.347383	0.474524	-0.0427814	0.0677802	0.188535	0.0964429	0.133593	0.596576	0.0388749	-0.477171	0.0294062	0.293578	0.0730439	0.219337	0.0915894	0.325935
ENST00000252440	0.413287	-0.301482	0.255108	0.271938	0.134627	0.112651	-0.0249579	-0.2066	0.0305837	0.0736764	-0.0228241	-0.383013	0.0872262	-0.0574899	0.0607986	0.371475	0.285077
ENST00000360105	0.202539	0.0404229	0.248022	0.0850644	0.212587	0.196468	0.145079	0.0190415	0.178906	0.0113053	0.0634317	0.398973	-0.340928	-0.41648	0.0696162	0.203051	-0.029716
ENST00000358552	0.515476	-0.00853565	0.383402	0.334263	0.0146142	0.219554	0.147582	-0.16886	0.105015	0.157868	0.103551	0.333083	-0.12258	-0.386916	0.126148	0.700884	0.122152
ENST00000264824	0.138581	0.0764575	0.0434705	-0.560368	0.126132	-0.428027	0.0582956	0.155951	-0.403544	-0.303617	-0.172795	0.122193	-0.0696595	-0.484185	-0.0770343	-0.10984	-0.461698
ENST00000344663	0.25517	-0.102431	0.233968	-0.0586749	-0.311952	0.193075	0.24422	-0.106423	0.161678	0.478051	0.502841	-0.237603	0.304451	0.0710441	0.584791	-0.00725847	0.521852
ENST00000534853	0.117517	0.191	0.260043	0.0563824	-0.200825	0.277918	-0.0443	0.284708	0.0716723	0.379329	0.625257	0.297053	0.203563	-0.293065	0.429312	0.418949	0.289883
ENST00000313408	-0.191076	-0.0387313	-0.0908769	0.0263632	-0.204053	0.0903372	-0.0782268	0.572396	-0.111619	0.302102	0.483695	0.506935	0.0652375	-0.0972829	0.0479948	-0.0364661	-0.00352559
ENST00000474890	0.183813	-0.15729	-0.304803	-0.233088	-0.076837	0.0978611	-0.0775401	0.09885	-0.172035	-0.291544	-0.207276	0.363736	-0.198484	0.0760876	-0.142352	-0.365531	-0.308152
ENST00000340736	0.328481	0.0181078	0.496358	0.095383	-0.0113073	-0.0925668	-0.120662	-0.207945	-0.0240691	0.312928	0.301781	-0.0303665	0.235094	-0.185766	0.202046	0.559388	0.220112
ENST00000324340	0.143287	0.214957	0.173635	0.655075	-0.0621202	0.176113	-0.27183	-0.391409	0.305771	0.328225	0.430544	-0.000269074	0.0493525	-0.16086	0.177319	0.581589	0.242679
ENST00000233596	0.0194272	0.0712257	0.0167276	0.599513	-0.239945	0.188539	0.122667	-0.0348962	0.339291	0.433906	0.30277	-0.00136337	0.193226	-0.0171109	0.226741	0.201625	0.463053
ENST00000534378	0.00609434	0.37082	0.0825092	-0.00272227	0.481009	0.0504721	-0.394842	0.230889	0.172429	-0.0610579	-0.0821016	-0.153675	0.104157	-0.48205	0.064277	0.0593517	0.179257
ENST00000533148	0.263139	0.477893	0.681982	0.152519	0.0487087	0.0340355	-0.229324	0.0104912	0.548045	0.123881	0.0542567	-0.0472291	0.0588859	-0.177335	0.479868	0.579977	0.26844
ENST00000438489	0.229102	0.200771	0.0520005	0.0565062	0.201117	0.648666	-0.01048	-0.0948875	0.189223	0.413164	0.355439	-0.13246	0.0628738	0.0408341	0.467107	0.293331	0.659997
ENST00000518676	0.0209527	0.157823	-0.0662265	0.00457102	0.302717	0.512753	0.0227752	-0.180178	0.0693891	0.26356	0.313124	-0.213978	-0.0949208	0.0167285	0.339345	0.202217	0.522957
ENST00000397274	0.236574	0.069091	-0.0370334	-0.0909238	-0.230568	-0.259437	0.256698	-0.191981	-0.0163047	0.129328	0.061449	-0.380585	0.609143	0.0130459	0.0937071	-0.057916	0.208896
ENST00000247706	0.230456	0.333838	0.18717	0.200717	0.154921	0.138891	-0.889617	0.0428479	0.166806	0.154275	0.23531	0.175078	0.166401	-0.0895008	0.117175	0.350628	0.092105
ENST00000252593	0.114221	0.182946	0.058647	-0.0507948	0.355967	0.0651005	-0.153033	0.13758	0.0577351	0.24638	0.627793	0.00304317	0.067397	-0.153371	0.302232	0.208202	0.444589
ENST00000170168	-0.0680489	0.225021	0.302145	-0.184574	-0.0717063	0.0679559	-0.255966	0.096469	0.414109	0.0622218	-0.00910056	-0.216795	0.162079	0.548024	0.298294	-0.00784281	0.144023
ENST00000426902	0.643387	0.715946	0.295528	-0.188946	0.0213752	0.120086	-0.0059048	-0.0399166	0.291211	0.143841	-0.0391199	-0.0728017	0.509168	-0.118668	0.335645	0.505281	0.288204
ENST00000464076	0.0421371	0.105438	0.03657	-0.0243685	0.345547	-0.0703759	-0.0542384	0.0196294	0.243116	-0.353158	-0.334971	0.00207863	-0.289844	-0.0391671	-0.136682	-0.217977	-0.0901547
ENST00000321949	-0.222507	0.223251	0.0623436	-0.242765	-0.198698	0.114604	0.322478	0.0862527	0.325073	0.183546	-0.0212565	-0.214586	0.199628	0.34456	0.387191	-0.338336	0.334003
ENST00000262803	-0.026449	-0.111705	-0.0620326	0.806655	-0.207807	0.149849	-0.115136	-0.155123	0.251491	0.315077	0.0125056	-0.0176809	-0.0318861	0.135834	-0.176677	0.197552	0.0961254
ENST00000329478	0.758324	0.089083	0.0525339	-0.279831	-0.172454	-0.106138	-0.12832	-0.0705904	0.00306017	-0.157347	0.0231519	0.248073	0.177697	0.134513	0.106055	0.214488	-0.242649
ENST00000360913	0.269425	-0.355893	-0.143485	-0.506983	0.103726	-0.284726	0.0677146	-0.225804	-0.374844	-0.335888	0.119372	0.0361292	-0.141206	0.269945	-0.00569928	-0.0670561	-0.178903
ENST00000557978	0.0807598	0.12203	0.381898	-0.118432	0.0278153	0.348637	-0.0988479	0.121055	0.374465	-0.084601	-0.256417	0.00385879	0.00291215	-0.0895264	0.330549	0.103585	0.169244
ENST00000255641	-0.0723044	0.408282	0.0908599	0.246451	-0.333786	0.298201	-0.100793	0.1638	0.252135	0.0479948	0.192752	0.0162771	0.0267522	-0.0926201	0.360927	0.107755	0.075375
ENST00000255608	-0.0576801	0.508099	0.342744	0.419866	-0.0253385	0.459871	0.0332384	-0.261177	0.519462	0.223506	0.0952783	-0.109211	-0.195345	-0.0542729	0.360364	0.477923	0.263304
ENST00000532540	0.0420912	0.875714	-0.0334486	-0.160793	-0.0170424	0.0287611	0.00308664	0.0661261	0.258661	-0.0907762	-0.0185151	-0.0210826	0.102541	-0.198985	0.267146	0.21227	-0.0670002
ENST00000215570	0.0820136	0.353917	0.792505	0.149619	0.109993	0.0290096	0.109816	-0.0479216	0.648313	0.0774058	-0.0597286	-0.084513	0.159207	-0.219293	0.456697	0.554856	0.484204
ENST00000325327	-0.294179	-0.18855	0.263676	-0.147557	-0.301827	-0.0461494	0.131474	0.559273	-0.12792	0.151485	0.236364	-0.129046	0.12532	-0.124993	0.305986	-0.229752	0.124935
ENST00000582871	-0.294179	-0.18855	0.263676	-0.147557	-0.301827	-0.0461494	0.131474	0.559273	-0.12792	0.151485	0.236364	-0.129046	0.12532	-0.124993	0.305986	-0.229752	0.124935
ENST00000323469	0.187143	0.430661	0.229647	0.72251	-0.0155938	0.390784	-0.00966688	-0.322344	0.506166	0.213691	0.0475504	0.0189929	-0.0515045	-0.119883	0.12237	0.735864	0.241951
ENST00000221566	0.0638762	0.0325006	0.315318	0.074733	-0.283536	-0.0186258	-0.0436296	-0.0755316	0.0963664	-0.0290986	-0.149881	-0.0260502	-0.0160803	0.123871	0.243846	0.297845	-0.0273575
ENST00000342680	0.322657	0.135563	-0.232768	-0.331426	0.701916	-0.168002	0.117138	0.0688237	-0.285534	-0.427023	-0.349394	-0.0170395	-0.00375974	-0.1327	-0.363887	0.170864	0.0075183
ENST00000246117	0.516164	0.33767	0.264904	0.202012	-0.162676	0.773825	0.0148215	0.184704	0.421952	0.4132	-0.0107641	0.273607	0.141229	-0.00140517	0.451667	0.329039	0.464533
ENST00000346156	0.413873	0.203663	0.24605	0.188029	0.060727	0.323312	0.151398	-0.113493	0.442067	0.466997	0.30449	-0.0716258	0.486445	0.179932	0.370695	0.477284	0.755025
ENST00000246553	0.21298	0.391067	0.490863	0.296771	-0.0632306	0.0215204	-0.09971	-0.00354884	0.575008	0.457119	0.276588	0.386137	0.260766	-0.190314	0.327345	0.320265	0.369586
ENST00000375190	0.535508	0.246988	0.216914	0.283555	-0.158307	0.769688	0.0344931	-0.0457649	0.496401	0.224732	-0.0774254	0.310341	-0.00580666	0.206675	0.381048	0.526735	0.326233
ENST00000460327	0.152279	0.703042	0.370742	0.0050627	-0.0189677	0.395734	-0.18582	0.410551	0.516282	0.266118	-0.0436994	0.0660839	0.424658	-0.220157	0.457407	0.394557	0.393439
ENST00000462721	0.223161	0.594817	-0.178057	0.141686	-0.298267	0.274666	0.183617	-0.176946	0.268793	-0.0217156	-0.371422	0.0224203	0.289138	0.137045	-0.0473397	0.273455	-0.104495
ENST00000488762	0.223161	0.594817	-0.178057	0.141686	-0.298267	0.274666	0.183617	-0.176946	0.268793	-0.0217156	-0.371422	0.0224203	0.289138	0.137045	-0.0473397	0.273455	-0.104495
ENST00000490622	0.221435	0.593243	-0.16111	0.143503	-0.305037	0.286767	0.199934	-0.171859	0.270227	-0.00625277	-0.350697	0.0196407	0.291793	0.140037	-0.0348341	0.300785	-0.0861174
ENST00000467532	0.223161	0.594817	-0.178057	0.141686	-0.298267	0.274666	0.183617	-0.176946	0.268793	-0.0217156	-0.371422	0.0224203	0.289138	0.137045	-0.0473397	0.273455	-0.104495
ENST00000480502	0.222102	0.594118	-0.16629	0.143057	-0.303219	0.283342	0.195189	-0.173498	0.269982	-0.010883	-0.357136	0.0204856	0.291198	0.139237	-0.0385991	0.292813	-0.091674
ENST00000467637	0.223161	0.594817	-0.178057	0.141686	-0.298267	0.274666	0.183617	-0.176946	0.268793	-0.0217156	-0.371422	0.0224203	0.289138	0.137045	-0.0473397	0.273455	-0.104495
ENST00000488542	0.223161	0.594817	-0.178057	0.141686	-0.298267	0.274666	0.183617	-0.176946	0.268793	-0.0217156	-0.371422	0.0224203	0.289138	0.137045	-0.0473397	0.273455	-0.104495
ENST00000492341	0.13005	0.610234	-0.269953	0.053309	-0.138249	0.158546	0.155141	-0.114891	0.133674	-0.158872	-0.477333	-0.0297754	0.187544	0.0212541	-0.184261	0.136604	-0.23215
ENST00000522483	-0.188263	-0.32651	-0.197724	0.26315	-0.0478784	0.0231406	-0.182584	0.266349	-0.320937	-0.118246	0.0863446	0.00671152	0.138196	-0.331333	-0.234692	-0.130093	-0.0450446
ENST00000493391	0.0378545	0.258483	0.291245	-0.273201	0.346521	-0.127279	0.0340859	0.0417227	0.285835	-0.27987	-0.295238	0.237341	-0.172096	-0.0736784	0.039854	-0.0277173	-0.021126
ENST00000312265	0.236113	0.281556	0.385126	0.28283	-0.0191136	0.0545268	-0.122051	-0.13099	0.392111	0.285158	0.185622	0.0320037	-0.308688	-0.135743	0.334333	0.247253	0.031421
ENST00000215069	0.0199584	0.0880646	0.206016	0.285705	-0.0185953	-0.0794066	-0.0645973	-0.031354	0.356691	0.208233	0.170945	0.109056	-0.418077	0.0278099	0.134562	-0.0211539	-0.111425
ENST00000391844	-0.159998	0.317523	0.0578078	0.0739109	-0.363865	0.447267	-0.107022	0.0506367	0.551491	0.148163	-0.0833672	0.0432406	0.131885	0.370949	0.278093	-0.164926	0.0573821
ENST00000584288	-0.159998	0.317523	0.0578078	0.0739109	-0.363865	0.447267	-0.107022	0.0506367	0.551491	0.148163	-0.0833672	0.0432406	0.131885	0.370949	0.278093	-0.164926	0.0573821
ENST00000579047	-0.371425	0.15718	0.465123	-0.146479	-0.102664	-0.160585	-0.0720338	0.258092	0.385701	-0.150846	-0.304341	0.114276	0.056455	0.0590507	0.11495	-0.041685	-0.111228
ENST00000357884	0.475224	0.0870848	0.0133253	0.110102	-0.173638	0.333748	0.34601	-0.046529	0.0264544	0.528609	0.493675	0.103056	0.0222679	-0.121938	0.416806	0.209897	0.343927
ENST00000291825	0.21326	0.274709	0.745616	0.0443629	-0.125448	0.272643	-0.276703	-0.0949404	0.695239	0.408086	0.0860141	0.0793166	0.376585	0.331659	0.513891	0.363032	0.484548
ENST00000534559	0.590009	0.0671142	0.589404	-0.369479	0.245919	0.0661673	0.0961659	0.0107457	0.200651	-0.0189189	-0.129223	-0.153435	0.202191	-0.0203599	0.398988	0.394782	0.430441
ENST00000378108	0.552422	0.382468	0.479761	0.285042	0.206034	0.273473	-0.187826	-0.221705	0.281652	0.159948	-0.0598194	0.065914	0.197125	-0.30362	0.21209	0.792861	0.365956
ENST00000334370	0.118931	0.163092	0.202653	0.210255	-0.275557	0.524563	0.196734	0.0510855	0.170021	0.312053	0.0290882	0.0972628	-0.0829721	-0.0189782	0.417592	0.300163	0.226695
ENST00000292140	0.20602	0.111977	0.190023	0.106527	0.0866992	0.0729183	0.201344	-0.420581	0.0535902	-0.277969	-0.0460567	-0.416434	-0.431767	-0.0223596	0.173119	0.391844	-0.0518761
ENST00000263275	0.00545979	0.132456	0.0894107	0.554467	-0.24003	0.344977	-0.139286	-0.200598	0.162286	0.264732	0.0391576	0.230935	0.0770508	-0.09811	0.0252539	0.495357	0.0640736
ENST00000460681	0.0393499	0.203085	0.316777	0.80913	0.0042831	0.521663	0.0312504	-0.156823	0.701223	0.371558	0.103803	0.119207	-0.0763817	0.00767003	0.199703	0.540232	0.492275
ENST00000355496	-0.230872	-0.122278	0.0478738	-0.0305029	-0.0575478	0.397536	0.0529222	-0.030212	-0.161831	0.289344	-0.116508	-0.0690263	0.2341	0.137404	-0.0309867	0.0263045	0.244391
ENST00000401730	0.26234	0.766998	-0.141225	-0.192101	0.0853657	0.037749	-0.195767	-0.0983767	0.00844213	-0.11722	-0.100029	0.171862	-0.0725462	-0.159898	-0.00653903	0.268766	-0.377578
ENST00000334186	0.463153	0.476016	0.433233	0.267284	0.0314122	0.344885	-0.010684	-0.21967	0.648004	0.284169	-0.012524	0.244854	0.241399	0.165532	0.226354	0.733563	0.32064
ENST00000525130	0.0472571	0.0834602	0.124204	0.155157	-0.118341	0.211612	0.145916	0.113742	0.466544	-0.0501597	0.115577	0.00672086	-0.216368	0.0529209	0.407855	0.00740835	0.211694
ENST00000525370	0.0472571	0.0834602	0.124204	0.155157	-0.118341	0.211612	0.145916	0.113742	0.466544	-0.0501597	0.115577	0.00672086	-0.216368	0.0529209	0.407855	0.00740835	0.211694
ENST00000528043	0.283333	0.204971	0.191537	0.246578	-0.332452	0.218014	0.122744	-0.0613602	0.356468	0.0465523	0.140949	-0.0673616	-0.182545	-0.163506	0.484823	0.170933	0.0813126
ENST00000301085	-0.115436	0.235694	-0.142891	-0.212903	-0.0587169	-0.370914	0.1481	-0.378925	-0.15063	-0.245645	-0.363515	-0.359357	0.138614	0.00832774	-0.286077	-0.070237	-0.423988
ENST00000487863	0.450883	-0.274808	0.309376	0.0547926	-0.01666	-0.335254	-0.0491881	-0.0767508	0.0502838	-0.123669	-0.166468	-0.26362	0.177205	0.218808	-0.0807566	0.242904	0.0173189
ENST00000215574	-0.259202	0.318007	0.142304	-0.204372	-0.291986	-0.0879734	-0.157389	0.340374	0.205086	0.265647	0.330296	0.278132	-0.0159921	0.000759348	0.362216	-0.216506	-0.171246
ENST00000437868	0.0111903	0.112379	-0.0992639	-0.354717	0.0313016	-0.36915	0.245184	0.265717	-0.150284	-0.328293	-0.401038	0.103317	0.0702954	-0.157428	-0.249324	-0.373661	-0.324821
ENST00000391741	-0.0172272	0.381482	-0.430129	-0.181893	-0.0428597	-0.0431455	-0.268356	0.0407317	-0.311045	-0.00901057	-0.0598134	0.122615	-0.18805	-0.127853	-0.195052	-0.273414	-0.571402
ENST00000440716	-0.0175913	0.453016	-0.4181	-0.219132	-0.0203765	-0.0196007	-0.241536	0.041758	-0.274994	-0.0393733	-0.118112	0.153879	-0.184287	-0.084964	-0.180868	-0.231301	-0.55939
ENST00000543277	0.180179	-0.0678239	0.62966	-0.0359472	-0.103123	0.506439	0.350633	-0.14055	0.370601	0.336094	0.144655	-0.0643561	-0.000577465	0.104745	0.689529	0.219921	0.710823
ENST00000291892	0.209417	-0.0418538	0.0969181	0.113443	-0.220801	-0.00334713	-0.0258842	0.0169671	-0.133961	0.481184	0.866556	0.215233	-0.128154	-0.340872	0.383704	0.170842	0.042971
ENST00000445196	-0.182873	0.294427	0.468053	-0.261422	-0.114474	-0.0789537	-0.262138	0.229454	0.279506	0.0304193	0.180322	0.285379	-0.158508	-0.183663	0.417786	-0.0921072	-0.123108
ENST00000431533	0.411583	-0.2155	-0.0622975	-0.168457	-0.0942342	-0.134436	0.587137	-0.233202	-0.225424	-0.24723	-0.0874143	-0.0948376	-0.179181	-0.150579	-0.0437794	0.0428281	-0.202138
ENST00000451275	-0.66423	0.122834	-0.0429111	-0.0368749	0.261877	-0.111723	-0.245302	0.203785	0.156045	-0.155592	-0.222431	0.0391069	-0.268993	0.168022	-0.171488	-0.380648	-0.0743859
ENST00000340305	-0.0246364	-0.064106	0.492538	0.53764	-0.0572663	-0.081257	-0.152545	-0.101597	0.348507	0.488637	0.585788	0.136796	0.229249	-0.219227	0.240564	0.454612	0.430086
ENST00000508400	-0.112047	0.0965041	0.186185	0.0257416	-0.144262	0.100761	-0.272664	0.169187	-0.0203317	0.487472	0.675432	0.10527	-0.0758748	-0.262411	0.499929	-0.110613	0.20955
ENST00000340381	0.503775	0.382038	0.206738	-0.266933	-0.0587533	-0.0760976	-0.0947614	0.200176	-0.0780232	-0.00657968	0.184637	0.0197784	-0.0489317	-0.342611	0.395807	0.248586	-0.123911
ENST00000416541	0.503775	0.382038	0.206738	-0.266933	-0.0587533	-0.0760976	-0.0947614	0.200176	-0.0780232	-0.00657968	0.184637	0.0197784	-0.0489317	-0.342611	0.395807	0.248586	-0.123911
ENST00000377376	0.503775	0.382038	0.206738	-0.266933	-0.0587533	-0.0760976	-0.0947614	0.200176	-0.0780232	-0.00657968	0.184637	0.0197784	-0.0489317	-0.342611	0.395807	0.248586	-0.123911
ENST00000319670	0.101738	0.428659	0.431783	-0.00992291	0.129656	0.49152	0.190315	0.14154	0.448171	0.298539	-0.0917093	0.598695	-0.12909	-0.184981	0.31175	0.288395	0.304302
ENST00000545011	0.269343	-0.0261513	0.226619	0.550916	-0.283194	0.106689	0.00771474	-0.370365	0.125714	0.244677	0.147182	-0.221592	-0.0940305	-0.189768	0.150024	0.371292	0.032396
ENST00000397981	0.269343	-0.0261513	0.226619	0.550916	-0.283194	0.106689	0.00771474	-0.370365	0.125714	0.244677	0.147182	-0.221592	-0.0940305	-0.189768	0.150024	0.371292	0.032396
ENST00000559450	-0.0510976	-0.153206	-0.174102	-0.220922	0.350793	0.00803052	-0.245879	0.0443529	-0.0979309	-0.228244	-0.197867	0.361984	-0.10586	0.329388	-0.293344	-0.0132144	-0.155389
ENST00000251363	-0.206336	0.0382902	-0.121355	-0.340071	0.701272	-0.105302	-0.130583	-0.136464	-0.234183	-0.332038	-0.111121	0.0308897	-0.202523	-0.0418636	-0.302815	0.0986963	-0.0356813
ENST00000558331	-0.206336	0.0382902	-0.121355	-0.340071	0.701272	-0.105302	-0.130583	-0.136464	-0.234183	-0.332038	-0.111121	0.0308897	-0.202523	-0.0418636	-0.302815	0.0986963	-0.0356813
ENST00000559336	-0.206336	0.0382902	-0.121355	-0.340071	0.701272	-0.105302	-0.130583	-0.136464	-0.234183	-0.332038	-0.111121	0.0308897	-0.202523	-0.0418636	-0.302815	0.0986963	-0.0356813
ENST00000539805	0.248586	0.133919	0.705244	0.104337	-0.335916	0.474323	0.241289	0.13831	0.613308	0.54825	-0.00298264	-0.084551	0.353631	0.339869	0.667257	0.332097	0.714671
ENST00000493263	0.431565	0.211985	0.264089	-0.283147	-0.307354	0.453631	0.258413	0.186646	0.315389	0.276528	0.0878211	0.25728	0.0267702	0.511286	0.501281	0.105544	0.237415
ENST00000465694	0.448329	0.352949	0.0679035	-0.147892	0.334892	-0.0933383	-0.140432	-0.0298333	0.129537	-0.155962	-0.141488	0.380487	-0.0394061	-0.19173	-0.125553	0.235556	-0.218532
ENST00000262651	0.228347	0.241844	0.430741	0.00696689	-0.12552	0.607893	-0.128344	0.320326	0.497446	0.394558	0.0689373	0.151049	0.292118	0.273108	0.642748	0.280937	0.680838
ENST00000486475	0.089197	0.297107	0.484978	-0.142278	0.178577	0.291688	-0.136767	0.220172	0.382814	0.363593	0.141264	0.192803	0.189168	0.234922	0.489406	0.360634	0.622575
ENST00000342665	0.502822	0.383867	0.407326	0.37741	0.116652	0.124441	-0.3315	-0.0601472	0.336081	0.0610653	-0.099395	0.060645	0.263832	-0.107783	0.0708142	0.840378	0.210942
ENST00000359676	0.141079	0.123983	0.318312	0.512804	-0.205148	0.444567	-0.233712	-0.0298697	0.468275	0.188362	0.211424	0.104631	0.0795617	0.0912318	0.398321	0.48732	0.339711
ENST00000473997	-0.0552278	-0.13002	-0.193029	-0.091579	0.949792	-0.0568919	-0.194493	-0.0688271	-0.201442	-0.361305	-0.288906	0.0241126	-0.272856	-0.216434	-0.474521	-0.0306016	0.100977
ENST00000474451	0.0439307	-0.00151216	0.335178	0.475518	0.107175	0.425073	-0.197626	-0.145022	0.53466	0.320337	0.016106	-0.260335	0.200442	0.238277	0.190161	0.247859	0.58999
ENST00000488489	0.238074	0.439322	0.267594	0.163894	0.437341	-0.155842	-0.45992	-0.13696	0.308206	-0.0977731	0.216696	-0.0879512	0.0825433	-0.11404	0.0822346	0.561465	0.203212
ENST00000485399	0.22051	0.428335	0.254744	0.164054	0.430751	-0.160021	-0.492424	-0.113854	0.298067	-0.0917315	0.211457	-0.0610111	0.0993312	-0.102205	0.0550794	0.54689	0.185715
ENST00000497876	0.294941	0.213683	0.436736	-0.12625	0.302764	0.264959	0.209291	-0.0451082	0.252843	0.146562	0.0805236	0.188529	0.133997	0.0262959	0.314067	0.471158	0.617896
ENST00000452740	0.0526936	-0.411169	0.0920992	-0.213478	-0.115354	0.0343919	-0.0890544	0.318827	-0.129318	-0.209748	-0.577294	0.211799	0.0608693	0.31479	-0.27926	-0.234584	-0.259329
ENST00000457259	0.126947	0.48136	0.385672	-0.0422608	-0.0344116	-0.0272921	-0.222435	0.013537	0.655547	-0.000349363	-0.0412595	0.152383	0.192306	0.349074	0.253694	0.180346	0.0743292
ENST00000374394	0.146236	0.322792	0.556878	-0.159863	0.27793	0.227168	-0.245096	-0.0603283	0.628842	0.0756163	-0.115244	0.1258	0.139202	0.37473	0.327192	0.185	0.415744
ENST00000443429	0.126947	0.48136	0.385672	-0.0422608	-0.0344116	-0.0272921	-0.222435	0.013537	0.655547	-0.000349363	-0.0412595	0.152383	0.192306	0.349074	0.253694	0.180346	0.0743292
ENST00000439301	0.444946	-0.141781	0.297565	0.0626723	0.298282	0.420133	0.0136904	0.0393771	0.344249	0.249223	0.102019	0.398594	-0.200193	0.228878	0.184654	0.330921	0.388082
ENST00000527999	0.56279	0.0713145	0.696038	-0.125605	0.0172698	0.00785901	-0.0420788	0.171064	0.240397	0.122877	0.0973628	0.0363653	0.153195	-0.19003	0.446868	0.408146	0.311126
ENST00000484417	0.154096	0.115715	0.812774	-0.0635541	0.0757228	0.1019	-0.0915007	0.171642	0.409753	0.327837	-0.0629013	0.419926	0.129924	0.0176312	0.302582	0.282391	0.35904
ENST00000358134	0.104707	0.302139	0.190564	-0.147551	-0.178986	0.617639	0.622243	-0.0384511	0.317398	0.227795	-0.167441	-0.0762105	-0.0302189	0.070203	0.456584	0.0606785	0.368742
ENST00000373313	0.252994	-0.463016	0.167761	0.148878	-0.29136	-0.199377	-0.180969	0.328113	-0.0389645	0.109734	-0.0860812	0.317339	0.205433	0.310077	-0.220273	-0.0171191	-0.137315
ENST00000396967	0.252994	-0.463016	0.167761	0.148878	-0.29136	-0.199377	-0.180969	0.328113	-0.0389645	0.109734	-0.0860812	0.317339	0.205433	0.310077	-0.220273	-0.0171191	-0.137315
ENST00000373257	-0.120629	0.0224728	0.208168	0.0177358	-0.338233	-0.0230174	-0.160798	0.0206662	0.00543003	-0.0477967	-0.0294479	-0.317139	0.280824	-0.0825299	0.193592	0.123939	0.0199825
ENST00000415942	0.886796	0.175539	0.337254	-0.0942659	-0.0705256	0.226742	-0.0877669	-0.0289754	0.144756	0.292057	-0.0372871	0.333056	0.364959	-0.0107596	0.241951	0.430018	0.238495
ENST00000382214	0.847335	0.163306	0.46444	-0.103509	-0.0687138	0.206574	-0.115333	-0.0435819	0.190052	0.279247	-0.0363556	0.323253	0.35273	-0.037768	0.295373	0.448606	0.261586
ENST00000372557	0.168058	-0.0823746	0.336553	0.381064	0.102683	-0.114459	-0.10059	-0.169733	0.196757	0.256314	0.264363	-0.195711	0.242656	0.0457098	0.155152	0.329789	0.484975
ENST00000482556	0.371184	0.0931203	0.749255	0.135183	-0.0781366	0.310424	-0.172524	0.0561488	0.300542	0.331109	0.0718135	0.0381618	0.1129	-0.0170751	0.548365	0.570199	0.480478
ENST00000396220	0.371184	0.0931203	0.749255	0.135183	-0.0781366	0.310424	-0.172524	0.0561488	0.300542	0.331109	0.0718135	0.0381618	0.1129	-0.0170751	0.548365	0.570199	0.480478
ENST00000379333	-0.0852506	0.323109	0.141241	-0.255382	0.664095	0.204576	0.0101048	0.193105	0.114733	-0.02917	-0.338899	0.00930561	0.227681	-0.184827	-0.0920749	0.129419	0.455245
ENST00000456175	0.101683	-0.386989	-0.340375	-0.122059	0.322283	0.195417	0.253661	-0.00191509	-0.25865	-0.113729	-0.47415	-0.0566266	-0.114221	0.134945	-0.365895	-0.274324	0.0850568
ENST00000371497	0.382125	0.340156	0.348493	0.344694	-0.133916	0.776604	-0.0635791	0.269822	0.631653	0.623575	0.174258	0.454002	0.261589	0.236541	0.432561	0.51265	0.625585
ENST00000342690	0.432079	0.341059	0.37753	0.128923	0.153276	0.136518	-0.466684	-0.392131	0.130621	0.102655	0.255318	-0.084099	0.13796	-0.419991	0.311194	0.533212	0.228332
ENST00000530122	0.0313453	0.453149	0.640686	0.498569	-0.13195	0.317934	-0.038577	0.00775667	0.76219	0.352208	0.260869	-0.00998195	0.0985077	-0.00162778	0.544741	0.614761	0.563553
ENST00000474089	-0.0194305	0.565027	0.0216078	0.0894869	0.372015	0.126601	-0.20569	-0.0968039	0.379477	-0.120283	-0.232657	0.210809	-0.0608282	-0.268915	-0.065642	0.060211	0.000415757
ENST00000279068	0.180903	0.206868	0.359123	0.636619	-0.117908	0.534357	0.0747329	-0.122868	0.731933	0.511552	0.288791	0.0514864	0.00925385	0.0177243	0.456119	0.369374	0.592499
ENST00000370562	0.367416	0.0389809	0.21721	0.295423	-0.401116	-0.264361	-0.103277	-0.0993829	0.112806	0.383144	0.529756	0.0184111	0.36904	0.0134875	0.160521	0.346622	0.00935884
ENST00000370077	0.643701	-0.0209713	0.429631	0.239024	-0.177038	0.478217	-0.0722686	-0.0541865	0.411905	0.581239	0.360654	-0.00270737	0.436139	0.245461	0.528613	0.483809	0.719498
ENST00000470551	0.29371	0.198049	0.779811	0.106281	-0.0216334	0.0171515	0.183326	0.00342617	0.556063	0.432178	0.0565253	0.160071	0.433799	-0.0524895	0.385563	0.523355	0.584085
ENST00000217130	0.250154	0.0597052	-0.0433566	0.250069	-0.490871	0.512923	-0.21795	0.0495017	0.0226267	0.311474	0.213107	0.332068	0.249659	-0.0653469	0.185785	0.176127	0.0117659
ENST00000488788	-0.147951	-0.422054	-0.208912	0.325662	0.286758	-0.0836916	0.325063	-0.15117	-0.184603	-0.314148	-0.237398	-0.17703	-0.143595	-0.18519	-0.388215	0.0645595	0.139881
ENST00000349451	0.477865	0.0550533	0.806555	0.110386	0.0136825	0.414463	-0.12824	-0.127727	0.428493	0.419203	0.266061	0.218481	-0.00913918	0.069802	0.57103	0.632587	0.537049
ENST00000393437	0.251557	0.0202467	0.252348	0.296986	0.377406	0.1772	-0.0543822	-0.0843922	0.197654	0.165621	0.114018	0.264583	-0.286344	-0.0718039	0.109325	0.509054	0.35822
ENST00000439055	0.308493	0.222979	0.492679	0.224224	0.0726085	0.314016	0.00453337	-0.163715	0.415566	0.240887	0.274181	-0.138215	0.274302	0.14427	0.496341	0.741384	0.693413
ENST00000439966	0.200427	0.186025	0.447846	0.126384	-0.331625	0.425871	0.211982	0.00798468	0.471663	0.479772	0.251586	-0.0771914	0.215519	0.0578844	0.538996	0.280362	0.43638
ENST00000333990	0.230731	-0.104832	0.168309	0.553507	0.100991	0.122311	0.0527233	0.191761	0.287239	-0.025948	-0.0715751	0.201152	-0.13149	-0.0397713	-0.121733	0.513408	0.0809249
ENST00000448770	0.095061	0.769497	0.124275	-0.0736264	-0.0546272	0.169198	0.093533	-0.0387423	0.238315	0.071277	0.136067	0.0315541	0.14081	-0.144598	0.312991	0.550341	0.0629391
ENST00000409656	0.265185	-0.090727	-0.0846874	-0.38663	-0.0451453	-0.368913	-0.300255	-0.214225	-0.138341	-0.218859	0.088816	0.184164	-0.0706828	0.18304	0.000272701	-0.110577	-0.410467
ENST00000409811	0.309916	0.32412	0.640587	0.479609	-0.193366	0.516096	0.131883	-0.130589	0.688127	0.668275	0.27594	-0.0824152	0.321405	0.0669776	0.605195	0.713584	0.780919
ENST00000426778	0.449352	0.0284243	0.0803501	0.59291	-0.162443	0.152445	-0.065854	-0.219693	0.117192	0.231696	0.128264	0.0524579	0.0455895	0.0383766	5.57e-05	0.698384	0.0938981
ENST00000322313	0.610429	0.374843	0.565086	0.273108	-0.027166	0.154876	0.090938	-0.150945	0.40588	0.236917	0.327756	0.159427	0.100489	-0.265304	0.463539	0.907552	0.358468
ENST00000155926	-0.0538919	0.0836713	-0.0444792	-0.000687853	-0.0926794	0.275436	-0.0992213	0.376668	0.0971127	0.276634	-0.143072	0.22253	-0.180243	0.378602	-0.0165977	-0.29577	-0.0775338
ENST00000376723	0.591439	0.316741	-0.112209	0.0151749	-0.211407	-0.0740956	0.131636	0.0411248	0.0865791	0.189622	0.261811	0.148005	0.217724	0.183804	0.11434	0.378814	-0.017387
ENST00000422891	-0.179806	0.621484	-0.00234815	-0.111132	0.0303744	-0.096605	-0.0259381	0.107307	-0.0311621	-0.0759774	-0.045127	-0.115831	-0.0352819	-0.259517	0.00949887	0.0681628	-0.232137
ENST00000482318	0.225049	0.302384	0.108003	-0.177559	0.699253	0.143248	-0.282033	-0.112612	0.270735	-0.381493	-0.440638	-0.0727094	-0.119345	0.0822844	-0.0778541	0.0904605	0.197837
ENST00000290399	0.114646	0.328851	-0.283217	-0.0646523	-0.477191	0.183888	0.0006713	-0.383693	-0.11411	0.189236	0.26622	-0.200668	0.0118958	0.178444	0.182704	0.00992467	-0.280138
ENST00000541890	0.118821	0.565157	0.635076	0.0759745	-0.246446	0.455106	0.0302708	0.0814223	0.684898	0.345635	0.0204713	0.107872	0.295289	0.247929	0.539983	0.531694	0.474965
ENST00000441787	-0.0137131	0.514792	-0.017925	0.0994131	-0.273675	0.27435	-0.446398	0.227013	0.0865968	0.311867	0.101833	0.408813	0.185632	-0.183836	0.02428	0.118146	-0.265964
ENST00000424385	-0.298763	-0.0566276	-0.317236	-0.0384664	0.404619	-0.20731	-0.271748	0.148434	-0.287389	-0.295056	-0.0550829	-0.326126	-0.0596065	-0.472449	-0.275497	-0.174567	-0.136044
ENST00000415569	0.676104	-0.0383688	-0.0854078	0.172398	-0.155223	0.00312902	0.215841	-0.229781	0.132435	-0.0688892	0.115621	0.151663	0.00755922	-0.0293584	0.0757365	0.257937	-0.0305074
ENST00000291565	0.138461	-0.203277	0.332239	-0.154497	-0.185746	0.34135	-0.0548448	0.0234122	-0.0754437	0.304893	0.57549	0.149552	-0.195133	-0.0625795	0.557392	0.0511111	0.219887
ENST00000291568	0.112186	0.119212	0.79074	0.305818	-0.157657	0.0871339	-0.252176	-0.0842744	0.540952	0.357704	0.310455	0.363828	-0.0870297	-0.0133865	0.429588	0.467897	0.195519
ENST00000422875	0.127085	-0.284066	0.519398	-0.0725485	0.419932	0.0229411	-0.359826	-0.042426	-0.00137458	0.0678614	-0.126804	0.0815275	0.0210816	0.0051436	-0.0250138	0.173846	0.263755
ENST00000400377	-0.210846	0.249823	0.143761	-0.207152	-0.166773	0.164175	0.164172	0.223745	0.310487	0.465855	0.243124	0.40707	-0.0368647	0.178124	0.386791	-0.261245	0.186785
ENST00000400379	-0.182081	0.00512044	0.0581509	-0.10695	-0.15981	0.229995	0.239798	0.325127	0.207013	0.509301	0.279796	0.482949	-0.01761	0.0793945	0.290494	-0.27465	0.238844
ENST00000329347	0.223957	0.490263	0.442196	0.19094	-0.181709	0.468461	-0.170249	0.0582767	0.510881	0.441187	-0.117374	0.384967	0.367355	-0.0710251	0.253192	0.484942	0.238681
ENST00000397961	0.275495	0.285157	0.807735	0.230922	-0.382277	0.34339	0.0448995	0.0515171	0.597718	0.563068	0.300828	0.357054	0.32991	0.0843952	0.639498	0.624775	0.534863
ENST00000397932	0.0770189	-0.249254	0.310153	0.462956	0.192329	0.254009	-0.417029	0.329337	0.367525	0.24487	0.0421292	0.279375	0.130736	0.0769705	0.042472	0.100413	0.486992
ENST00000300482	0.0770189	-0.249254	0.310153	0.462956	0.192329	0.254009	-0.417029	0.329337	0.367525	0.24487	0.0421292	0.279375	0.130736	0.0769705	0.042472	0.100413	0.486992
ENST00000491513	0.317539	-0.0849848	0.349761	0.632907	0.147037	-0.086221	-0.107429	-0.160677	0.285744	0.00860422	0.02613	-0.18774	0.293745	-0.341651	-0.00947391	0.614139	0.382346
ENST00000437626	0.300807	-0.0378856	0.226856	0.118426	-0.0835412	0.37579	-0.0581068	0.64082	0.0728955	0.443087	0.280517	0.448807	0.083923	-0.268807	0.298935	0.1825	0.35614
ENST00000360697	0.113109	-0.0548397	0.193894	0.126199	-0.162435	0.302071	-0.194456	0.815663	0.135727	0.439689	0.231626	0.566229	0.171991	-0.138944	0.201322	0.0297421	0.261064
ENST00000539173	0.113109	-0.0548397	0.193894	0.126199	-0.162435	0.302071	-0.194456	0.815663	0.135727	0.439689	0.231626	0.566229	0.171991	-0.138944	0.201322	0.0297421	0.261064
ENST00000310645	-0.00579528	0.0170232	0.514801	0.0589496	0.141807	0.52383	0.087637	0.132591	0.427169	0.440047	0.356221	0.0549002	-0.0270162	0.0344776	0.624603	0.175292	0.823753
ENST00000409416	-0.00579528	0.0170232	0.514801	0.0589496	0.141807	0.52383	0.087637	0.132591	0.427169	0.440047	0.356221	0.0549002	-0.0270162	0.0344776	0.624603	0.175292	0.823753
ENST00000325926	0.069283	-0.111347	-0.489052	-0.264412	0.0988902	0.180224	-0.00941153	-0.0930572	-0.453977	-0.0195189	0.128119	0.146041	-0.0455551	-0.325527	-0.120876	-0.251186	-0.141558
ENST00000412731	0.205686	0.344778	0.0531119	-0.00827433	0.559966	0.516019	0.0668117	-0.0737034	0.302698	-0.0389077	-0.293505	0.102221	-0.039378	0.0848549	0.0537737	0.296662	0.478848
ENST00000447734	0.884759	0.126714	0.434206	0.00583501	0.0067414	-0.0283118	-0.121837	-0.0560785	0.249775	0.111898	0.0334083	0.114036	0.396084	-0.0275695	0.240141	0.559535	0.269823
ENST00000342075	0.909284	0.135304	0.340075	0.0124473	0.0155639	-0.0286506	-0.120429	-0.0661113	0.204306	0.083818	0.0314586	0.102018	0.380645	-0.0236965	0.191221	0.539866	0.227251
ENST00000428265	0.0833044	-0.0900222	0.12613	0.60979	-0.134952	0.178399	-0.073114	-0.0341856	0.372363	0.25556	0.524732	0.489423	-0.253773	-0.0273781	0.178162	0.27777	0.162623
ENST00000431118	0.0988278	-0.103404	0.116792	0.536371	-0.145724	0.136274	-0.09252	-0.0963052	0.304778	0.212394	0.578438	0.45192	-0.267256	-0.0532826	0.205582	0.252299	0.123983
ENST00000446825	0.210928	0.239734	0.782751	0.096676	-0.234754	0.399258	0.14848	0.229252	0.485752	0.590759	0.222469	0.122403	0.280904	-0.0113814	0.706856	0.45714	0.723309
ENST00000406618	-0.152716	-0.0897533	-0.125257	0.181368	-0.119043	0.0113399	-0.204367	0.0301299	0.321664	0.00313464	-0.109567	0.11656	0.222995	0.717983	-0.168777	-0.201333	0.0948906
ENST00000442122	-0.177116	0.0647445	0.167457	-0.0549716	0.570741	-0.0652868	0.0344683	-0.269654	-0.044733	-0.356142	-0.562669	-0.465332	0.131693	-0.266856	-0.29157	0.0925853	0.21891
ENST00000418951	0.582825	0.606226	0.159379	0.21324	-0.37628	0.115419	-0.224268	0.00309467	0.420923	0.28889	0.242274	0.344174	0.1586	-0.0499928	0.376984	0.405736	-0.0978052
ENST00000441493	0.476236	0.0729769	-0.0222541	0.117278	-0.284401	0.246351	0.221398	-0.150769	-0.0678071	0.259548	0.555371	-0.00492673	0.00441298	0.0149892	0.410816	0.309126	0.221003
ENST00000495076	0.194105	0.617944	0.466225	0.284516	-0.138342	0.250955	-0.1181	-0.0990208	0.514813	0.472782	0.0216395	-0.0343083	0.504941	-0.212667	0.306628	0.487758	0.360586
ENST00000434568	0.0136395	0.368825	-0.00262255	-0.0320911	-0.144185	0.0855754	-0.209216	0.302307	0.176895	0.491816	0.604704	0.65765	-0.11029	-0.0225183	0.295834	-0.00247921	-0.0507248
ENST00000505027	-0.156286	-0.0801694	0.483642	0.164061	0.284441	0.0106618	0.0945882	0.147456	0.211943	0.387791	0.138833	0.201974	0.20769	-0.108083	0.0638901	0.367866	0.522387
ENST00000354352	0.872203	0.257981	0.0542012	-0.0426787	0.0158096	0.169145	0.0205407	-0.218556	0.12126	-0.151497	-0.12595	-0.0456943	0.0665899	0.0829565	0.219071	0.432188	0.095063
ENST00000233202	0.340223	0.24219	0.293372	-0.484758	0.113425	0.234707	0.205177	-0.110162	-0.0317639	0.187961	0.0958495	-0.195286	0.213734	-0.0462059	0.531713	0.169376	0.479891
ENST00000419433	0.0721971	-0.188134	0.0604469	0.290447	-0.384106	0.59319	0.0725136	0.0257436	0.259934	0.506301	0.422666	-0.0502813	-0.0761725	0.378526	0.404737	0.0449809	0.309157
ENST00000406172	0.0958506	0.00359105	0.0946026	0.0879465	-0.145035	-0.207622	-0.104842	0.197464	0.075629	-0.0353368	-0.254295	0.0403279	0.758867	-0.0789869	-0.218708	-0.019942	0.121251
ENST00000406395	0.0967438	0.026793	0.105789	0.113159	-0.174243	-0.229789	-0.133813	0.177891	0.0595244	-0.0283702	-0.180161	0.0488755	0.760799	-0.104513	-0.19479	0.0410857	0.110768
ENST00000438754	0.101204	0.0196582	0.114314	0.100349	-0.174432	-0.228548	-0.122205	0.192815	0.0737409	-0.0471558	-0.227861	0.0677812	0.758171	-0.091718	-0.214378	0.0328028	0.0870736
ENST00000455784	0.101739	0.10068	0.20111	0.0916252	-0.294911	-0.231986	-0.0971582	0.125232	0.134441	-0.00854731	-0.201596	0.0911645	0.706739	-0.106466	-0.143404	0.0712945	-0.0226235
ENST00000455843	0.0211357	0.22169	0.226248	-0.00192787	-0.406134	-0.232228	-0.271438	0.15256	0.0955136	0.125416	0.00510795	0.0901953	0.699721	-0.148744	0.0258458	0.0893669	-0.0943247
ENST00000431044	0.0656665	0.260579	0.247692	0.0419229	-0.417016	-0.261968	-0.241224	0.0935229	0.164377	0.162276	0.0563287	0.0773579	0.690658	-0.0989616	0.0666216	0.160055	-0.0667706
ENST00000329517	0.366305	0.130198	0.307813	0.37736	-0.19008	0.632985	0.13728	-0.0169691	0.433445	0.612112	0.351409	-0.106088	0.269812	0.115027	0.604703	0.436012	0.810269
ENST00000439765	-0.0344148	-0.0112586	0.30437	-0.18962	0.452639	-0.120321	-0.0545505	-0.153302	0.139119	0.134584	0.00529387	-0.138897	0.293378	0.190128	0.0207384	0.209276	0.518103
ENST00000443409	0.760764	0.114324	0.173312	0.426733	0.0503191	0.158186	-0.083657	-0.168166	0.276272	0.271003	0.114977	-0.0359783	0.207256	-0.0158157	0.127719	0.548775	0.365577
ENST00000443704	-0.115168	0.154657	-0.166748	0.0307848	0.166792	-0.0741811	0.0774029	-0.285891	-0.0894473	-0.0884343	0.0670186	-0.110075	-0.105404	-0.308999	-0.198144	0.124217	-0.151805
ENST00000425141	0.307807	0.107344	0.0808572	0.532089	-0.154701	0.000388598	0.131985	-0.282699	0.373915	0.190168	0.422848	-0.00824428	0.137949	-0.036736	0.152784	0.371593	0.298313
ENST00000454608	0.138868	0.348185	0.0314147	0.260569	0.672612	0.120365	-0.213326	-0.253409	0.232547	-0.258832	-0.0413767	-0.0336066	-0.223623	-0.375566	-0.0815514	0.464783	0.173695
ENST00000429594	0.294734	0.332615	0.268973	0.184533	0.235593	-0.0262799	-0.261574	-0.117762	0.254303	0.363929	0.291846	0.0240232	0.28954	0.141192	0.202185	0.518692	0.467672
ENST00000433831	0.143988	0.173576	0.427935	0.246916	-0.376469	0.655834	0.0496051	0.393117	0.464043	0.729147	0.415715	0.589726	0.0734758	0.17563	0.499415	0.298855	0.435923
ENST00000542773	0.000304326	0.0844681	0.0635717	-0.0627268	-0.281755	0.0600144	0.184724	0.0661889	-0.0636903	0.18575	0.310396	0.384338	-0.286242	0.0858921	0.145361	0.0531826	-0.195378
ENST00000443632	-0.0335413	0.0743317	0.156828	-0.355252	0.490718	0.201507	-0.015517	0.118506	0.156585	-0.0855797	-0.0281764	0.0209256	0.120746	0.0593172	0.237859	-0.0556966	0.550487
ENST00000417788	0.342441	0.507625	-0.0200148	0.361472	0.149799	0.0604852	-0.177517	-0.0376421	0.236749	0.0663207	0.214881	0.196012	0.327375	-0.384155	0.00154727	0.594698	0.182042
ENST00000415749	-0.0201501	-0.00657727	-0.367094	0.20912	-0.402013	0.252744	-0.2933	0.342612	-0.0452716	0.474262	0.161461	0.473655	0.0908578	0.387379	-0.0924352	-0.160844	-0.168192
ENST00000415298	-0.156697	-0.163712	0.235188	-0.101544	0.227335	-0.168506	-0.168745	-0.189594	-0.0799328	0.161828	0.667668	-0.0695554	-0.376098	-0.0482485	0.292743	0.0308006	0.121916
ENST00000334271	-0.136186	-0.148758	0.253493	-0.0942589	0.208458	-0.13971	-0.121969	-0.182201	-0.063082	0.185107	0.667594	-0.0715027	-0.358653	-0.0279858	0.315673	0.0831075	0.154936
ENST00000450178	-0.0756497	0.0227956	-0.0619128	0.210578	-0.290718	0.449296	-0.0328796	0.0734441	0.181335	0.34085	-0.168165	0.0489446	0.45008	0.253896	-0.0573785	0.054504	0.222943
ENST00000420442	-0.0756497	0.0227956	-0.0619128	0.210578	-0.290718	0.449296	-0.0328796	0.0734441	0.181335	0.34085	-0.168165	0.0489446	0.45008	0.253896	-0.0573785	0.054504	0.222943
ENST00000398941	-0.0631393	0.0719575	0.0132421	0.203109	-0.282955	0.487059	-0.0208258	0.112201	0.176764	0.41013	-0.080763	0.0401081	0.497284	0.196282	0.0177777	0.144609	0.32043
ENST00000432151	0.537265	0.57419	0.0508231	-0.0984833	-0.138953	0.0424357	-0.225704	-0.0966019	0.0464892	0.219342	-0.0221048	0.337016	0.221107	-0.0566891	0.0914111	0.272615	-0.154688
ENST00000347330	0.204861	0.612734	-0.0142054	-0.169617	-0.295932	0.108296	-0.306042	0.0196455	0.0614564	0.1519	-0.0498764	0.417286	0.0952634	-0.131956	0.109413	0.117749	-0.387609
ENST00000361166	0.538235	0.579501	0.0537821	-0.0221278	-0.137462	0.0482915	-0.236808	-0.117193	0.0849422	0.233445	-0.0139118	0.341795	0.215353	-0.0604707	0.0757589	0.30677	-0.143945
ENST00000397789	0.538235	0.579501	0.0537821	-0.0221278	-0.137462	0.0482915	-0.236808	-0.117193	0.0849422	0.233445	-0.0139118	0.341795	0.215353	-0.0604707	0.0757589	0.30677	-0.143945
ENST00000361452	0.204861	0.612734	-0.0142054	-0.169617	-0.295932	0.108296	-0.306042	0.0196455	0.0614564	0.1519	-0.0498764	0.417286	0.0952634	-0.131956	0.109413	0.117749	-0.387609
ENST00000458594	0.0264016	0.140291	0.28366	0.25342	-0.451795	0.113958	0.758692	-0.200132	0.338033	0.114451	0.0154679	-0.244437	-0.0496671	0.0876244	0.376083	0.285559	0.201362
ENST00000453160	0.0953528	0.294183	0.0726155	0.293712	-0.137424	0.0912469	-0.302726	-0.25741	0.373834	0.00560966	-0.032988	0.202648	0.0256826	0.502141	0.00202113	0.430522	-0.0925499
ENST00000454552	0.605897	0.526863	0.529882	-0.149168	0.111019	0.232196	-0.230887	0.137098	0.274157	0.09654	-0.0139939	-0.0807686	0.359786	-0.330357	0.472619	0.569348	0.363847
ENST00000403484	0.545771	0.569959	0.415049	0.148446	0.034666	0.265996	-0.239947	-0.107473	0.393244	0.0904709	-0.0158966	0.0157652	0.426101	-0.055385	0.307789	0.841298	0.352878
ENST00000312932	0.617365	0.305852	0.438338	0.298872	0.0929026	0.175106	-0.148711	-0.125106	0.441826	0.040101	0.00646408	0.014757	0.289324	0.110297	0.17943	0.835728	0.357588
ENST00000448874	0.546883	0.48995	0.537713	0.275939	0.0920662	0.280513	-0.0488787	-0.16563	0.606428	0.114916	0.152908	-0.0743863	0.272222	-0.038863	0.520081	0.852763	0.578172
ENST00000445090	0.108125	0.0109914	0.397788	-0.0816847	0.0348546	-0.16041	-0.234933	-0.0738791	0.0335187	0.21415	-0.197553	0.0747545	0.255635	-0.0661484	0.0140446	0.150599	0.12051
ENST00000433430	0.108125	0.0109914	0.397788	-0.0816847	0.0348546	-0.16041	-0.234933	-0.0738791	0.0335187	0.21415	-0.197553	0.0747545	0.255635	-0.0661484	0.0140446	0.150599	0.12051
ENST00000424038	0.165848	0.420924	0.85724	-0.091235	0.0728267	0.344293	-0.137826	0.0996309	0.652165	0.232701	-0.0691298	0.111179	0.102139	-0.0523299	0.634197	0.380369	0.497911
ENST00000390645	0.355232	0.500656	0.334247	0.307355	-0.000565459	0.0162703	0.0764158	-0.380662	0.475439	0.0906709	0.162054	0.0908741	0.0747485	-0.0457088	0.146507	0.77069	0.0653368
ENST00000404284	0.121552	-0.0143227	0.345838	0.3499	-0.352933	0.555752	0.0045928	0.42932	0.242017	0.876897	0.550305	0.358307	0.249194	-0.0323719	0.510509	0.271841	0.595507
ENST00000424387	0.121552	-0.0143227	0.345838	0.3499	-0.352933	0.555752	0.0045928	0.42932	0.242017	0.876897	0.550305	0.358307	0.249194	-0.0323719	0.510509	0.271841	0.595507
ENST00000382034	0.157004	0.0117916	0.36101	0.10157	-0.400133	0.441677	0.0328145	0.573825	0.210359	0.670787	0.399566	0.682501	0.211659	-0.0917479	0.413409	0.120955	0.293406
ENST00000405511	0.110426	0.231332	0.948061	0.0914956	-0.0446469	0.166395	-0.0768851	0.0161538	0.633332	0.38994	0.0863023	0.104248	0.230428	-0.038339	0.556484	0.47798	0.551755
ENST00000416967	-0.120899	-0.373052	-0.299623	-0.447484	0.155436	-0.393611	-0.285108	0.085854	-0.476114	-0.56327	-0.363852	-0.290866	0.00383732	0.315613	-0.392328	-0.526649	-0.397216
ENST00000248901	0.434196	-0.22837	-0.164434	0.127785	-0.24327	0.0450288	0.0979533	-0.308036	-0.204869	-0.0822911	-0.378071	-0.198941	0.33651	0.067627	-0.242079	0.0342843	-0.0793591
ENST00000402918	0.248686	0.146772	0.563905	0.47176	-0.278902	0.39564	-0.226615	0.0829697	0.516344	0.771202	0.508973	0.365119	0.200872	0.135891	0.530889	0.574825	0.537293
ENST00000451997	0.0230422	0.153803	0.0930586	-0.267708	0.461886	0.0222474	-0.146695	0.108558	0.146454	0.025871	0.055249	-0.0587141	-0.197449	0.0468856	0.173638	-0.238226	0.238481
ENST00000425542	0.0944729	-0.0223001	0.370304	0.280112	0.28948	0.276479	-0.183789	0.100611	0.337744	0.280992	-0.146438	0.115422	0.230563	0.309546	0.0402493	0.406603	0.600077
ENST00000344404	0.179054	0.252607	0.0855745	-0.0319314	0.45415	-0.157342	-0.117369	-0.377622	0.0338939	-0.320362	0.0699467	-0.518928	0.13981	-0.504886	0.0461855	0.240206	0.164091
ENST00000215941	0.0721406	0.0732907	0.0911314	0.0611912	-0.0999612	0.899185	-0.04413	0.211356	0.255252	0.442706	0.10405	0.170287	0.00304411	0.180667	0.441827	-0.0285022	0.503999
ENST00000443002	0.173064	-0.177903	0.584541	0.0909229	-0.0427891	-0.1663	-0.0644661	0.259539	0.223838	0.0788421	-0.143349	-0.1578	0.639182	-0.220221	0.128158	0.242743	0.421173
ENST00000320521	0.349017	0.164106	0.381651	0.138778	0.0301832	-0.192711	-0.118256	0.301678	0.206587	0.023533	-0.210839	0.20798	0.630603	-0.188131	-0.109648	0.373798	0.231818
ENST00000361906	-0.122804	0.532903	0.417527	-0.168889	0.0138375	-0.0622583	0.259862	-0.150193	0.362096	0.0237528	-0.21479	-0.268092	0.429346	-0.14015	0.250348	0.190516	0.334844
ENST00000436674	-0.038073	0.557974	0.428782	-0.000839256	-0.343928	0.540998	0.0274378	0.0725147	0.440209	0.595185	0.258684	0.0628956	0.327886	0.0102831	0.638012	0.267146	0.473284
ENST00000361684	-0.122804	0.532903	0.417527	-0.168889	0.0138375	-0.0622583	0.259862	-0.150193	0.362096	0.0237528	-0.21479	-0.268092	0.429346	-0.14015	0.250348	0.190516	0.334844
ENST00000417803	0.348144	0.28154	0.637686	-0.194645	-0.248891	0.182406	-0.116351	-0.0980067	0.242317	0.346798	0.432309	-0.118014	0.185824	0.0219503	0.819747	0.411674	0.407486
ENST00000409574	0.179355	0.264777	0.497409	-0.140981	0.0450633	0.125836	0.446666	-0.2695	0.421574	-0.20201	-0.328718	0.0464552	-0.27459	0.0373378	0.321797	0.340851	0.119227
ENST00000409356	0.292588	0.244591	0.386464	-0.357249	-0.357099	0.0424731	-0.319108	0.203967	0.0826889	0.0850912	0.248853	0.0362437	0.269081	-0.0124926	0.542375	0.111286	-0.0353902
ENST00000254658	0.0997771	0.336351	0.539568	-0.219312	0.00405968	-0.0463649	0.0846626	0.364914	0.158801	0.290002	0.0661786	0.296879	0.1123	-0.339872	0.280129	0.294073	0.1255
ENST00000409739	0.102213	0.336211	0.78436	0.242265	-0.143647	0.413829	-0.256159	0.0690848	0.670909	0.530768	-0.0603955	0.0527024	0.456527	0.00173612	0.509818	0.354436	0.612365
ENST00000438264	0.198636	-0.0855176	0.434247	-0.0383642	0.0268832	0.0672632	-0.134504	-0.104447	-0.0104025	0.287132	-0.190237	0.0203491	0.330953	0.00387723	-0.0158545	0.131943	0.212196
ENST00000264607	0.0597589	0.187095	-0.247419	-0.305812	0.803563	-0.0856052	-0.0579132	-0.254311	-0.220567	-0.57999	-0.335943	-0.201784	-0.231261	-0.264571	-0.283701	0.0740703	-0.01734
ENST00000328933	0.476942	-0.0822588	-0.0200738	0.247943	0.156551	0.342267	-0.142086	0.102716	0.0590817	0.334468	-0.159463	0.120658	0.614859	0.0894278	-0.179951	0.280411	0.499958
ENST00000341184	-0.19546	-0.121764	-0.0696184	-0.000238746	-0.317274	0.0175531	0.431222	0.0730532	-0.151239	0.289467	-0.0117745	-0.328526	0.555551	0.0424611	0.043743	-0.119362	0.314223
ENST00000334678	0.502475	0.417048	0.473895	0.344986	-0.168835	0.27356	-0.0974585	0.0286374	0.558627	0.236889	0.168298	-0.032509	0.411407	-0.11298	0.497555	0.768328	0.484055
ENST00000420879	0.529757	0.541382	0.517102	0.295136	-0.0996017	0.330299	0.0500838	-0.156964	0.661544	0.407656	0.232207	-0.0529156	0.328435	0.084189	0.604405	0.788526	0.623153
ENST00000401624	0.432802	0.000436222	0.15677	0.497683	-0.12091	0.225228	0.156285	0.156734	0.260462	0.318029	0.0168901	0.20502	0.302934	-0.123362	0.0306797	0.490752	0.377769
ENST00000414580	-0.248719	-0.26468	-0.253046	-0.310082	0.550199	-0.145034	-0.269631	-0.191137	-0.157136	-0.427691	-0.326279	-0.141864	-0.189569	0.536286	-0.45866	-0.304234	-0.131886
ENST00000249016	0.353851	0.0482695	0.493359	0.396422	0.0994682	0.0716101	0.0612495	-0.0125104	0.370791	0.235708	0.175792	-0.00745713	0.177857	-0.112818	0.27452	0.669612	0.534125
ENST00000544094	0.0322959	0.0990613	0.00349513	0.117388	0.393336	-0.426815	-0.155327	-0.343461	0.0549799	-0.246801	0.0372284	-0.609513	0.0916599	0.0719965	-0.108491	0.211251	0.140435
ENST00000270361	0.526639	0.32084	0.617238	0.196782	-0.316354	0.481753	0.188836	0.117049	0.573032	0.33339	0.0956406	0.000111387	0.271776	0.144423	0.695699	0.624436	0.624912
ENST00000416591	0.287984	0.540914	0.550972	-0.00662407	-0.331136	0.392596	0.162196	0.0846334	0.482585	0.32483	0.0143491	-0.0951599	0.295971	0.185306	0.68256	0.538286	0.456026
ENST00000357048	0.242601	0.478816	0.472235	0.0929053	-0.383593	0.384203	0.316501	0.0656753	0.475378	0.275235	0.0240365	-0.092436	0.328804	0.201215	0.614706	0.577054	0.463325
ENST00000391983	0.242601	0.478816	0.472235	0.0929053	-0.383593	0.384203	0.316501	0.0656753	0.475378	0.275235	0.0240365	-0.092436	0.328804	0.201215	0.614706	0.577054	0.463325
ENST00000426297	0.232135	-0.195347	0.0030462	0.0304894	0.733213	0.16601	-0.0933048	-0.0884541	-0.122235	0.0244891	0.115731	-0.0110241	-0.167736	-0.0505543	-0.100528	0.208587	0.459566
ENST00000430267	-0.0564039	0.130228	0.299277	0.55792	0.00334322	0.514406	0.370514	-0.191331	0.620157	0.365113	0.000124216	-0.078818	0.0340176	0.178936	0.233829	0.461881	0.621991
ENST00000319838	-0.0564039	0.130228	0.299277	0.55792	0.00334322	0.514406	0.370514	-0.191331	0.620157	0.365113	0.000124216	-0.078818	0.0340176	0.178936	0.233829	0.461881	0.621991
ENST00000396504	0.331051	0.486422	0.319091	0.34335	0.155534	0.360152	-0.0550595	-0.190322	0.521035	0.322721	-0.0377027	0.0504722	0.391638	0.0752335	0.200357	0.625415	0.638659
ENST00000355209	0.331051	0.486422	0.319091	0.34335	0.155534	0.360152	-0.0550595	-0.190322	0.521035	0.322721	-0.0377027	0.0504722	0.391638	0.0752335	0.200357	0.625415	0.638659
ENST00000431534	-0.215239	0.0990978	-0.230465	-0.123979	-0.201708	-0.118477	-0.105973	0.318342	-0.212373	0.20472	0.720852	0.0664031	-0.184705	-0.127004	0.255979	-0.164724	-0.158222
ENST00000432789	-0.215239	0.0990978	-0.230465	-0.123979	-0.201708	-0.118477	-0.105973	0.318342	-0.212373	0.20472	0.720852	0.0664031	-0.184705	-0.127004	0.255979	-0.164724	-0.158222
ENST00000342631	-0.0851918	-0.0517842	-0.0617183	-0.0808596	-0.139628	0.270238	-0.11441	0.128377	-0.263136	0.0771227	-0.123511	0.143527	-0.0174067	-0.20166	-0.0824068	-0.246598	-0.166669
ENST00000405547	-0.0858834	0.0992103	0.0687588	-0.17745	0.0344662	0.273076	-0.154943	0.128538	-0.165229	0.116073	-0.123736	0.0697053	0.235682	-0.266901	0.00881135	-0.0999624	0.0770482
ENST00000310397	-0.0858834	0.0992103	0.0687588	-0.17745	0.0344662	0.273076	-0.154943	0.128538	-0.165229	0.116073	-0.123736	0.0697053	0.235682	-0.266901	0.00881135	-0.0999624	0.0770482
ENST00000424354	0.646525	0.372411	0.481519	0.0323165	-0.0659857	0.498749	-0.0637539	0.0631507	0.330213	0.579902	0.250011	0.0425056	0.572231	-0.0685732	0.560178	0.594925	0.724159
ENST00000321753	-0.0682486	0.251493	0.208041	0.18316	-0.323963	0.410623	0.325488	0.271245	0.391911	0.454012	0.431437	0.0405745	0.0816997	0.280712	0.502143	0.272391	0.41966
ENST00000359486	0.625411	0.229828	-0.0248739	-0.127344	-0.156309	0.240317	-0.107475	0.0958385	0.175428	0.12497	-0.00978808	0.0863063	0.308838	0.373777	0.154566	0.0632538	0.0963607
ENST00000404876	0.625411	0.229828	-0.0248739	-0.127344	-0.156309	0.240317	-0.107475	0.0958385	0.175428	0.12497	-0.00978808	0.0863063	0.308838	0.373777	0.154566	0.0632538	0.0963607
ENST00000453731	0.178537	0.241409	0.134992	0.134121	0.440632	0.0599384	-0.34587	-0.067286	-0.0934018	0.0507257	-0.105348	-0.141413	0.462073	-0.578871	-0.156719	0.374946	0.306655
ENST00000432348	-0.160965	-0.31656	0.287938	-0.0239936	-0.209104	0.526881	0.315181	0.19305	0.180142	0.119445	-0.404015	0.175373	-0.0947568	0.378686	0.11271	-0.070696	0.20516
ENST00000445620	0.0197542	0.604196	-0.0392679	-0.123194	-0.0247002	-0.112565	-0.211226	0.263986	0.221077	-0.228965	-0.0821385	-0.162518	0.0496496	0.0567309	0.173829	0.0294636	-0.154484
ENST00000313552	0.0762333	0.296924	0.0350055	0.593394	0.0996276	0.174376	0.232284	-0.399364	0.336163	0.124399	0.127068	-0.148217	-0.106607	0.0265303	-0.0288558	0.620389	0.21184
ENST00000436747	0.0360575	0.114419	0.587597	0.150024	-0.33183	0.356009	-0.0974792	0.316871	0.516854	0.386465	-0.157384	0.107554	0.707958	0.113704	0.360593	0.248188	0.557509
ENST00000400769	-0.00042387	-0.0157542	0.623691	0.0243942	-0.255033	0.328327	0.00226392	0.307564	0.533248	0.322078	-0.132027	0.225141	0.47292	0.236009	0.397454	0.118362	0.54317
ENST00000403782	-0.0108491	-0.05243	0.62195	-0.0934254	-0.191143	0.427463	-0.128571	0.410772	0.416537	0.311785	-0.125562	0.421386	0.116668	0.155795	0.409617	0.0481432	0.283128
ENST00000321264	-0.0108491	-0.05243	0.62195	-0.0934254	-0.191143	0.427463	-0.128571	0.410772	0.416537	0.311785	-0.125562	0.421386	0.116668	0.155795	0.409617	0.0481432	0.283128
ENST00000438630	0.0623667	-0.178158	-0.205323	-0.199305	0.323403	0.222793	0.156758	0.196356	-0.365471	-0.00911737	-0.0960422	-0.107791	0.287269	-0.420492	-0.0669541	-0.0426444	0.356511
ENST00000335934	0.424747	0.400775	0.386933	0.186519	0.320836	0.132512	-0.00336054	-0.0626968	0.43568	-0.0379448	0.0705087	0.101074	0.135856	-0.221254	0.239432	0.796658	0.39818
ENST00000238721	0.424747	0.400775	0.386933	0.186519	0.320836	0.132512	-0.00336054	-0.0626968	0.43568	-0.0379448	0.0705087	0.101074	0.135856	-0.221254	0.239432	0.796658	0.39818
ENST00000313482	0.41261	0.398873	0.0121537	-0.0754751	0.254169	0.15344	0.221766	0.00287005	0.0810443	-0.191364	-0.0909926	0.23329	-0.113679	-0.101922	0.0409719	0.580856	0.032497
ENST00000439248	0.207356	0.145133	0.38163	0.331704	0.0279217	0.170054	0.00219292	-0.415806	0.536797	0.0678603	0.0351029	-0.257777	0.00662224	-0.196869	0.321401	0.314188	0.315483
ENST00000440761	0.207356	0.145133	0.38163	0.331704	0.0279217	0.170054	0.00219292	-0.415806	0.536797	0.0678603	0.0351029	-0.257777	0.00662224	-0.196869	0.321401	0.314188	0.315483
ENST00000584973	0.16966	-0.203806	0.00717488	0.153541	-0.174935	-0.352615	-0.194416	-0.251244	-0.0929333	0.296001	0.318259	-0.106483	0.288835	0.130845	0.000238445	-0.05779	0.0744186
ENST00000406117	0.112523	0.339679	-0.0311534	0.025447	0.1376	0.206728	-0.336357	0.00898885	0.103629	0.152441	-0.0136759	-0.134843	0.483702	-0.332372	0.0990894	-0.0380145	0.340852
ENST00000440039	0.375108	0.141933	0.130102	0.54305	-0.132755	0.0766164	-0.280634	-0.0748477	0.30247	0.22394	0.0974573	-0.0619627	0.727415	-0.0769743	-0.0395535	0.525269	0.330677
ENST00000417906	0.624249	-0.178752	0.201523	-0.109966	0.12648	0.223678	0.0608016	0.0888869	0.0738259	0.074794	-0.320196	0.290851	0.309104	0.31727	-0.0294635	0.158478	0.346526
ENST00000216264	-0.198829	0.00630501	-0.2383	-0.0583399	-0.157055	-0.309859	-0.250312	-0.221845	0.0778809	-0.324974	0.156538	-0.0850234	-0.374038	0.317738	-0.0800151	-0.323563	-0.546213
ENST00000443629	0.137775	0.132219	0.261888	0.0452658	-0.106032	-0.278773	-0.281643	0.412905	0.00686282	0.0661712	0.067574	0.285014	0.142855	-0.364873	-0.00118706	0.170493	-0.282585
ENST00000407381	0.178795	0.429456	0.165485	0.021953	-0.140069	0.724665	-0.016997	-0.0463837	0.502159	0.184389	0.0236535	-0.0393894	0.0187106	0.406133	0.45431	0.280863	0.361039
ENST00000355704	0.178795	0.429456	0.165485	0.021953	-0.140069	0.724665	-0.016997	-0.0463837	0.502159	0.184389	0.0236535	-0.0393894	0.0187106	0.406133	0.45431	0.280863	0.361039
ENST00000406733	0.176416	0.369785	0.124233	0.0719002	-0.170865	0.773929	-0.0722394	-0.0729619	0.489798	0.216745	0.102461	-0.0205417	-0.0335292	0.439668	0.490018	0.264811	0.356016
ENST00000337137	0.173945	0.313546	0.0619033	0.0399206	-0.180304	0.782288	-0.100533	-0.0945497	0.452255	0.170399	0.0211487	-0.0223022	-0.072351	0.493848	0.470899	0.164299	0.298945
ENST00000414287	0.531383	0.0582159	0.494728	0.234208	-0.266444	0.363148	-0.132895	0.219981	0.181163	0.477441	0.1961	-0.00208545	0.409631	0.0214184	0.474631	0.460728	0.555068
ENST00000438393	0.0890531	0.105005	0.110173	0.201326	0.0738066	-0.059063	-0.180562	-0.051107	0.139203	0.220235	-0.0310733	-0.240711	0.814965	0.0398647	-0.0962692	0.331268	0.449562
ENST00000457780	0.0890531	0.105005	0.110173	0.201326	0.0738066	-0.059063	-0.180562	-0.051107	0.139203	0.220235	-0.0310733	-0.240711	0.814965	0.0398647	-0.0962692	0.331268	0.449562
ENST00000395827	0.134998	0.117116	0.145569	-0.118073	-0.37803	0.163856	-0.190978	-0.191264	-0.0912809	0.187085	0.427507	0.0312712	-0.11265	-0.228317	0.477583	0.112564	-0.11706
ENST00000380909	0.246762	0.197207	0.113936	-0.142509	-0.417643	0.239998	-0.232385	-0.0986031	-0.0876719	0.29818	0.408416	0.255613	0.0100058	-0.244856	0.433272	0.120261	-0.130788
ENST00000303434	0.246762	0.197207	0.113936	-0.142509	-0.417643	0.239998	-0.232385	-0.0986031	-0.0876719	0.29818	0.408416	0.255613	0.0100058	-0.244856	0.433272	0.120261	-0.130788
ENST00000395829	0.470998	0.3776	-0.008496	-0.0974901	-0.310195	0.276602	-0.0561362	0.0681769	-0.106071	0.443332	0.355161	0.39492	0.370745	-0.127724	0.249707	0.348743	0.0558429
ENST00000439308	-0.172811	-0.010791	0.602345	-0.00977845	-0.230306	0.250402	0.414814	0.384786	0.360897	0.254085	0.00166142	0.37355	-0.0712365	0.155196	0.368087	0.211124	0.290027
ENST00000216271	0.294943	0.293685	0.374467	0.215642	-0.128659	0.398252	0.244556	-0.607995	0.474612	0.26133	0.131051	-0.0199211	0.109835	-0.0186767	0.412243	0.494716	0.408575
ENST00000415993	0.0557356	0.00415126	0.140656	-0.0861043	0.641107	-0.0277488	-0.122138	-0.298834	-0.0284714	-0.0810657	-0.137761	-0.0381888	0.202555	-0.0109046	-0.229809	0.203104	0.371412
ENST00000429374	-0.141626	-0.185389	0.0415944	-0.224207	0.654259	0.116632	0.0429261	-0.1181	0.057768	-0.240235	-0.450809	-0.181391	0.081932	0.235341	-0.264692	-0.170263	0.379098
ENST00000448072	0.149866	0.184744	0.231424	0.131104	-0.60877	0.206094	0.148437	-0.207664	0.329244	0.505522	0.255769	0.10274	0.173481	0.103701	0.397377	-0.0162722	0.124921
ENST00000454936	0.264271	0.131652	0.41232	0.124577	-0.341498	0.0350586	0.0984594	-0.0317419	0.438644	0.320579	0.130494	0.0330261	0.130109	0.0358596	0.323295	0.0549796	0.149321
ENST00000380756	0.401075	0.699067	0.310021	-0.0751243	-0.0721252	0.249762	-0.0294575	-0.0955372	0.286859	0.487545	0.442717	0.0208661	0.167451	-0.0731252	0.580252	0.484879	0.359769
ENST00000398951	0.0467606	0.139954	0.601904	0.295848	-0.27225	0.211636	-0.182488	0.107994	0.418133	0.17496	-0.036759	0.0872215	0.178198	-0.291045	0.286556	0.396394	0.123602
ENST00000356599	0.0467606	0.139954	0.601904	0.295848	-0.27225	0.211636	-0.182488	0.107994	0.418133	0.17496	-0.036759	0.0872215	0.178198	-0.291045	0.286556	0.396394	0.123602
ENST00000379632	0.177166	0.45837	0.104462	0.250738	-0.311775	0.499816	0.0212777	0.0309319	0.314172	0.340357	0.464948	0.0256854	0.323388	-0.0953672	0.510428	0.446506	0.443887
ENST00000344773	0.225509	0.639808	0.0883641	0.155468	-0.1948	0.519669	-0.0872936	0.0888484	0.419129	0.383672	0.337793	0.0202633	0.381354	-0.0441677	0.575259	0.326969	0.514933
ENST00000455162	0.42223	0.319428	0.628459	0.314694	-0.209753	0.23334	0.26806	-0.089477	0.634187	0.124097	-0.0728094	0.23736	0.0570611	-0.0861036	0.396439	0.745144	0.244935
ENST00000406835	0.28238	0.642763	0.262235	0.120471	-0.31382	0.251346	-0.149735	-0.217058	0.345724	0.204066	0.0105419	-0.0826504	0.235737	0.143686	0.36297	0.573108	0.0404448
ENST00000437765	-0.176846	0.0155067	0.178835	0.419924	-0.0655073	-0.0380429	-0.118088	0.175332	0.430484	0.364543	0.0569787	0.3779	0.437783	0.190608	-0.146673	0.102456	0.338385
ENST00000437733	-0.243147	0.05081	-0.152753	-0.206025	0.689858	-0.127716	-0.180412	0.49948	-0.237316	-0.315351	-0.325809	-0.0761204	0.112891	-0.383153	-0.35784	-0.130057	0.0994327
ENST00000416132	-0.25023	-0.123997	0.408636	0.207563	0.100577	0.060692	-0.204316	0.0321261	0.404349	0.0627991	0.136402	0.118851	-0.337697	0.170961	0.265223	-0.099306	0.279769
ENST00000437968	0.383965	0.530744	0.078858	0.268707	0.0590117	0.721526	-0.213974	0.135123	0.352736	0.282969	-0.0266216	0.234326	0.0854693	-0.0432908	0.272158	0.554663	0.297474
ENST00000398653	0.102435	0.358915	0.251293	0.243751	-0.339453	0.398119	-0.163501	0.346921	0.577991	0.418586	0.282344	0.776537	0.126314	0.185655	0.349303	0.240243	0.170299
ENST00000408045	-0.141009	0.112399	0.190274	0.117084	-0.206887	-0.00952387	-0.218592	0.279016	0.476323	0.0794281	0.090297	0.588546	-0.143478	0.299815	0.104486	-0.069398	-0.120231
ENST00000402796	-0.175524	-0.0672297	0.0667097	0.176045	-0.228501	-0.016209	-0.177083	0.386228	0.334144	0.0675538	0.0715888	0.606465	-0.130053	0.284146	-0.0163505	-0.156131	-0.135675
ENST00000322002	0.244089	0.0121934	0.0325782	-0.0301751	0.0579794	-0.0534359	-0.268094	-0.46989	-0.152308	0.0614105	0.474272	-0.452062	0.0552077	0.0461573	0.204433	0.185607	0.155661
ENST00000453133	0.684703	-0.185148	-0.125943	0.273878	0.060507	-0.00521264	0.0724037	-0.181196	-0.111297	0.0815124	0.0725957	-0.195465	0.321982	-0.0437473	-0.129826	0.432898	0.218898
ENST00000455659	0.0799062	0.455197	0.391456	0.438023	-0.384156	0.539808	0.0786319	-0.056472	0.593362	0.752569	0.451027	0.311494	-0.0169513	-0.130643	0.622631	0.415537	0.374621
ENST00000529851	-0.0846929	0.0667309	-0.293814	-0.329235	-0.0663138	-0.201438	-0.177721	-0.0800987	-0.00912587	-0.336765	0.0335091	-0.235471	0.12026	0.598121	-0.028414	-0.226704	-0.190248
ENST00000410112	0.246247	0.691875	0.338868	-0.0173479	-0.279071	0.48803	0.0104704	0.0442998	0.507603	0.305113	0.103351	-0.0202305	0.511277	-0.00462613	0.593399	0.349342	0.474803
ENST00000263857	0.486791	-0.408523	0.539447	0.036871	-0.0942293	0.241834	0.173913	0.00214438	0.0827385	0.219469	-0.0702207	0.0375036	0.296568	0.0319974	0.219767	0.276556	0.46149
ENST00000343544	0.0261074	-0.00608865	0.577147	0.566069	0.153305	0.144332	-0.207329	-0.0895725	0.60686	0.231919	-0.0626493	-0.117315	0.397165	-0.0162058	0.136065	0.437722	0.640987
ENST00000449349	0.0265712	-0.00423871	0.584459	0.569808	0.150668	0.149932	-0.202369	-0.0890762	0.611172	0.237801	-0.0578453	-0.118646	0.400984	-0.0147832	0.140467	0.449493	0.649339
ENST00000377254	0.0265712	-0.00423871	0.584459	0.569808	0.150668	0.149932	-0.202369	-0.0890762	0.611172	0.237801	-0.0578453	-0.118646	0.400984	-0.0147832	0.140467	0.449493	0.649339
ENST00000358591	0.0266812	-0.00378965	0.586177	0.57066	0.150014	0.151275	-0.201147	-0.0889473	0.612159	0.239205	-0.0566746	-0.118957	0.401872	-0.0144367	0.141522	0.452305	0.651303
ENST00000488729	-0.0773315	-0.292428	-0.158715	-0.0875453	-0.180374	-0.30282	0.0134297	0.26466	-0.452037	-0.279027	-0.105273	-0.114933	0.15582	-0.281743	-0.310992	-0.170445	-0.37991
ENST00000412735	-0.180912	-0.0874806	0.13766	-0.126524	0.100937	0.208169	0.186856	-0.0324628	0.239671	-0.024149	-0.225077	-0.416959	0.171135	0.25469	0.0838316	-0.0520605	0.335026
ENST00000425656	0.594888	0.583463	0.411376	-0.338925	0.0890476	-0.0716829	-0.00691771	0.0181561	0.282763	0.0434691	0.0531696	-0.0276386	0.274646	-0.0386603	0.417229	0.410102	0.199217
ENST00000477647	-0.00853828	0.130891	-0.0434424	-0.0827789	0.050651	0.158433	-0.0581709	0.593251	-0.256403	0.216301	0.209985	0.291515	0.105423	-0.263497	0.023595	0.198356	0.0438981
ENST00000464489	0.274414	0.331833	0.575423	-0.045597	-0.152865	0.665469	0.165163	-0.00686626	0.616293	0.478365	0.147989	-0.0658194	0.28216	0.383995	0.763878	0.364916	0.821618
ENST00000409657	0.152638	0.435528	0.0732371	-0.0350894	-0.0718905	0.00519573	-0.398349	-0.211438	0.197833	-0.110301	0.280456	-0.0355407	-0.289405	-0.044858	0.365885	0.097714	-0.214868
ENST00000435910	0.152638	0.435528	0.0732371	-0.0350894	-0.0718905	0.00519573	-0.398349	-0.211438	0.197833	-0.110301	0.280456	-0.0355407	-0.289405	-0.044858	0.365885	0.097714	-0.214868
ENST00000471751	0.577746	-0.0811028	0.0932917	0.313981	-0.311493	0.440533	0.259068	-0.012647	0.335717	0.259371	-0.0515723	0.171608	0.29583	0.0792567	0.173188	0.258589	0.316626
ENST00000296233	0.472189	0.39036	0.536996	0.302832	0.181391	0.476847	-0.206431	0.230037	0.623255	0.296473	0.0958691	0.279486	0.278578	-0.204506	0.387482	0.699428	0.601792
ENST00000515545	0.255059	-0.0266765	0.654463	0.431556	-0.0812672	0.55863	-0.131496	0.323337	0.572634	0.463566	-0.0456743	0.479529	-0.0761099	0.138541	0.327988	0.457972	0.425742
ENST00000503119	0.437555	0.195158	0.472342	-0.0894234	0.34812	0.329777	-0.372487	0.279241	0.313466	0.00092356	-0.0603059	0.316602	0.0186051	-0.118109	0.244013	0.426597	0.313982
ENST00000342480	0.143056	-0.414559	0.072357	0.0843804	-0.165821	0.145587	-0.240404	0.150338	-0.0884855	0.0181977	0.174798	-0.137652	0.173105	0.167261	0.0806511	-0.0655221	0.133619
ENST00000483457	0.577894	0.555793	0.0621189	0.124645	-0.0395743	-0.0806086	-0.0184275	0.0158577	0.174203	0.345403	0.211126	0.0202489	0.394295	-0.105936	0.135945	0.478558	0.132543
ENST00000437379	-0.138709	0.509659	-0.00843377	0.348129	0.270494	0.0820927	-0.207406	-0.0549941	0.381864	-0.051273	-0.179535	-0.0647981	0.0992857	-0.203502	-0.133625	0.391787	0.0691362
ENST00000295757	-0.138709	0.509659	-0.00843377	0.348129	0.270494	0.0820927	-0.207406	-0.0549941	0.381864	-0.051273	-0.179535	-0.0647981	0.0992857	-0.203502	-0.133625	0.391787	0.0691362
ENST00000515549	0.171724	0.157334	0.4266	0.447781	0.339841	0.177169	-0.0756812	0.105407	0.273339	0.247398	0.0942693	0.102305	0.202068	-0.29253	0.100855	0.731049	0.569622
ENST00000476581	-0.127155	-0.0202347	0.611163	0.236506	-0.197532	-0.0686877	-0.0149357	-0.172586	0.398795	0.148775	0.0611897	-0.0483879	0.27824	0.0345928	0.24799	0.341455	0.360534
ENST00000450625	0.530438	0.155534	0.411045	0.106381	-0.0551982	0.650354	-0.0251278	0.0566217	0.393796	0.0872224	-0.0553636	0.268907	-0.165834	-0.0776468	0.471449	0.483409	0.243784
ENST00000328913	0.0267085	0.604699	-0.17902	0.00757436	0.428235	-0.0229025	-0.0268157	-0.317735	0.0702994	-0.0198479	0.197781	-0.170145	0.0872272	-0.33558	0.00105376	0.302177	0.156546
ENST00000473233	0.0596993	0.571169	-0.219986	0.0185864	0.417861	-0.224727	-0.0679623	-0.296457	0.0266625	-0.113154	0.21844	-0.173652	0.0917281	-0.328034	-0.0760818	0.327161	0.0391374
ENST00000421484	-0.272238	-0.0177787	0.038056	-0.322254	-0.313104	-0.1368	0.0626042	0.235198	0.0496504	0.316356	0.328821	-0.00115469	0.0514063	0.351633	0.277454	-0.329395	-0.0478789
ENST00000433010	0.117445	0.129588	0.179756	0.0246432	0.12427	0.111471	0.25012	0.148429	0.0861704	-7.47e-05	-0.282848	0.213613	-0.103724	0.250871	-0.0758705	0.271976	0.106346
ENST00000413967	0.247524	-0.00765193	0.38299	0.260119	-0.186442	0.367737	-0.280356	0.364094	0.314496	0.329092	0.183553	0.726617	-0.194154	-0.032012	0.278949	0.302276	0.0308354
ENST00000442406	0.280416	0.219294	0.354938	0.218229	-0.155604	0.475401	-0.279574	0.353851	0.37403	0.341214	0.124943	0.68482	-0.158322	-0.0520079	0.3333	0.346724	0.0665048
ENST00000413407	0.173868	0.630837	0.0974367	0.0568249	-0.219066	-0.178686	0.278879	-0.279146	0.354915	-0.0499025	0.0885999	-0.191944	0.123908	0.171138	0.243094	0.389517	0.00199465
ENST00000323007	0.237324	0.256587	-0.0150098	0.171762	0.0164037	0.104318	0.00460034	-0.0621532	0.13734	0.0467845	-0.525948	0.27981	0.22447	-0.0776834	-0.287227	0.21942	-0.142646
ENST00000310380	0.363676	-0.218083	-0.0724668	-0.345084	0.563826	-0.222268	-0.255689	0.146331	-0.226135	-0.253354	-0.181082	0.134133	-0.11821	0.274213	-0.265739	0.0295005	-0.0470079
ENST00000437101	0.363676	-0.218083	-0.0724668	-0.345084	0.563826	-0.222268	-0.255689	0.146331	-0.226135	-0.253354	-0.181082	0.134133	-0.11821	0.274213	-0.265739	0.0295005	-0.0470079
ENST00000429994	0.238103	-0.187589	-0.209939	-0.277986	0.452765	-0.200181	-0.198846	0.364689	-0.22551	-0.321597	-0.215043	0.395402	-0.133699	0.182189	-0.379474	-0.0401315	-0.23429
ENST00000418940	0.373843	0.558748	0.224754	-0.186273	0.0312917	0.183063	-0.277745	0.208286	0.26889	0.335161	0.0803417	0.241827	0.407277	-0.275881	0.316509	0.201913	0.16308
ENST00000455281	0.0795434	-0.138752	0.250622	-0.108181	0.784093	0.100222	-0.254473	-0.227187	0.0109112	-0.0784752	-0.0964538	-0.142819	-0.288444	-0.126192	-0.0221635	0.0883861	0.320282
ENST00000447662	0.0143777	0.0282682	0.155641	0.507187	-0.244046	0.436866	-0.0642683	0.221839	0.402927	0.417628	-0.0374772	0.672122	0.216437	0.248415	-0.086353	0.345427	0.173041
ENST00000478156	0.328332	0.628042	0.493041	0.353157	-0.0112752	0.681751	-0.1049	0.0271464	0.754842	0.48582	-0.082592	0.169834	0.347691	0.07103	0.440347	0.568779	0.638633
ENST00000392407	0.417941	0.18167	0.608382	0.16893	0.0121375	0.423372	0.198981	0.118317	0.453241	0.342719	-0.0806677	0.0903259	0.405628	-0.185823	0.417165	0.64421	0.694387
ENST00000448861	0.417941	0.18167	0.608382	0.16893	0.0121375	0.423372	0.198981	0.118317	0.453241	0.342719	-0.0806677	0.0903259	0.405628	-0.185823	0.417165	0.64421	0.694387
ENST00000429160	-0.113675	-0.00537621	0.274539	-0.0277948	0.25857	0.212562	0.363356	-0.370151	0.062525	0.110146	0.168206	-0.1505	-0.313401	-0.307623	0.234723	0.12338	0.293675
ENST00000296350	0.301218	-0.0207484	-0.0871419	0.19457	0.0621096	0.179939	-0.379893	-0.564337	0.0239766	0.125512	0.21337	0.200398	0.0194452	0.228097	-0.0913041	0.281179	0.0181029
ENST00000453040	-0.250735	-0.159629	0.122853	-0.0263635	0.218245	-0.376252	0.0938507	-0.271383	0.243334	-0.138275	0.175513	-0.320639	-0.0550895	0.210676	0.0566283	-0.194635	0.18363
ENST00000448413	0.143018	0.091867	-0.0633902	-0.247333	-0.212065	-0.352037	-0.0871277	0.143095	-0.0428411	-0.254898	0.17647	0.0506702	0.147342	-0.144468	0.169866	-0.200216	-0.239909
ENST00000435633	-0.152798	-0.0543636	-0.508486	0.0375721	0.115816	0.188199	0.103091	0.188821	-0.170152	0.0665749	0.0913903	0.161912	-0.232207	0.0178572	-0.273205	-0.192879	-0.223823
ENST00000505904	-0.0207139	-0.0521404	0.344631	0.30975	-0.36495	0.269975	0.237729	-0.324394	0.307749	0.137303	0.328547	-0.272807	0.196804	-0.195913	0.468092	0.288648	0.396529
ENST00000457842	-0.0207139	-0.0521404	0.344631	0.30975	-0.36495	0.269975	0.237729	-0.324394	0.307749	0.137303	0.328547	-0.272807	0.196804	-0.195913	0.468092	0.288648	0.396529
ENST00000310232	-0.104908	0.0702773	0.0778435	0.0153091	-0.214589	0.248887	-0.242733	0.728232	0.237384	0.382061	-0.139617	0.419202	0.612436	0.158875	0.0121318	-0.134615	0.25079
ENST00000417768	-0.250568	0.307086	-0.048636	0.162254	-0.0989039	-0.325164	0.0521358	0.219488	0.0869639	0.0223437	0.370634	-0.214632	0.0590303	-0.437248	0.139238	0.00623855	-0.0835457
ENST00000431657	-0.250568	0.307086	-0.048636	0.162254	-0.0989039	-0.325164	0.0521358	0.219488	0.0869639	0.0223437	0.370634	-0.214632	0.0590303	-0.437248	0.139238	0.00623855	-0.0835457
ENST00000412611	-0.250568	0.307086	-0.048636	0.162254	-0.0989039	-0.325164	0.0521358	0.219488	0.0869639	0.0223437	0.370634	-0.214632	0.0590303	-0.437248	0.139238	0.00623855	-0.0835457
ENST00000422209	0.108925	0.488465	-0.231765	-0.193397	0.146556	-0.0932705	-0.324873	0.261738	-0.0358153	-0.0268179	0.231322	0.359373	-0.204337	-0.152743	-0.0139527	-0.0292348	-0.400457
ENST00000419642	0.121681	0.133015	0.0626891	0.418992	0.0507867	0.729765	-0.218473	0.14049	0.453971	0.525168	0.117234	0.608073	-0.153135	0.267728	0.0951689	0.181235	0.329305
ENST00000448111	-0.201453	-0.203285	-0.0854873	-0.105005	0.929481	-0.103822	-0.212903	-0.0537948	-0.206501	-0.368519	-0.17446	-0.124728	-0.237341	-0.214435	-0.357838	0.0165437	0.192818
ENST00000434140	0.0626495	0.0967153	0.282527	0.447723	-0.142814	0.244041	0.0643906	-0.0147708	0.615427	0.388163	0.231315	0.119658	0.150437	0.311068	0.300659	0.453073	0.44159
ENST00000431015	0.0626495	0.0967153	0.282527	0.447723	-0.142814	0.244041	0.0643906	-0.0147708	0.615427	0.388163	0.231315	0.119658	0.150437	0.311068	0.300659	0.453073	0.44159
ENST00000450172	0.0626495	0.0967153	0.282527	0.447723	-0.142814	0.244041	0.0643906	-0.0147708	0.615427	0.388163	0.231315	0.119658	0.150437	0.311068	0.300659	0.453073	0.44159
ENST00000423707	0.112134	0.230259	0.36669	0.405186	-0.0279449	0.331452	0.184565	0.0718618	0.626873	0.379537	0.134009	0.135573	0.143592	0.214263	0.354416	0.545751	0.574561
ENST00000431180	0.337255	0.0633837	0.268723	-0.00230539	-0.126098	0.498901	0.0972511	0.373718	0.40475	0.371875	-0.0679094	0.762816	0.030046	0.261965	0.169709	0.158331	0.181762
ENST00000330022	0.337255	0.0633837	0.268723	-0.00230539	-0.126098	0.498901	0.0972511	0.373718	0.40475	0.371875	-0.0679094	0.762816	0.030046	0.261965	0.169709	0.158331	0.181762
ENST00000445387	0.205045	-0.0298686	-0.191413	-0.0302042	-0.192389	0.553572	0.074318	0.386453	0.107395	0.177009	-0.0974032	0.667299	-0.142125	0.220284	0.0012019	-0.151374	-0.096905
ENST00000320017	0.585872	0.507835	0.522461	0.0921947	-0.13585	0.595343	-0.1513	0.124659	0.664726	0.398507	0.177018	0.262288	0.290294	0.139234	0.629625	0.659952	0.489199
ENST00000416208	0.525045	0.37486	0.593881	0.111098	0.350191	0.263186	0.00753152	-0.166389	0.568393	0.21443	0.0416026	0.206213	-0.00687265	-0.044382	0.414566	0.70654	0.546884
ENST00000441384	0.097564	0.28914	0.10886	0.137679	0.206655	0.163194	-0.899228	0.179877	0.0964908	0.129292	0.116206	0.308527	0.236173	-0.243287	-0.033604	0.205423	0.0231824
ENST00000395745	0.121374	0.243118	0.104895	0.260766	0.336815	0.198786	-0.835127	0.252438	0.138343	0.292118	0.23022	0.312379	0.306453	-0.203561	-0.0316772	0.245468	0.262182
ENST00000457782	0.122154	0.153374	0.066712	-0.190927	-0.325802	0.0527078	-0.210104	0.54371	-0.107081	0.150562	0.0450858	0.477905	0.224791	-0.430489	0.120904	-0.196468	-0.256744
ENST00000449094	0.356043	0.0321717	0.0324389	0.344875	0.313083	0.250626	0.10674	-0.313031	0.216172	-0.00699747	-0.048797	-0.454436	0.202838	-0.033559	0.0685016	0.465903	0.574798
ENST00000440964	-0.0229129	0.148409	0.678778	0.45771	-0.319391	0.138514	0.049587	0.127371	0.558725	0.292968	0.101228	0.0271784	-0.0183252	0.0423879	0.380502	0.465899	0.209407
ENST00000419349	0.449919	0.646193	0.0763081	0.351643	-0.0298588	0.242076	-0.168634	-0.0819043	0.265721	0.0601138	0.0880747	-0.0893059	0.168166	-0.229627	0.203274	0.698744	0.116725
ENST00000266031	0.50967	0.457583	0.419264	0.0968841	0.27682	0.244899	0.144187	-0.223139	0.407912	-0.0565211	-0.0392983	0.0251026	0.142607	-0.065387	0.29559	0.81599	0.464977
ENST00000320295	0.50967	0.457583	0.419264	0.0968841	0.27682	0.244899	0.144187	-0.223139	0.407912	-0.0565211	-0.0392983	0.0251026	0.142607	-0.065387	0.29559	0.81599	0.464977
ENST00000471971	0.0491656	0.42052	0.55702	-0.212717	-0.0923162	0.186695	-0.136845	0.00369973	0.50494	0.318059	-0.176204	0.240281	0.150398	0.422394	0.351953	0.146916	0.169503
ENST00000450814	-0.180751	-0.25667	0.215739	-0.0645697	-0.143449	-0.375922	-0.258605	0.301773	-0.0202129	-0.0880662	-0.0805056	0.219141	0.303127	0.111837	-0.253399	-0.170747	-0.183741
ENST00000472528	-0.0110011	-0.0628012	0.630125	-0.0296505	-0.144804	0.520174	-0.173115	0.434992	0.373794	0.40881	-0.0427959	0.447811	0.138654	0.164697	0.335389	0.0682493	0.392969
ENST00000288221	-0.466917	0.189663	-0.15609	-0.306575	0.704918	-0.0114151	-0.166557	0.153966	-0.101049	-0.10756	0.00179975	-0.0157797	-0.199339	-0.119072	-0.122555	-0.23516	0.161547
ENST00000460849	-0.466917	0.189663	-0.15609	-0.306575	0.704918	-0.0114151	-0.166557	0.153966	-0.101049	-0.10756	0.00179975	-0.0157797	-0.199339	-0.119072	-0.122555	-0.23516	0.161547
ENST00000357272	0.0564252	-0.00346378	0.493315	0.22519	0.295623	0.469468	0.0352662	-0.163102	0.362533	0.176329	-0.0282596	-0.193333	-0.127868	-0.124335	0.350031	0.194406	0.630085
ENST00000330909	0.144278	0.240138	0.21248	0.137561	-0.38144	0.44024	0.144481	0.303766	0.111808	0.424376	0.36144	0.16259	-0.0737683	-0.263507	0.469379	0.189842	0.067844
ENST00000536651	0.00172194	-0.251521	0.26074	0.802292	0.0151033	0.180115	-0.0849433	-0.208876	0.302581	0.350932	0.377068	0.101183	-0.178452	-0.122221	-0.0314509	0.445014	0.254325
ENST00000464350	-0.0673869	-0.170181	0.253345	0.81319	0.0404528	0.123452	-0.114058	-0.189269	0.312913	0.253138	0.235456	0.0441041	-0.189255	-0.0903659	-0.112838	0.467216	0.176831
ENST00000444040	0.262128	0.328403	0.141219	0.710539	-0.108476	0.0716886	0.00924703	-0.228839	0.516121	0.271407	0.272951	-0.0440834	0.255595	-0.110652	0.14119	0.531112	0.379839
ENST00000437997	0.155087	0.22632	0.571044	0.0297112	0.32286	0.187161	0.116849	-0.199255	0.258187	0.158057	-0.349288	-0.0267913	0.224837	-0.0957801	0.100242	0.422156	0.500287
ENST00000449543	0.107058	-0.282672	-0.32303	-0.208232	0.510995	-0.0665038	0.03707	-0.17826	-0.362457	-0.231883	-0.345006	-0.310087	-0.142314	0.372809	-0.382351	-0.0955497	0.0767282
ENST00000514314	0.281735	0.0784492	0.644599	0.376349	-0.168158	0.513561	-0.0560033	-0.123139	0.455009	0.302276	0.00460834	0.0220703	0.170883	0.111634	0.42661	0.516857	0.574953
ENST00000451271	0.235078	0.589935	0.200981	0.125362	0.286342	0.306498	-0.201206	-0.257262	0.473101	-0.0756035	-0.247401	0.303062	-0.186221	-0.108206	0.0336104	0.454399	-0.0560996
ENST00000451231	0.245886	0.588199	0.209577	0.12838	0.273108	0.315061	-0.191887	-0.255995	0.466031	-0.0736294	-0.234664	0.310074	-0.17864	-0.107146	0.0447211	0.490796	-0.0535349
ENST00000506730	0.116413	-0.0580726	0.0349936	0.291742	0.138883	0.519725	0.173002	-0.248193	0.418906	0.0311609	-0.109975	0.0996013	-0.234097	0.476262	0.106219	0.310121	0.373676
ENST00000508428	0.0809726	-0.0599157	-0.12416	0.0277102	-0.0869614	0.442719	0.341134	-0.143693	0.32627	-0.0731515	-0.253471	0.00627873	-0.0708457	0.692411	0.0572792	0.0153521	0.231792
ENST00000510715	0.0809726	-0.0599157	-0.12416	0.0277102	-0.0869614	0.442719	0.341134	-0.143693	0.32627	-0.0731515	-0.253471	0.00627873	-0.0708457	0.692411	0.0572792	0.0153521	0.231792
ENST00000290902	0.393166	-0.179706	0.358864	0.275276	0.112862	0.13603	-0.475936	-0.359269	0.19457	0.124123	0.141835	0.219392	0.125358	0.167924	0.011024	0.471191	0.21672
ENST00000431380	0.393166	-0.179706	0.358864	0.275276	0.112862	0.13603	-0.475936	-0.359269	0.19457	0.124123	0.141835	0.219392	0.125358	0.167924	0.011024	0.471191	0.21672
ENST00000510568	0.222058	-0.19173	0.746926	-0.0302176	-0.293444	0.0384073	0.115667	0.32512	0.196882	0.340385	0.0859023	0.254056	0.315378	-0.034367	0.43692	0.295219	0.377728
ENST00000473040	0.527967	-0.0560774	0.697786	-0.0246138	-0.049371	0.217499	0.0731521	-0.135738	0.346748	0.168614	0.0219215	0.102586	0.085598	0.319705	0.37771	0.571732	0.354171
ENST00000512308	-0.197267	-0.112552	-0.0153376	-0.057524	0.39473	0.0436828	0.00770499	-0.274473	-0.249974	-0.19696	0.176545	-0.184758	-0.703981	-0.194171	-0.0172727	-0.0215246	-0.0944112
ENST00000512483	0.625844	0.301164	0.48954	0.301882	-0.0552773	0.325586	0.237463	-0.120863	0.349435	0.188994	-0.049706	0.229235	0.186808	-0.201842	0.277449	0.851609	0.37648
ENST00000513301	0.00865006	0.245062	0.38238	0.194252	0.181328	0.239596	0.0145683	0.0520916	0.362843	-0.122445	0.0347547	0.213933	-0.167364	-0.0331243	0.183305	0.494924	0.267607
ENST00000509254	0.272217	0.0260822	0.190383	0.161509	-0.0310081	0.170013	0.0647139	0.000711458	0.069239	0.254272	0.455116	0.168296	-0.268023	0.0711482	0.26351	0.393855	0.0851656
ENST00000509531	-0.0614253	0.58759	0.0586182	0.0575044	-0.103272	-0.226142	-0.0951762	-0.122233	0.241614	-0.138	0.00212916	-0.169051	0.310412	-0.113306	0.135292	0.131286	0.0362004
ENST00000503548	-0.19276	0.539046	-0.285604	-0.122445	0.0708924	0.329041	-0.0307783	0.0622437	0.128203	0.0343466	0.144092	0.0408115	-0.108583	0.00184824	0.272968	-0.0757341	0.109311
ENST00000503997	0.0632845	0.11172	0.220429	-0.208193	0.579931	0.0902248	-0.141712	-0.126744	0.277358	-0.265074	-0.584235	-0.0899754	0.24133	0.21074	-0.188685	0.17321	0.287807
ENST00000508784	0.349919	-0.146177	0.119181	0.0931791	0.0387268	-0.134495	0.143617	-0.226364	-0.188687	0.148137	-0.158181	-0.160904	0.0315183	0.0148545	-0.14321	0.171234	0.0117906
ENST00000513320	0.349919	-0.146177	0.119181	0.0931791	0.0387268	-0.134495	0.143617	-0.226364	-0.188687	0.148137	-0.158181	-0.160904	0.0315183	0.0148545	-0.14321	0.171234	0.0117906
ENST00000379448	0.349919	-0.146177	0.119181	0.0931791	0.0387268	-0.134495	0.143617	-0.226364	-0.188687	0.148137	-0.158181	-0.160904	0.0315183	0.0148545	-0.14321	0.171234	0.0117906
ENST00000342437	0.297808	-0.00991138	0.617662	0.100343	-0.108514	0.523979	0.225212	0.224179	0.281617	0.491289	-0.106093	0.155884	0.289073	-0.0246914	0.476133	0.369577	0.713154
ENST00000411937	0.524909	0.496228	0.0237927	0.0220623	-0.137606	0.0692701	0.232027	0.0201359	0.364506	0.243704	0.136366	0.26915	0.195778	0.0252931	0.192977	0.325529	0.0735189
ENST00000503160	0.368463	0.462804	-0.188922	0.291195	-0.0324192	0.164752	-0.125349	-0.286394	0.134114	0.106096	0.407736	-0.0574357	0.184431	-0.374822	0.248436	0.392217	0.152614
ENST00000515884	0.510272	0.766867	0.0588293	-0.180335	0.0199893	0.067268	0.204583	-0.106017	0.215152	0.0385216	0.0411665	-0.049898	0.198348	-0.162351	0.290265	0.448053	0.0966677
ENST00000308132	0.331012	0.247988	0.532785	0.540578	0.166476	0.474613	-0.0968109	-0.127018	0.639832	0.402944	0.0747621	-0.152263	0.386551	-0.00199166	0.332685	0.639232	0.837274
ENST00000489363	0.156282	0.138518	0.437987	0.488211	0.231213	0.373594	-0.0784672	0.00250156	0.475884	0.271412	-0.0107103	-0.149746	0.427827	0.00807386	0.136544	0.626917	0.775458
ENST00000461064	0.227587	0.107912	0.451798	0.388764	0.304596	0.362879	-0.00354074	-0.0254276	0.438305	0.235982	-0.0490319	-0.178034	0.408129	0.0351717	0.150226	0.628951	0.813756
ENST00000472884	0.227587	0.107912	0.451798	0.388764	0.304596	0.362879	-0.00354074	-0.0254276	0.438305	0.235982	-0.0490319	-0.178034	0.408129	0.0351717	0.150226	0.628951	0.813756
ENST00000514300	0.416331	0.394758	0.879776	0.110564	-0.0361373	0.525919	-0.12277	0.0273433	0.687531	0.331748	0.0278761	0.222442	0.145277	-0.037213	0.694823	0.654303	0.581415
ENST00000510451	0.242122	0.341897	-0.075403	-0.162376	0.0413096	0.653303	-0.10232	0.00352034	0.0515197	0.0925593	-0.2014	0.0843861	0.00695339	0.082046	0.255164	0.0755105	0.245193
ENST00000507543	0.367672	0.264619	0.546606	-0.108893	-0.0558396	0.786331	0.0814723	0.154757	0.45321	0.366676	-0.123606	0.30894	0.141268	0.105655	0.551784	0.34776	0.569978
ENST00000511904	-0.0942443	0.78378	0.103101	0.166875	-0.0347234	0.0710353	0.0177985	-0.16215	0.343079	0.137579	0.0414304	0.0269727	-0.0656768	-0.137212	0.14419	0.302709	-0.0977039
ENST00000312087	-0.219261	0.340572	0.128862	-0.0486671	0.333366	-0.174498	0.0215543	0.171375	0.135436	0.0548413	-0.0600153	0.35065	-0.139858	-0.0411263	-0.19405	0.149872	-0.0766475
ENST00000333877	-0.000412393	-0.0585486	0.114201	0.0902571	-0.168283	0.113581	-0.415354	0.0758708	0.324395	-0.0559076	0.0538789	0.0262892	-0.116888	0.349585	0.154999	-0.131365	-0.0899157
ENST00000421397	0.0114195	0.106127	0.290401	-0.0117833	-0.140848	0.0769371	-0.363507	0.0383024	0.384754	-0.132738	-0.0221071	0.037393	-0.0233594	0.113597	0.257566	-0.00794518	-0.0343123
ENST00000443203	0.201185	0.371757	0.556976	-0.256134	-0.185664	0.220303	0.0509774	0.0370226	0.472586	0.0323804	-0.131707	0.349716	0.082504	0.0858477	0.460798	0.25237	0.167772
ENST00000423729	0.340781	0.536038	0.179538	0.0843304	-0.154342	0.271919	-0.35924	-0.0838214	0.479536	0.228221	-0.0870098	-0.135401	0.44617	0.540781	0.218678	0.307669	0.222345
ENST00000331662	0.340781	0.536038	0.179538	0.0843304	-0.154342	0.271919	-0.35924	-0.0838214	0.479536	0.228221	-0.0870098	-0.135401	0.44617	0.540781	0.218678	0.307669	0.222345
ENST00000513380	0.161573	0.636125	0.561155	0.257133	0.109627	0.220225	-0.0488738	-0.12474	0.571493	0.272462	0.230382	-0.107253	0.222067	-0.157346	0.458377	0.766623	0.526621
ENST00000508471	0.219184	-0.0912004	0.307311	0.28153	0.0339293	0.184651	-0.0642156	0.378343	0.21986	0.424781	0.392938	-0.035647	0.315725	0.0428239	0.249626	0.357277	0.612351
ENST00000290974	0.219184	-0.0912004	0.307311	0.28153	0.0339293	0.184651	-0.0642156	0.378343	0.21986	0.424781	0.392938	-0.035647	0.315725	0.0428239	0.249626	0.357277	0.612351
ENST00000511071	0.219184	-0.0912004	0.307311	0.28153	0.0339293	0.184651	-0.0642156	0.378343	0.21986	0.424781	0.392938	-0.035647	0.315725	0.0428239	0.249626	0.357277	0.612351
ENST00000515312	0.286479	-0.173473	0.280402	0.316817	-0.0161181	0.195722	0.0381043	0.111766	0.140397	0.470801	0.382309	-0.0778283	0.364389	0.0078333	0.212246	0.375991	0.652496
ENST00000513020	0.392295	0.411939	0.586869	0.100238	-0.223137	-0.0359502	0.100343	-0.303519	0.30168	0.264245	-0.122991	-0.0894812	0.423243	-0.14787	0.293298	0.616685	0.214549
ENST00000515737	0.422234	-0.109871	0.27398	0.274286	-0.057683	0.0625132	-0.366035	0.129481	-0.049459	0.378781	0.181144	0.104116	0.392779	-0.0454238	0.0853567	0.534793	0.282997
ENST00000510580	0.0705279	0.223013	0.103837	0.0795357	-0.0958639	0.234331	-0.0424627	0.491205	0.289593	0.402796	-0.182277	0.0483776	0.808068	0.102213	0.0431445	0.00234318	0.4954
ENST00000505599	-0.0679592	0.066361	0.723412	0.11131	-0.0702972	-0.0163767	-0.0625514	0.0379514	0.42843	0.365443	-0.0727334	-0.191351	0.59827	-0.0134412	0.293504	0.272961	0.576434
ENST00000336727	-0.169117	0.0386061	0.318894	0.109758	-0.0467606	0.188253	0.0873032	0.463056	0.46039	0.414701	0.124745	-0.0200718	0.362118	0.200836	0.304819	-0.0885218	0.582423
ENST00000382788	-0.169117	0.0386061	0.318894	0.109758	-0.0467606	0.188253	0.0873032	0.463056	0.46039	0.414701	0.124745	-0.0200718	0.362118	0.200836	0.304819	-0.0885218	0.582423
ENST00000507039	0.216905	0.167842	0.308589	0.0417224	-0.00138332	0.606484	0.142422	-0.0416492	0.412816	-0.0463374	-0.345229	0.187705	-0.247432	0.108375	0.248439	0.358984	0.123245
ENST00000515119	0.561791	0.105541	0.70654	0.341867	-0.0325858	0.179462	-0.00261308	-0.0882844	0.530761	0.4446	0.0531757	0.0749956	0.290022	-0.107192	0.41116	0.637885	0.566653
ENST00000503697	-0.0207617	-0.12197	-0.0834725	-0.00177247	-0.145094	-0.0795158	0.00368926	0.413555	-0.286616	-0.260964	-0.0618281	0.127859	0.00432401	-0.301681	-0.106691	0.0956368	-0.332001
ENST00000512018	0.185296	0.38648	0.212155	-0.0907293	0.296683	0.494196	-0.130511	0.0685986	0.416818	0.288669	0.0295714	0.115066	0.373996	0.357536	0.307033	0.270547	0.692295
ENST00000502930	0.209268	0.199753	0.762956	0.122338	-0.249368	0.617389	0.330021	0.0913124	0.591695	0.465324	0.0948142	0.0552861	0.189036	0.0502202	0.702863	0.47171	0.721641
ENST00000509376	0.209268	0.199753	0.762956	0.122338	-0.249368	0.617389	0.330021	0.0913124	0.591695	0.465324	0.0948142	0.0552861	0.189036	0.0502202	0.702863	0.47171	0.721641
ENST00000477560	0.208831	0.180271	0.750814	0.108688	-0.200852	0.580039	0.245527	0.087554	0.637594	0.42752	-0.00712024	0.0622303	0.165722	0.0275459	0.699806	0.278883	0.70295
ENST00000503060	-0.204465	-0.152225	-0.0170582	-0.0160209	-0.0898505	-0.166904	-0.0270868	0.860303	-0.145873	-0.0302626	-0.159448	0.0859002	0.193933	-0.259534	-0.144225	-0.262203	-0.100844
ENST00000514536	-0.204465	-0.152225	-0.0170582	-0.0160209	-0.0898505	-0.166904	-0.0270868	0.860303	-0.145873	-0.0302626	-0.159448	0.0859002	0.193933	-0.259534	-0.144225	-0.262203	-0.100844
ENST00000509670	0.0657441	0.379285	0.573966	0.0266408	0.123234	0.654707	0.031021	0.150261	0.587719	0.53552	0.074298	0.0512521	0.298224	0.233864	0.541741	0.341721	0.839669
ENST00000507420	0.207193	-0.269527	0.411741	0.301762	-0.0382428	0.0816443	0.24024	-0.0325623	0.261825	0.0840543	-0.283375	-0.138711	-0.0336482	0.0931973	-0.0457939	0.224221	0.198041
ENST00000320912	0.207193	-0.269527	0.411741	0.301762	-0.0382428	0.0816443	0.24024	-0.0325623	0.261825	0.0840543	-0.283375	-0.138711	-0.0336482	0.0931973	-0.0457939	0.224221	0.198041
ENST00000513662	0.0454912	0.0301691	0.158884	0.0471922	0.0153923	0.136724	-0.646801	0.220281	0.168858	0.226202	0.139472	0.421443	-0.257292	0.0853238	0.140425	-0.169889	-0.15152
ENST00000503300	0.0454912	0.0301691	0.158884	0.0471922	0.0153923	0.136724	-0.646801	0.220281	0.168858	0.226202	0.139472	0.421443	-0.257292	0.0853238	0.140425	-0.169889	-0.15152
ENST00000409757	0.0288759	0.279369	0.208855	-0.145098	-0.00455472	-0.150479	-0.145041	0.415629	-0.114996	0.367386	0.0587213	0.290053	0.373887	-0.222906	0.0272755	0.240276	0.0288767
ENST00000451522	0.0288759	0.279369	0.208855	-0.145098	-0.00455472	-0.150479	-0.145041	0.415629	-0.114996	0.367386	0.0587213	0.290053	0.373887	-0.222906	0.0272755	0.240276	0.0288767
ENST00000448507	0.0288759	0.279369	0.208855	-0.145098	-0.00455472	-0.150479	-0.145041	0.415629	-0.114996	0.367386	0.0587213	0.290053	0.373887	-0.222906	0.0272755	0.240276	0.0288767
ENST00000310074	0.170784	0.418959	0.296051	0.0494486	-0.0439324	0.449033	0.256714	-0.211595	0.487674	-0.117416	-0.221423	0.0278382	-0.132947	-0.15894	0.381476	0.3059	0.191999
ENST00000307439	-0.0856484	0.154452	0.105441	0.615194	-0.217525	0.415366	-0.390122	0.444166	0.467991	0.411561	0.149916	0.268109	0.238427	-0.18835	0.148422	0.110086	0.234245
ENST00000342081	-0.0856484	0.154452	0.105441	0.615194	-0.217525	0.415366	-0.390122	0.444166	0.467991	0.411561	0.149916	0.268109	0.238427	-0.18835	0.148422	0.110086	0.234245
ENST00000360265	-0.150607	-0.279831	-0.188038	-0.322951	0.817516	0.0671915	0.00691033	0.0308329	-0.294807	-0.340924	-0.263598	-0.21059	-0.0829875	-0.0669976	-0.306667	-0.216775	0.309381
ENST00000420658	-0.150607	-0.279831	-0.188038	-0.322951	0.817516	0.0671915	0.00691033	0.0308329	-0.294807	-0.340924	-0.263598	-0.21059	-0.0829875	-0.0669976	-0.306667	-0.216775	0.309381
ENST00000361737	0.16483	-0.145347	0.0098596	0.0817365	-0.420965	0.268554	0.0715945	-0.116479	0.171252	0.356122	-0.0752296	0.0385858	0.162276	0.821339	0.136103	-0.0610349	0.192477
ENST00000546334	0.16483	-0.145347	0.0098596	0.0817365	-0.420965	0.268554	0.0715945	-0.116479	0.171252	0.356122	-0.0752296	0.0385858	0.162276	0.821339	0.136103	-0.0610349	0.192477
ENST00000514025	0.16483	-0.145347	0.0098596	0.0817365	-0.420965	0.268554	0.0715945	-0.116479	0.171252	0.356122	-0.0752296	0.0385858	0.162276	0.821339	0.136103	-0.0610349	0.192477
ENST00000447017	0.16483	-0.145347	0.0098596	0.0817365	-0.420965	0.268554	0.0715945	-0.116479	0.171252	0.356122	-0.0752296	0.0385858	0.162276	0.821339	0.136103	-0.0610349	0.192477
ENST00000361581	0.16483	-0.145347	0.0098596	0.0817365	-0.420965	0.268554	0.0715945	-0.116479	0.171252	0.356122	-0.0752296	0.0385858	0.162276	0.821339	0.136103	-0.0610349	0.192477
ENST00000407564	0.16483	-0.145347	0.0098596	0.0817365	-0.420965	0.268554	0.0715945	-0.116479	0.171252	0.356122	-0.0752296	0.0385858	0.162276	0.821339	0.136103	-0.0610349	0.192477
ENST00000428004	-0.0042348	0.409015	0.274084	-0.00571636	-0.179796	0.417692	-0.240443	0.13069	0.462732	0.43854	0.142285	0.397265	-0.0197383	0.473757	0.362113	0.225734	0.171778
ENST00000515682	0.285583	0.51477	0.476178	-0.285406	0.0774846	0.0430641	-0.408631	-0.123474	0.22923	-0.0918546	-0.210662	0.022988	0.295634	-0.176659	0.249667	0.281667	-0.00610208
ENST00000502669	0.254819	0.30422	0.302372	-0.36378	0.330476	-0.0213366	-0.399518	-0.110558	0.0138806	-0.188771	-0.343572	-0.0707478	0.469521	-0.203331	-0.00993048	0.182023	0.101682
ENST00000511002	0.398728	0.481291	0.280226	-0.140662	0.0935781	0.147679	-0.32846	0.122124	0.100659	-0.132892	0.0759361	0.199739	0.223502	-0.475953	0.307031	0.370475	0.0655176
ENST00000507150	0.26613	0.36831	0.18917	-0.0237594	-0.20037	0.604051	-0.0536133	0.207709	0.368573	0.190411	-0.0842825	0.5887	0.00084918	0.289972	0.324672	0.351072	0.0790599
ENST00000504668	0.219273	0.11698	0.212815	0.0657286	-0.0323815	0.372375	-0.265267	-0.148061	0.296639	0.344608	0.201993	0.383248	-0.170673	-0.000789749	0.295682	0.148758	0.0976212
ENST00000511163	0.165616	-0.117668	0.275525	-0.0232953	0.178225	0.360312	-0.312254	-0.0930904	0.0586344	0.386626	0.351713	0.372973	-0.450069	0.0625373	0.288745	0.073814	0.148872
ENST00000511980	0.165616	-0.117668	0.275525	-0.0232953	0.178225	0.360312	-0.312254	-0.0930904	0.0586344	0.386626	0.351713	0.372973	-0.450069	0.0625373	0.288745	0.073814	0.148872
ENST00000505819	0.170254	0.257985	0.034579	-0.241955	0.531558	0.205555	-0.16494	0.0963825	0.00452313	-0.116325	-0.354761	0.335265	0.00715337	0.0787465	-0.2365	0.333053	0.0434904
ENST00000508256	0.355143	0.420318	0.366359	0.32559	0.174611	0.0730786	0.00176317	-0.024298	0.328603	0.0545762	0.219689	0.0502623	0.0699987	-0.299618	0.294711	0.818131	0.339729
ENST00000514204	0.355143	0.420318	0.366359	0.32559	0.174611	0.0730786	0.00176317	-0.024298	0.328603	0.0545762	0.219689	0.0502623	0.0699987	-0.299618	0.294711	0.818131	0.339729
ENST00000504905	0.440291	0.0954098	0.344999	-0.0903636	-0.120462	-0.0549706	-0.336669	-0.0429429	0.100264	0.172815	0.0285366	-0.0667097	0.593795	0.0109778	0.262005	0.320492	0.205479
ENST00000394961	-0.159015	-0.0617065	0.247949	0.0611817	-0.196837	-0.192339	-0.00552598	-0.271154	0.258749	-0.144911	-0.0353105	-0.197306	-0.0511354	0.516984	0.195166	0.0164974	0.0925267
ENST00000504806	0.310726	0.20331	0.396233	0.18768	-0.138263	0.304585	-0.132903	0.0918377	0.28365	0.288304	0.185105	0.488384	0.0864059	0.0180159	0.326991	0.650477	0.168128
ENST00000504143	0.133567	-0.476544	0.0864298	-0.21359	-0.466597	0.0748419	0.176474	0.248118	-0.114842	0.22117	0.121401	0.217029	0.0567054	0.439955	0.169174	-0.373758	0.00080297
ENST00000508138	0.150258	-0.0602947	-0.146052	0.101482	0.554273	-0.207801	-0.157963	-0.184824	-0.0124676	-0.343768	-0.151827	0.0838484	0.00628437	-0.0127735	-0.497617	0.218272	-0.0609952
ENST00000508527	0.246781	0.355698	0.310405	0.305461	-0.84757	0.168625	0.155308	0.0319947	0.490322	0.414536	0.156398	0.207004	0.220198	0.193843	0.443734	0.286363	-0.0790345
ENST00000437841	0.925146	0.0632813	0.0443292	-0.0816305	0.0650511	-0.00584712	-0.0136252	-0.0839226	-0.0551191	-0.014091	0.00530182	0.0500048	0.211687	-0.0429434	0.0722007	0.350053	0.0872075
ENST00000507053	0.141218	0.271512	0.207823	-0.167643	0.304882	-0.0360899	0.0446274	-0.0875888	0.236573	-0.482088	-0.836181	-0.159845	0.048459	0.217096	-0.218853	0.164576	-0.0553619
ENST00000506671	0.0199318	0.528904	0.0609087	-0.0758927	-0.097736	0.338376	-0.18214	0.0639521	0.295009	-0.026433	-0.252109	0.470447	-0.0650901	-0.106769	0.0431455	-0.016491	-0.253472
ENST00000435817	0.0887844	0.0881696	-0.18858	-0.0720448	-0.0842255	-0.192221	-0.173658	-0.121486	0.175728	-0.205501	0.0754463	-0.243188	-0.0998746	0.616208	-0.00510477	-0.0949203	-0.242224
ENST00000515351	0.0946694	0.0329426	-0.12122	-0.112452	-0.245134	0.552347	0.0664284	0.234822	0.15546	0.442957	0.0673917	0.339291	0.275726	0.50761	0.221973	-0.176499	0.32516
ENST00000512070	-0.118084	-0.224893	-0.11846	-0.237311	0.48105	-0.0625109	-0.205814	0.361191	-0.0741825	-0.0306814	0.046005	0.542774	-0.279857	0.144366	-0.239086	-0.232808	-0.0165876
ENST00000512639	0.0498794	0.130986	0.338815	0.198988	0.313407	0.486236	-0.473435	0.209107	0.402473	0.238681	0.0907266	0.151998	0.0722167	0.0106888	0.29644	0.328948	0.556014
ENST00000535119	0.404415	-0.0788296	0.0521587	0.353385	-0.180289	0.271292	0.298865	-0.227187	0.0189056	0.352947	-0.108353	-0.203787	0.352994	0.166804	-0.0146286	0.462767	0.351522
ENST00000284268	0.404415	-0.0788296	0.0521587	0.353385	-0.180289	0.271292	0.298865	-0.227187	0.0189056	0.352947	-0.108353	-0.203787	0.352994	0.166804	-0.0146286	0.462767	0.351522
ENST00000520579	0.492108	0.233514	0.3234	0.241739	-0.291666	0.891289	0.00600801	0.10639	0.461056	0.632019	0.165194	0.300428	0.197974	0.160268	0.586534	0.353493	0.592867
ENST00000521577	-0.0843964	-0.00314326	-0.0104809	-0.0513115	-0.0357981	0.0742498	-0.14803	0.332051	-0.0201112	0.306821	-0.0290539	0.711801	0.21102	0.0863789	-0.218496	-0.050259	-0.0363463
ENST00000524185	-0.0345257	0.0064627	0.388388	-0.179129	0.0051166	-0.153894	0.366518	-0.0205274	0.0276334	0.231746	0.228081	-0.31289	0.282296	-0.315032	0.362014	0.0619029	0.384693
ENST00000514250	-0.118084	-0.159594	0.147647	-0.195972	0.200017	0.102395	0.0788568	0.00622227	0.021906	0.183202	0.0153953	0.112945	0.0345489	-0.120902	0.126024	-0.30815	0.323487
ENST00000502663	-0.176436	-0.190352	-0.114785	0.0793602	-0.28126	0.309165	0.209003	0.230288	0.141484	0.251771	-0.111935	0.562575	-0.2437	0.557803	-0.0773725	-0.208479	-0.0383703
ENST00000503175	0.324901	0.283935	0.559355	0.320722	-0.112011	0.182456	0.0984558	-0.369047	0.311093	0.130253	0.093649	-0.402111	0.180028	-0.246544	0.446717	0.750944	0.400968
ENST00000510734	0.101737	0.307753	0.175989	-0.21228	-0.307499	0.127136	-0.137142	-0.0922132	0.127677	0.409752	0.574691	-0.0802742	-0.106431	-0.0197066	0.657316	-0.0860451	0.028762
ENST00000503030	0.205578	-0.201323	-0.0106982	-0.242053	0.197882	-0.0842497	-0.480172	0.314725	-0.369096	-0.0970577	0.123683	0.344861	-0.298404	-0.143066	-0.0113655	-0.0659949	-0.271496
ENST00000508155	0.477633	0.495406	0.33349	-0.256341	-0.297432	0.396003	-0.362379	0.193664	0.260313	0.432272	0.00452222	0.250686	0.37538	0.274623	0.447684	0.206886	0.15386
ENST00000512315	0.37934	0.0738941	0.115775	0.747763	-0.104613	0.292761	-0.240081	0.053306	0.395491	0.46481	0.500264	0.160755	0.164118	-0.0867523	0.211594	0.536649	0.379596
ENST00000503039	0.37934	0.0738941	0.115775	0.747763	-0.104613	0.292761	-0.240081	0.053306	0.395491	0.46481	0.500264	0.160755	0.164118	-0.0867523	0.211594	0.536649	0.379596
ENST00000508705	0.00936414	-0.0715609	0.609062	0.0844489	0.0337157	0.531202	-0.131686	0.483174	0.381638	0.251536	-0.0536237	0.125617	-0.0579153	-0.0253409	0.446447	0.109294	0.470661
ENST00000510479	-0.017408	0.175516	0.290443	0.075956	-0.0907454	-0.196472	0.00695477	0.280819	0.282039	0.0355028	-0.243297	0.105607	0.663456	-0.116054	-0.0507924	0.244252	0.136552
ENST00000506955	-0.17963	0.0548394	0.120821	0.11395	0.464472	-0.260881	-0.0734406	0.137835	0.0427655	-0.148451	-0.0368458	-0.355886	0.391905	-0.424843	-0.0734717	0.117649	0.446142
ENST00000510163	-0.0868819	0.181283	0.303277	0.0699901	-0.0794966	-0.229298	0.0287673	0.323191	0.328825	0.0798467	-0.266045	0.0513276	0.711842	-0.110282	-0.0787325	0.141162	0.191063
ENST00000505433	-0.187409	-0.262411	0.0302388	0.152062	-0.225194	-0.328082	-0.310206	0.34387	-0.145916	0.350565	0.0386419	0.200531	0.364032	-0.0233844	-0.20397	-0.184799	-0.032435
ENST00000029410	0.196244	-0.528691	0.258321	-0.269973	-0.0714539	0.0766808	0.216139	0.297255	-0.351105	0.126981	-0.150787	0.101958	0.190519	-0.035612	0.0842134	-0.0767922	0.239402
ENST00000493197	0.0187699	0.323591	0.52694	-0.00645751	-0.298636	0.338641	-0.103831	0.173098	0.301031	0.753854	0.568185	0.186976	0.0956538	-0.128103	0.728265	0.185617	0.444909
ENST00000393448	0.0178125	-0.24032	-0.16973	0.364941	-0.0210393	0.217187	-0.164599	0.395445	-0.0303427	0.114482	0.0902178	0.592792	-0.232835	-0.222224	-0.189094	0.109122	-0.16747
ENST00000377001	0.334871	0.747639	0.380787	-0.134966	0.133569	0.0542493	-0.0288969	0.0356881	0.413201	0.0664795	0.0102946	-0.0303745	0.459932	-0.19203	0.424281	0.56659	0.405711
ENST00000397072	-0.121077	0.0293339	0.0318833	-0.177542	-0.28988	-0.266298	-0.242002	-0.116134	-0.0744064	0.326902	0.520211	-0.0253999	0.174052	0.320083	0.195129	-0.196861	-0.0183152
ENST00000393362	-0.088886	0.0585692	0.0613517	-0.142866	-0.280725	-0.250393	-0.248135	-0.171933	-0.0391014	0.317159	0.592209	-0.052044	0.124515	0.306672	0.247866	-0.126762	-0.0199101
ENST00000515271	0.175482	-0.349713	0.478752	0.0266556	0.195363	0.248773	0.0846577	0.14229	0.0984934	0.0540725	-0.11153	0.17046	-0.0998713	-0.174038	0.210695	0.241007	0.369954
ENST00000491209	0.126367	-0.272578	0.430745	0.00307281	0.240998	0.270791	0.117497	0.115961	0.157699	0.0619198	-0.06548	0.157133	-0.388757	-0.101746	0.254516	0.102433	0.317002
ENST00000283426	0.191723	0.158272	0.105309	0.5271	-0.474147	0.355222	-0.349922	0.0947407	0.265726	0.269761	0.247009	0.309403	0.152926	-0.243031	0.168547	0.299645	-0.0364056
ENST00000503610	0.0444037	0.212399	0.1294	-0.272631	0.663727	0.46518	-0.205846	0.149768	0.117663	0.0222779	-0.315802	0.0709319	0.051606	-0.0294466	0.0305792	-0.00999786	0.467376
ENST00000426255	0.459835	-0.219267	0.284452	0.533349	0.0592441	0.119538	0.101099	-0.312108	0.231818	-0.017941	0.119554	-0.0217323	-0.0953994	0.00715918	0.0259665	0.702678	0.222631
ENST00000512079	0.457592	-0.251807	0.335156	0.536319	0.0512803	0.130052	0.101197	-0.275556	0.249032	0.000692747	0.0973333	0.0106341	-0.0781933	0.00844304	0.0371018	0.696282	0.254615
ENST00000382068	0.457592	-0.251807	0.335156	0.536319	0.0512803	0.130052	0.101197	-0.275556	0.249032	0.000692747	0.0973333	0.0106341	-0.0781933	0.00844304	0.0371018	0.696282	0.254615
ENST00000507675	0.439981	0.51318	0.286861	0.251365	0.0182813	0.209185	0.0539069	-0.634802	0.493134	0.153397	0.0304516	0.0880442	0.112503	0.134575	0.181202	0.691752	0.224966
ENST00000515601	0.595167	0.314784	0.296144	-0.00191627	-0.0985977	-0.0150717	-0.164877	-0.130887	0.113459	0.117737	0.148287	-0.188457	0.664905	-0.173631	0.246176	0.427024	0.297081
ENST00000503889	0.595167	0.314784	0.296144	-0.00191627	-0.0985977	-0.0150717	-0.164877	-0.130887	0.113459	0.117737	0.148287	-0.188457	0.664905	-0.173631	0.246176	0.427024	0.297081
ENST00000342584	0.212286	0.650275	0.191877	0.169035	-0.142171	0.241271	-0.150649	-0.201467	0.249811	0.436544	0.659769	0.0387597	-0.0282781	-0.300757	0.574335	0.445336	0.199693
ENST00000264938	0.423996	0.337925	0.284761	0.416139	0.0703065	0.158547	0.224954	-0.114882	0.320202	0.232941	0.141568	0.0653527	0.35045	-0.131238	0.102629	0.84519	0.433672
ENST00000507026	0.370563	0.834308	0.111265	0.181102	0.0405447	0.331978	-0.0108526	-0.125833	0.529756	0.104669	-0.0824968	-0.015886	0.254294	-0.043599	0.2835	0.536477	0.284764
ENST00000502271	0.0719012	0.440043	0.302617	0.102645	0.300312	0.210372	-0.035554	-0.216451	0.549216	-0.0318304	-0.143834	-0.218983	-0.119707	-0.108349	0.252732	0.10229	0.286174
ENST00000506750	0.0243286	0.125681	0.036525	0.50624	-0.2313	0.15627	0.0546005	0.357067	0.186595	0.423385	0.108785	0.733136	-0.047186	-0.145291	-0.15118	0.279392	-0.134284
ENST00000509667	0.484927	0.554434	-0.0614239	0.0674865	-0.176012	0.389974	-0.236952	-0.0622466	0.300989	0.179523	-0.0842305	0.516391	0.0636533	0.199197	0.0504681	0.359882	-0.190457
ENST00000309641	0.0267496	-0.114402	-0.0244503	0.0203093	0.378073	0.205273	0.0514185	-0.132179	0.163694	-0.0866369	0.0670143	-0.282179	-0.349434	-0.0758295	0.103976	-0.106726	0.195697
ENST00000444221	0.497024	0.153912	-0.0606145	-0.111736	0.0767138	0.186188	-0.218102	-0.257829	0.109148	-0.0766218	-0.125498	-0.105563	-0.0498006	0.606991	0.0115583	0.21378	-0.073209
ENST00000381052	0.759375	-0.137616	0.121882	0.310364	-0.0141739	0.0814419	-0.00899916	-0.222153	0.0257676	0.144457	0.259154	-0.031546	0.312257	-0.1459	0.149316	0.495808	0.36766
ENST00000514127	-0.0750509	0.0405201	0.0188046	0.835989	-0.121957	0.149665	-0.251446	-0.0471079	0.366235	0.356084	0.0243705	0.0923272	0.129422	0.207161	-0.259475	0.343959	0.0950909
ENST00000360578	0.692812	0.325806	0.509328	-0.101993	-0.248769	0.119582	-0.0434062	-0.160109	0.138181	0.293731	0.276095	0.162588	0.168537	-0.0382468	0.527454	0.605789	0.1555
ENST00000510531	-0.0337369	0.0294606	0.0772815	0.229673	-0.137282	-0.228423	0.055261	-0.255622	0.120709	-0.271968	-0.0646214	-0.0617418	-0.00309664	0.113349	-0.00726649	0.137913	-0.0415025
ENST00000513117	-0.0224666	0.0325402	0.114512	0.226831	-0.136394	-0.221734	0.0499121	-0.255057	0.135618	-0.26541	-0.0626296	-0.0538163	0.00106887	0.109493	0.0156502	0.165619	-0.0280478
ENST00000513526	0.632456	0.553017	0.195418	0.0784346	-0.324136	0.363535	-0.155779	-0.0655067	0.397162	0.342955	0.262828	0.0367285	0.217268	0.342545	0.569987	0.518035	0.281638
ENST00000490814	0.342634	-0.0529938	0.165752	0.304269	-0.104139	-0.0448923	-0.21274	0.326152	0.086129	0.0670665	0.115869	0.74074	-0.101415	-0.261151	-0.120006	0.289952	-0.250476
ENST00000489816	0.342634	-0.0529938	0.165752	0.304269	-0.104139	-0.0448923	-0.21274	0.326152	0.086129	0.0670665	0.115869	0.74074	-0.101415	-0.261151	-0.120006	0.289952	-0.250476
ENST00000511087	0.418063	-0.0826872	0.57422	0.0396553	-0.201541	0.253402	0.214705	-0.0932752	0.231287	0.0606349	-0.099087	0.133719	0.262488	-0.0209489	0.350071	0.505212	0.329076
ENST00000466684	0.137173	-0.148255	0.0805098	0.412096	-0.0596068	-0.0617521	-0.0502376	0.28152	0.134514	0.0480273	0.0147975	0.749026	-0.237156	-0.228969	-0.264074	0.195303	-0.275066
ENST00000502503	0.305754	0.276844	0.0982523	0.00958342	0.266476	0.292254	-0.136607	-0.480132	0.288455	0.229697	-0.0409052	0.172043	0.161857	0.054213	0.044823	0.280116	0.284304
ENST00000508780	-0.0661984	0.278313	0.330056	-0.406851	0.550779	0.0507604	0.124118	-0.113994	0.286283	-0.247612	-0.279342	0.0437659	-0.210901	0.245581	0.116266	0.118834	0.268069
ENST00000324696	0.321369	-0.117335	-0.260448	-0.183736	-0.159852	-0.0702835	-0.0255974	0.417876	-0.175602	-0.203168	-0.159414	0.507931	-0.110613	-0.0264805	-0.209556	-0.207528	-0.49166
ENST00000416605	0.0871579	-0.124924	-0.117123	0.568133	-0.0135287	-0.137207	-0.00658128	-0.0934082	0.120306	0.105593	0.0111625	0.0300069	-0.034296	0.311779	-0.404155	0.242482	-0.0792221
ENST00000422377	0.774161	-0.133719	0.202015	0.117654	0.213159	0.0587217	0.0444426	-0.245648	0.160716	-0.1145	-0.128783	0.0317708	0.007118	0.0201164	0.057187	0.379692	0.241698
ENST00000464622	0.250081	0.451283	0.175247	0.100975	-0.188798	0.340304	-0.304957	0.128805	0.374868	0.399829	0.0766327	-0.0976641	0.769438	0.113906	0.358715	0.334374	0.483253
ENST00000531050	-0.0559986	0.14835	0.0194274	-0.00929304	0.217047	0.438276	0.386237	0.107805	0.119772	0.261728	-0.200003	0.0169793	0.0125173	0.00466706	0.156966	0.0614245	0.520276
ENST00000421203	0.315795	-0.0150362	0.561836	-0.300659	0.0247551	-0.124724	0.242234	-0.00678619	-0.0688051	0.0342145	0.00602533	-0.0905386	-0.0642736	-0.147076	0.413398	0.238691	0.21957
ENST00000427025	0.00310803	-0.148257	0.629165	0.182253	-0.29276	0.149054	0.366104	-0.072061	0.468812	0.377983	0.317628	-0.27976	0.156685	0.135727	0.624101	0.224155	0.627859
ENST00000545614	0.116234	0.0344501	0.41361	0.171115	0.223089	-0.139955	0.122475	-0.0263535	0.370752	-0.0595766	0.20767	0.0679646	-0.30408	-0.0744946	0.275958	0.439889	0.221747
ENST00000441107	0.108664	0.686664	0.432882	0.155789	-0.298282	0.254291	-0.0464612	0.17652	0.548674	0.288473	-0.0359831	-0.0328776	0.668091	-0.102266	0.428563	0.375364	0.411717
ENST00000542720	-0.0556773	0.226164	0.691598	0.210468	-0.374329	0.0993888	0.241589	-0.0491326	0.544108	0.2511	0.0997116	-0.136957	0.28221	-0.0389741	0.592688	0.395793	0.428376
ENST00000510395	0.0590116	0.384384	0.597537	-0.0270623	-0.102116	0.521305	0.0644108	0.129301	0.663938	0.230738	-0.135865	0.139824	0.0202927	0.378976	0.44445	0.339853	0.34555
ENST00000513680	0.0590116	0.384384	0.597537	-0.0270623	-0.102116	0.521305	0.0644108	0.129301	0.663938	0.230738	-0.135865	0.139824	0.0202927	0.378976	0.44445	0.339853	0.34555
ENST00000506844	0.0515921	0.616146	0.570133	0.189331	-0.103217	0.627012	-0.0152899	0.0297792	0.800569	0.288739	-0.0627718	0.0326297	0.123895	0.184987	0.528235	0.495245	0.4574
ENST00000359775	0.161849	0.233179	-0.082519	-0.422702	0.0384628	-0.312835	-0.0982243	0.199765	-0.285737	0.0234263	-0.0265801	0.294478	0.109501	0.15962	-0.101876	0.0649982	-0.292921
ENST00000366911	0.149505	0.400873	0.455112	0.38113	-0.299512	0.570796	-0.0727237	0.0169052	0.661932	0.48563	0.505732	0.0829647	-0.0272315	0.131371	0.787174	0.468238	0.513285
ENST00000366908	0.331166	0.530823	0.440732	0.0162797	-0.267224	0.684398	0.134744	-0.0676057	0.571833	0.488932	0.36094	-0.0536042	0.212443	0.216202	0.874692	0.439886	0.681739
ENST00000436279	0.331166	0.530823	0.440732	0.0162797	-0.267224	0.684398	0.134744	-0.0676057	0.571833	0.488932	0.36094	-0.0536042	0.212443	0.216202	0.874692	0.439886	0.681739
ENST00000479615	0.263903	0.228195	0.63126	0.195926	-0.329779	0.33135	0.0717256	0.0323932	0.623544	0.625143	0.138394	0.0569037	0.398903	0.328895	0.629307	0.300458	0.66873
ENST00000543472	0.318123	0.397274	0.12174	-0.582775	0.0289797	0.0317968	0.134143	0.0878616	-0.21053	-0.0809347	-0.0452953	-0.100039	0.376821	-0.217486	0.29669	0.284158	0.132639
ENST00000244745	0.471934	0.433304	0.562565	0.11969	-0.0447183	0.340739	0.106017	-0.343614	0.500147	0.172681	-0.00942673	-0.11351	0.138114	0.227274	0.430952	0.789586	0.422148
ENST00000314332	0.420643	0.417101	0.4251	0.353887	-0.241903	0.354125	0.137614	-0.101957	0.412554	0.53171	-0.0883549	0.314184	0.382018	0.016252	0.178817	0.69019	0.312382
ENST00000377600	0.295409	-0.137595	0.423837	0.242487	-0.227106	0.0652105	-0.128179	-0.144966	0.208497	0.339178	0.00327148	0.104598	0.529536	0.0404778	0.0594891	0.456773	0.23318
ENST00000429381	-0.0903496	0.0743122	0.0139976	-0.0517337	0.139897	-0.276492	-0.240331	0.0644627	-0.0500452	0.161341	-0.151065	-0.0587324	0.644087	0.0134832	-0.312436	-0.0324871	0.0793872
ENST00000541790	0.358893	0.412608	0.483808	0.287166	-0.145007	0.0699494	0.246168	-0.196263	0.417462	0.174253	0.216228	0.204961	0.183983	-0.232727	0.361129	0.813708	0.292851
ENST00000424847	0.283321	0.418197	0.443089	0.330114	-0.319515	0.0705607	-0.0791027	0.191502	0.548019	0.266497	0.103791	0.258873	0.116438	-0.208768	0.383997	0.256914	0.103275
ENST00000430655	0.283321	0.418197	0.443089	0.330114	-0.319515	0.0705607	-0.0791027	0.191502	0.548019	0.266497	0.103791	0.258873	0.116438	-0.208768	0.383997	0.256914	0.103275
ENST00000421671	0.186938	-0.673796	-0.106027	0.124138	0.0775563	-0.00171295	0.167219	-0.10315	-0.0969227	-0.0539093	-0.124828	-0.108817	0.0225016	0.517595	-0.281438	-0.15689	0.1753
ENST00000373535	0.0752727	0.195357	-0.0733934	0.301709	-0.308566	0.27877	-0.0610193	-0.213142	0.308278	-0.108571	-0.0883119	0.173004	-0.0539206	-0.0919377	0.0968727	0.174339	-0.172052
ENST00000359534	0.0652144	0.0144745	0.0711386	0.608582	0.0385635	0.698077	-0.225728	0.229674	0.389528	0.410951	0.0991815	0.121012	0.0512749	0.204398	0.119012	0.280807	0.537321
ENST00000482853	-0.114634	-0.0111509	0.00517542	0.911813	-0.0325937	0.10877	-0.138355	-0.126471	0.315588	0.254102	0.159671	0.0289524	-0.151334	-0.0992237	-0.195329	0.301172	0.0695869
ENST00000496137	0.160861	-0.0464189	0.533019	0.595621	-0.249265	0.0414274	-0.0247819	0.0535083	0.446903	0.482139	0.557344	0.288853	-0.0623702	0.0150646	0.35144	0.48756	0.308233
ENST00000393810	-0.0407306	-0.372158	0.312363	-0.469354	0.0104075	-0.0818969	0.0876872	0.245481	-0.10654	0.110287	-0.0584364	-0.112878	0.194369	0.29331	0.107729	-0.27127	0.225997
ENST00000505802	0.165476	0.341971	0.0353712	-0.629968	0.405066	-0.175216	-0.283174	0.0495226	-0.103423	-0.261364	0.168435	0.0991906	-0.289716	-0.0483043	0.189416	-0.00290039	-0.201289
ENST00000312431	-0.812161	0.0967735	0.101581	0.0560108	-0.05552	-0.00590644	-0.0333071	0.0457394	0.203607	0.0046413	0.0430671	0.0448299	-0.279114	0.0855108	0.0242585	-0.199286	-0.130437
ENST00000237186	0.227614	0.277679	0.372658	-0.0920178	-0.183031	-0.0757856	0.207875	-0.297017	0.402321	-0.0616564	-0.134608	-0.196807	0.0190204	0.589982	0.273159	0.297507	0.036061
ENST00000430071	0.227614	0.277679	0.372658	-0.0920178	-0.183031	-0.0757856	0.207875	-0.297017	0.402321	-0.0616564	-0.134608	-0.196807	0.0190204	0.589982	0.273159	0.297507	0.036061
ENST00000505226	0.444052	0.0206038	0.0572181	0.361936	-0.214368	0.253798	0.236308	-0.113278	0.195247	0.212209	0.0259896	-0.0504644	0.296076	0.316954	0.0755123	0.642777	0.280069
ENST00000507897	0.207636	0.204583	0.0654977	-0.154025	-0.0167405	0.216029	-0.143047	0.0874875	0.0448341	-0.169828	-0.330026	-0.00979281	0.54011	0.0372949	-0.00920515	0.181298	0.169777
ENST00000423692	0.284588	0.196659	0.507907	-0.31541	-0.185808	0.184524	0.14708	-0.273166	0.401486	0.054165	-0.159329	-0.19113	0.182379	0.487798	0.566271	0.259462	0.341079
ENST00000397912	0.472066	0.474941	0.501651	0.0204601	0.177366	0.0858837	0.00918435	-0.108427	0.282421	0.12029	-0.00529239	0.138967	0.39421	-0.174857	0.234467	0.840755	0.373734
ENST00000496391	0.472066	0.474941	0.501651	0.0204601	0.177366	0.0858837	0.00918435	-0.108427	0.282421	0.12029	-0.00529239	0.138967	0.39421	-0.174857	0.234467	0.840755	0.373734
ENST00000356387	0.232826	-0.0677802	-0.0435244	0.267396	-0.214418	0.232247	-0.218613	0.628139	-0.0754322	0.215045	0.137732	0.616607	-0.0685547	-0.297537	-0.023333	0.125171	-0.200548
ENST00000490528	0.00532021	0.0065885	0.27554	-0.0717684	-0.282845	0.725826	0.331888	0.130024	0.185626	0.424742	-0.112839	0.224469	-0.0640753	0.126985	0.395376	0.0131593	0.340592
ENST00000463739	0.0827416	0.0407765	0.0727305	-0.0165707	0.186053	-0.0300515	0.0117451	-0.328721	-0.0785918	-0.13134	0.136763	-0.841643	0.10645	-0.120492	0.197204	0.14385	0.284385
ENST00000485808	-0.00750948	0.0221796	0.483483	0.179576	-0.20588	0.0643709	-0.192861	-0.0408567	0.352591	-0.0579802	-0.112104	-0.00912688	-0.175175	-0.0965779	0.188476	0.208903	-0.127688
ENST00000465112	0.268033	0.280331	0.473765	0.166137	-0.234423	0.879301	-0.017464	0.184303	0.536136	0.48911	0.030998	0.12208	0.0944429	-0.00178278	0.654275	0.27357	0.538963
ENST00000481939	0.162406	0.208075	0.199007	-0.441563	0.489644	0.186541	0.110415	0.178438	0.0622024	-0.108537	-0.441892	0.186802	-0.192976	0.155528	0.084792	0.00427389	0.195543
ENST00000521747	-0.197469	-0.366148	0.150406	0.150436	-0.339528	-0.228351	0.534979	0.0873135	-0.20518	0.19544	0.0649395	-0.165037	0.0283871	-0.210503	-0.0127974	-0.00229772	0.00551288
ENST00000423760	0.345723	-0.180574	0.27869	0.167532	-0.366014	-0.0670541	0.516089	0.113915	-0.0868836	0.216902	0.0591123	0.0853517	0.0983007	-0.23097	0.142783	0.384241	0.0492809
ENST00000473463	0.475832	-0.0439643	0.0964966	-0.1938	0.0454626	-0.184141	0.283558	-0.241449	-0.238718	-0.342074	-0.130434	0.0949638	0.0681017	-0.111953	-0.101832	0.35675	-0.111877
ENST00000465603	0.1226	-0.0819977	-0.0728606	0.556861	-0.170317	0.231109	-0.261751	0.249676	0.0509326	0.511709	0.436557	0.601953	-0.187728	-0.111544	0.00084992	0.172513	-0.0459404
ENST00000265388	0.0846925	0.156953	0.411964	-0.091848	-0.0611503	0.392447	-0.187422	0.439189	0.303607	0.564404	0.168218	0.525293	0.469989	-0.00867379	0.325121	0.0477014	0.534947
ENST00000484549	0.226796	0.0853016	0.756964	0.0242509	-0.119667	0.401168	-0.102503	0.061775	0.508464	0.365779	0.102033	0.322277	-0.0280768	0.208297	0.618466	0.407282	0.414319
ENST00000446198	-0.369617	-0.0845418	-0.0778308	0.0791251	-0.0153697	0.18275	0.327426	-0.389865	0.216343	0.178921	0.0969051	-0.0147374	-0.489899	0.409111	0.0259945	-0.259988	0.0418544
ENST00000275763	-0.0882887	0.248966	-0.129074	-0.0398095	-0.0606683	-0.0304499	-0.138968	0.0433331	0.00454294	0.386562	0.817115	0.214184	-0.166577	-0.238682	0.366658	-0.0983836	0.0248995
ENST00000393114	-0.0369516	0.0230523	-0.248933	-0.333634	0.470587	-0.0803608	0.13219	-0.345849	-0.0678682	-0.411803	-0.563349	-0.340084	-0.0548145	0.200574	-0.334299	-0.150363	-0.0367206
ENST00000430372	-0.0369516	0.0230523	-0.248933	-0.333634	0.470587	-0.0803608	0.13219	-0.345849	-0.0678682	-0.411803	-0.563349	-0.340084	-0.0548145	0.200574	-0.334299	-0.150363	-0.0367206
ENST00000483029	0.0513337	0.0671197	-0.439911	-0.316289	0.144147	-0.161343	-0.0993083	-0.190114	-0.203977	-0.337412	-0.484873	-0.153538	0.00107127	0.1313	-0.380984	-0.321372	-0.387178
ENST00000422328	0.112718	0.162853	0.317369	0.786548	-0.363681	0.345261	0.0924925	-0.242636	0.628056	0.440194	0.211691	0.0251414	0.116425	0.310284	0.230835	0.543675	0.399487
ENST00000477571	-0.0943774	0.800679	0.102961	0.0735166	-0.141194	0.153089	-0.286824	0.231833	0.453616	0.0699878	-0.186168	0.25457	0.181219	-0.124873	0.096935	0.129961	-0.174843
ENST00000482940	0.859034	0.0413006	0.0779392	0.0776363	0.198746	0.207996	-0.0346015	-0.0549369	0.0332813	0.0918047	-0.0312275	0.00619061	0.378589	-0.0227333	0.0224077	0.498764	0.369803
ENST00000413446	0.113856	0.142421	0.548874	-0.27149	0.151441	0.431027	0.218761	0.00407949	0.378357	0.251241	0.0652098	-0.164811	0.0334243	0.335432	0.646056	0.161965	0.747526
ENST00000262085	0.583065	-0.17526	-0.0568796	-0.0775176	-0.176872	0.0332804	0.0796353	0.208854	-0.253862	0.284038	0.533768	0.0885348	0.0745979	-0.206647	0.296698	0.0637139	0.132525
ENST00000486371	0.0314034	0.178725	0.0565569	-0.0701953	-0.20371	0.134922	-0.150322	0.0242232	0.181668	0.309033	-0.0646012	0.0534478	0.227364	0.705396	-0.0130141	0.0546575	0.0437643
ENST00000462724	0.0314034	0.178725	0.0565569	-0.0701953	-0.20371	0.134922	-0.150322	0.0242232	0.181668	0.309033	-0.0646012	0.0534478	0.227364	0.705396	-0.0130141	0.0546575	0.0437643
ENST00000476295	0.497142	0.0866651	0.714746	-0.152993	-0.157028	0.193644	-0.179544	0.10959	0.2445	0.307092	0.0430961	0.110656	0.308395	0.142878	0.513119	0.507604	0.353635
ENST00000378052	0.497142	0.0866651	0.714746	-0.152993	-0.157028	0.193644	-0.179544	0.10959	0.2445	0.307092	0.0430961	0.110656	0.308395	0.142878	0.513119	0.507604	0.353635
ENST00000481519	0.495951	-0.0718677	0.14867	-0.0581883	-0.251905	-0.0799132	-0.109937	0.107562	-0.216086	0.0768553	0.105178	0.0762645	0.321332	0.0601399	0.0881503	0.459943	-0.0649494
ENST00000522266	0.122367	0.378845	0.287861	-0.146983	0.31115	0.146226	0.297777	0.344386	0.110058	0.1167	-0.22391	0.254324	0.0518205	-0.176882	0.0660131	0.292847	0.272998
ENST00000467980	0.122367	0.378845	0.287861	-0.146983	0.31115	0.146226	0.297777	0.344386	0.110058	0.1167	-0.22391	0.254324	0.0518205	-0.176882	0.0660131	0.292847	0.272998
ENST00000444312	-0.247514	-0.39057	-0.127672	-0.203362	0.359042	-0.227261	0.0731853	0.173132	-0.288749	-0.11036	-0.180304	-0.11383	-0.0387367	0.442913	-0.344499	-0.152637	0.0577042
ENST00000470645	0.232161	-0.0479945	0.721182	0.307902	-0.268074	0.327507	0.0246761	0.174999	0.545542	0.538721	0.0986008	0.409311	0.321931	0.0787799	0.376063	0.436918	0.564209
ENST00000482309	0.141114	0.21523	0.686813	0.243683	-0.440229	0.325401	0.367256	0.253903	0.615775	0.5514	0.0520344	0.300206	0.391492	-0.00447727	0.505367	0.449242	0.537171
ENST00000466514	0.140914	0.215692	0.687368	0.243945	-0.440742	0.32537	0.367222	0.253719	0.615631	0.552316	0.0518528	0.300571	0.39144	-0.00478301	0.505195	0.449078	0.536658
ENST00000356058	0.188793	0.166034	0.529751	-0.140047	-0.409076	0.330525	0.673024	0.195757	0.283976	0.341476	0.0273788	-0.0994253	0.267266	-0.0279584	0.621789	0.306429	0.464783
ENST00000297533	0.29656	0.300158	0.134148	0.138709	-0.357046	-0.0273788	0.0654381	-0.179642	0.309628	-0.0893792	-0.374469	0.0840548	0.185901	0.213651	0.0870886	0.172214	-0.131494
ENST00000392818	0.29656	0.300158	0.134148	0.138709	-0.357046	-0.0273788	0.0654381	-0.179642	0.309628	-0.0893792	-0.374469	0.0840548	0.185901	0.213651	0.0870886	0.172214	-0.131494
ENST00000462940	0.29656	0.300158	0.134148	0.138709	-0.357046	-0.0273788	0.0654381	-0.179642	0.309628	-0.0893792	-0.374469	0.0840548	0.185901	0.213651	0.0870886	0.172214	-0.131494
ENST00000467724	0.324058	-0.192607	0.630143	0.217088	0.0703009	0.396214	-0.0805087	0.199594	0.310564	0.517729	0.0194736	-0.00244788	0.466074	-0.026087	0.293205	0.4163	0.752661
ENST00000404767	-0.298785	0.270898	0.408128	0.053459	-0.258484	0.249118	0.477482	0.0743098	0.318942	0.373809	0.229399	0.235398	0.0347214	-0.0740396	0.399731	0.301143	0.307425
ENST00000457196	0.190602	0.281118	0.222059	0.43475	-0.275255	0.0512303	-0.197268	-0.354097	0.321518	0.21711	0.299362	-0.139721	0.163015	0.103129	0.353028	0.571042	0.210906
ENST00000392747	0.12974	0.199372	0.137066	0.230398	0.00630811	0.148136	-0.20386	-0.0236274	0.0906374	0.530291	0.8681	0.185169	0.0239553	-0.341336	0.407259	0.355304	0.301888
ENST00000403150	-0.189441	0.42741	-0.23035	-0.277575	0.183272	0.0381015	0.106171	0.077656	0.0973786	-0.163393	-0.368291	-0.290376	0.271401	0.228078	-0.149037	-0.174155	0.00193446
ENST00000319018	0.0875639	0.257694	0.556597	0.220967	0.0943288	0.467997	-0.0201187	0.393015	0.509614	0.531041	0.268015	0.131394	0.445754	-0.121703	0.461832	0.479168	0.843333
ENST00000444851	0.0564064	0.0432534	0.579173	-0.332848	0.175012	0.0858227	0.395261	-0.0444611	0.312001	-0.0432484	0.00718333	0.0121657	-0.138992	-0.0676066	0.431871	0.251376	0.329609
ENST00000454771	-0.158429	-0.0304968	0.580015	0.103004	0.0878342	0.193493	0.190696	-0.0623187	0.521524	0.163162	0.0933468	-0.0356996	-0.142255	0.136042	0.440976	0.0752885	0.52849
ENST00000453623	0.0973808	0.204134	-0.284604	0.212127	0.107113	0.155416	-0.431872	0.203977	-0.22258	-0.0788222	-0.213216	0.230031	0.241423	-0.405161	-0.36229	0.155073	-0.159957
ENST00000521082	0.163621	0.0370698	0.557401	-0.170652	0.071781	-0.078381	0.22717	-0.14431	0.439422	-0.0891571	-0.0337756	0.0125386	-0.19158	0.294585	0.359801	0.296192	0.142994
ENST00000437140	0.217832	-0.243177	0.0281066	-0.281087	0.868512	-0.199225	-0.0970097	-0.0656803	-0.31542	-0.435581	-0.253721	-0.175449	-0.113016	-0.196674	-0.293698	0.0931312	0.19856
ENST00000258711	0.182199	0.206881	-0.0168645	0.487769	-0.156794	-0.0498142	-0.0680589	-0.150756	0.161126	0.133696	-0.079593	-0.164196	0.582833	-0.179976	-0.248929	0.348372	0.0401002
ENST00000409863	0.0347803	-0.0404365	0.231993	0.938854	-0.286342	0.222304	-0.14323	-0.0588222	0.420183	0.476163	0.228418	0.343387	0.0574599	-0.113061	-0.0372655	0.492525	0.165915
ENST00000409452	0.0347803	-0.0404365	0.231993	0.938854	-0.286342	0.222304	-0.14323	-0.0588222	0.420183	0.476163	0.228418	0.343387	0.0574599	-0.113061	-0.0372655	0.492525	0.165915
ENST00000409759	0.0347803	-0.0404365	0.231993	0.938854	-0.286342	0.222304	-0.14323	-0.0588222	0.420183	0.476163	0.228418	0.343387	0.0574599	-0.113061	-0.0372655	0.492525	0.165915
ENST00000409555	0.0347803	-0.0404365	0.231993	0.938854	-0.286342	0.222304	-0.14323	-0.0588222	0.420183	0.476163	0.228418	0.343387	0.0574599	-0.113061	-0.0372655	0.492525	0.165915
ENST00000402045	0.348829	0.319582	0.749392	-0.149214	0.167583	0.165855	-0.0799102	0.153117	0.398416	0.123411	-0.0883799	0.325337	0.0933052	-0.156406	0.363198	0.374598	0.311226
ENST00000429448	0.0988697	0.828067	0.214786	-0.139046	0.02063	-0.0783672	-0.0955518	0.0351684	0.375775	0.0818736	0.0389566	-0.156735	0.327097	0.0184778	0.31957	0.251111	0.158773
ENST00000312371	0.0304859	-0.412025	-0.326391	-0.200959	0.275151	0.115811	0.133498	0.0646036	-0.46751	-0.292124	-0.00956048	-0.000442633	-0.153231	0.0669007	-0.159554	-0.0429186	0.0674737
ENST00000416801	0.147406	0.133201	-0.10655	-0.0847355	0.441776	0.222985	-0.257604	-0.280892	4.28e-05	0.032805	-0.067426	-0.327294	0.406652	0.056315	0.00789849	0.0975281	0.474678
ENST00000458257	0.2212	0.547352	0.523884	0.55627	-0.390371	0.309361	-0.477089	0.0496129	0.646669	0.495077	0.300006	0.228261	0.245113	-0.0463232	0.454175	0.55358	0.219887
ENST00000433714	0.614269	0.133104	0.39869	0.302555	-0.205634	0.686565	0.126139	0.0981767	0.462913	0.491218	-0.0201134	0.0596202	0.47883	0.237105	0.389463	0.584729	0.69573
ENST00000418740	0.766568	0.528245	0.465583	0.22108	0.108562	0.220888	-0.00412845	-0.172975	0.503673	0.265147	0.040001	0.0849471	0.233641	0.0164762	0.3418	0.815253	0.405358
ENST00000414932	0.766568	0.528245	0.465583	0.22108	0.108562	0.220888	-0.00412845	-0.172975	0.503673	0.265147	0.040001	0.0849471	0.233641	0.0164762	0.3418	0.815253	0.405358
ENST00000485932	-0.0509541	0.662953	0.476191	0.0706032	-0.0225959	0.470843	-0.24488	-0.0933903	0.587905	0.363169	-0.00728965	0.0503621	-0.0227986	0.145127	0.504159	0.206581	0.349432
ENST00000441904	0.30924	0.719266	0.609037	0.219729	-0.109285	0.476618	-0.27058	-0.199658	0.615998	0.419977	0.0146968	0.0953376	0.211854	0.0306472	0.508895	0.628936	0.384129
ENST00000498733	0.324396	0.776184	0.63946	0.0458789	-0.0565966	0.310483	-0.249201	-0.204832	0.588056	0.325903	0.0168038	0.0718593	0.186812	-0.003602	0.54097	0.547399	0.316179
ENST00000439815	-0.0509541	0.662953	0.476191	0.0706032	-0.0225959	0.470843	-0.24488	-0.0933903	0.587905	0.363169	-0.00728965	0.0503621	-0.0227986	0.145127	0.504159	0.206581	0.349432
ENST00000441840	0.324396	0.776184	0.63946	0.0458789	-0.0565966	0.310483	-0.249201	-0.204832	0.588056	0.325903	0.0168038	0.0718593	0.186812	-0.003602	0.54097	0.547399	0.316179
ENST00000411855	0.324396	0.776184	0.63946	0.0458789	-0.0565966	0.310483	-0.249201	-0.204832	0.588056	0.325903	0.0168038	0.0718593	0.186812	-0.003602	0.54097	0.547399	0.316179
ENST00000429716	0.324396	0.776184	0.63946	0.0458789	-0.0565966	0.310483	-0.249201	-0.204832	0.588056	0.325903	0.0168038	0.0718593	0.186812	-0.003602	0.54097	0.547399	0.316179
ENST00000432854	0.112475	0.697517	0.145787	-0.227527	-0.267646	0.213309	0.071964	-0.0242077	0.146559	0.22377	0.203463	0.184647	0.123348	-0.236771	0.377903	0.293653	-0.0590277
ENST00000431035	-0.0250815	0.23333	0.246941	0.559069	-0.166395	0.561225	0.0297718	-0.00198972	0.529828	0.402505	0.132984	0.199306	0.0738537	0.139971	0.153884	0.533544	0.375996
ENST00000413907	0.0463221	0.764101	0.15097	0.245456	-0.0882359	0.151428	-0.0347226	-0.191236	0.435058	0.151473	0.150159	-0.00445646	0.168282	-0.0938268	0.224878	0.511144	0.153587
ENST00000446987	0.266612	0.054546	0.0835541	-0.0874574	-0.226473	0.602198	-0.122594	0.222334	0.294207	0.310409	0.146929	0.606519	-0.127231	0.501254	0.319501	0.0873527	0.0681538
ENST00000415758	0.226486	0.0154719	0.0157645	-0.101768	-0.205907	0.553679	-0.185293	0.218639	0.268959	0.336567	0.193206	0.591676	-0.177351	0.490204	0.31223	-0.0793329	0.0438375
ENST00000495831	0.454017	0.0210803	0.423228	-0.178205	-0.12088	-0.0563802	-0.105061	-0.131691	0.231749	0.00432588	-0.0693594	0.173563	0.124994	-0.0203138	0.298248	0.228056	0.0206369
ENST00000464434	0.483153	0.312961	0.407364	0.0731464	-0.182074	0.381481	0.179448	0.21215	0.402716	0.354162	-0.068017	0.550265	0.474403	0.0105319	0.283012	0.566381	0.360904
ENST00000428457	0.176841	-0.126781	0.112106	-0.0151049	-0.181938	0.101202	0.0573037	0.0632652	0.316721	0.153439	0.060215	0.297757	0.102155	0.836551	0.0609658	0.107253	0.133291
ENST00000436444	0.295603	0.297822	0.168231	0.0845493	-0.0466525	0.311286	0.262891	0.244052	0.120215	0.36492	-0.313464	0.394359	0.414171	-0.00797971	-0.0863132	0.375007	0.268079
ENST00000328914	0.403599	0.137832	0.277726	0.0664101	-0.320406	0.420218	0.0788522	-0.190071	0.328806	-0.0566368	-0.349407	0.219171	0.104962	0.38532	0.155352	0.398161	0.0133123
ENST00000445392	0.0732557	0.562833	0.615475	0.352935	-0.173484	0.631878	0.0832028	0.0139113	0.783454	0.432373	-0.12735	-0.044714	0.320539	0.130004	0.550443	0.552619	0.678363
ENST00000415009	0.204765	0.539526	-0.213321	-0.34778	0.108494	0.0451787	-0.0579506	-0.0708447	0.102321	-0.11616	0.190663	-0.215459	-0.00790894	0.0356962	0.361326	-0.137412	0.0652293
ENST00000382368	-0.0571932	-0.0507042	0.120667	0.0745894	-0.232903	-0.0650024	-0.104238	-0.171034	0.025029	0.168146	0.714248	-0.00134756	-0.287128	-0.172179	0.479475	0.125703	-0.0435936
ENST00000452107	0.583704	0.595455	0.435532	0.135546	-0.243976	0.509179	0.155483	0.125371	0.473439	0.401083	-0.157586	0.216835	0.20999	0.0648444	0.477145	0.615683	0.336255
ENST00000453112	-0.0855262	-0.168145	0.328181	0.311408	-0.0226062	0.447308	-0.415235	0.524951	0.321782	0.380489	0.127459	0.526991	-0.0455275	0.0616958	0.166342	0.0954668	0.238771
ENST00000389900	0.139284	-0.228444	0.084797	-0.18014	0.508141	-0.152871	0.177453	-0.105892	-0.126875	-0.500929	-0.387237	-0.0176594	0.0318197	-0.38419	-0.295744	0.0376825	0.0470123
ENST00000404008	0.3614	0.0418011	0.177462	0.207337	-0.0611337	0.0942154	-0.0677201	0.0513614	-0.0456129	0.0278494	0.12538	0.0590523	0.0884605	-0.257638	0.159563	0.516444	0.0357424
ENST00000521713	0.620676	-0.0798211	0.230815	0.16957	-0.228501	0.0750137	-0.0313441	-0.0956346	-0.100158	-0.0212457	0.0246588	0.026341	0.211472	-0.200105	0.126788	0.501623	-0.0239031
ENST00000454738	0.604644	0.082419	0.405642	0.0143572	-0.279909	0.19203	0.11324	0.0291552	0.130955	0.320196	-0.0508238	-0.0583228	0.630747	0.0197876	0.327985	0.551245	0.393252
ENST00000452113	-0.164798	0.193167	0.083236	0.587032	-0.0493803	0.186083	-0.310115	-0.0413031	0.505166	0.225157	-0.0510779	-0.0854218	0.491506	-0.0567031	-0.0848109	0.210601	0.309008
ENST00000435185	-0.16592	0.105047	0.0932706	0.632185	-0.0325874	0.19555	-0.306711	-0.066664	0.486687	0.232256	-0.0518002	-0.102581	0.45473	-0.0766969	-0.100205	0.181951	0.334381
ENST00000440409	-0.00890822	0.135474	2.98e-05	-0.0864608	-0.251722	0.205556	-0.172061	0.18756	0.00946064	-0.0308469	-0.140958	0.615281	-0.0834214	0.0154412	-0.0394561	0.00275636	-0.41555
ENST00000449547	0.425733	0.21693	0.783485	0.174477	-0.0594085	0.44374	-0.111259	0.0694881	0.523529	0.459392	0.034552	0.105375	0.126395	-0.073114	0.585752	0.489472	0.57057
ENST00000343721	0.288111	0.183321	0.121048	0.10733	-0.134231	0.0920497	-0.263564	-0.116149	0.235321	0.334752	0.316506	0.0712386	0.675888	0.167568	0.133668	0.296677	0.384406
ENST00000435769	0.159	0.147297	0.158632	0.0733133	-0.194394	0.13993	-0.335286	-0.0720136	0.270808	0.507438	0.273703	0.222789	0.400167	0.414191	0.170424	0.177863	0.293922
ENST00000438904	0.0259828	0.123685	0.0281956	-0.0067543	-0.0709693	0.139956	-0.375356	-0.11428	0.215064	0.415388	0.340315	0.251764	0.0438243	0.392493	0.18148	0.00633627	0.150334
ENST00000450285	0.0727817	0.0433744	0.715944	0.30863	-0.227411	0.592546	0.100185	0.0434062	0.546099	0.386434	0.0584744	0.0979834	0.0144868	0.133558	0.467541	0.512067	0.492654
ENST00000424598	0.0727817	0.0433744	0.715944	0.30863	-0.227411	0.592546	0.100185	0.0434062	0.546099	0.386434	0.0584744	0.0979834	0.0144868	0.133558	0.467541	0.512067	0.492654
ENST00000417008	0.0727817	0.0433744	0.715944	0.30863	-0.227411	0.592546	0.100185	0.0434062	0.546099	0.386434	0.0584744	0.0979834	0.0144868	0.133558	0.467541	0.512067	0.492654
ENST00000433464	0.0727817	0.0433744	0.715944	0.30863	-0.227411	0.592546	0.100185	0.0434062	0.546099	0.386434	0.0584744	0.0979834	0.0144868	0.133558	0.467541	0.512067	0.492654
ENST00000435201	0.0391335	0.855746	0.0920755	0.24191	-0.0869822	0.179068	-0.127806	-0.0742821	0.347509	0.274841	-0.0167546	0.115406	0.155235	-0.195481	0.133624	0.426539	-0.00832978
ENST00000493156	0.650767	0.0706191	0.161687	0.47659	-0.241133	0.489996	0.0370111	-0.22239	0.415122	0.381858	0.0918787	-0.0417581	0.155268	0.436702	0.271022	0.549565	0.414368
ENST00000494019	0.735171	-0.0374119	0.153227	0.198035	-0.115075	0.14003	-0.189263	-0.178754	0.0449084	0.227251	0.0109745	-0.0330414	0.159905	0.117751	0.155545	0.411733	0.187988
ENST00000470266	0.751065	-0.0265497	0.210336	0.247909	-0.126576	0.194716	-0.204714	-0.186814	0.103235	0.224655	0.0328615	0.013308	0.128938	0.122181	0.209255	0.498604	0.204369
ENST00000480432	0.735171	-0.0374119	0.153227	0.198035	-0.115075	0.14003	-0.189263	-0.178754	0.0449084	0.227251	0.0109745	-0.0330414	0.159905	0.117751	0.155545	0.411733	0.187988
ENST00000479105	0.243812	-0.0225168	0.270467	0.501157	-0.194017	0.536647	0.223195	-0.120832	0.553905	0.305454	-0.0677295	-0.083607	0.205932	0.514349	0.198971	0.403722	0.528007
ENST00000491206	0.243812	-0.0225168	0.270467	0.501157	-0.194017	0.536647	0.223195	-0.120832	0.553905	0.305454	-0.0677295	-0.083607	0.205932	0.514349	0.198971	0.403722	0.528007
ENST00000223398	0.116747	0.339984	0.54857	0.354263	-0.275727	0.539981	-0.305792	0.202173	0.683839	0.392712	0.219452	0.159195	0.109536	0.0911683	0.554946	0.445518	0.410162
ENST00000336926	-0.0963253	0.0146353	-0.459067	0.205627	0.132032	-0.232798	0.0419647	-0.323089	0.0728985	-0.396876	-0.0674016	-0.287336	-0.21907	-0.0818275	-0.226545	-0.166629	-0.238506
ENST00000434438	-0.0963253	0.0146353	-0.459067	0.205627	0.132032	-0.232798	0.0419647	-0.323089	0.0728985	-0.396876	-0.0674016	-0.287336	-0.21907	-0.0818275	-0.226545	-0.166629	-0.238506
ENST00000448410	0.540508	0.0040213	0.4341	0.00768238	-0.176937	0.38455	-0.172951	0.114594	0.189373	0.238033	0.0327555	0.407748	0.197577	0.284728	0.308106	0.56195	0.268937
ENST00000360382	0.00934986	0.881612	-0.119087	-0.128584	-0.0348126	0.0822739	-0.110769	-0.109523	0.204001	0.128531	0.204981	-0.0638961	0.0781826	-0.134652	0.287349	0.19152	-0.0638974
ENST00000447648	-0.0133278	0.17871	0.617012	0.033444	-0.105482	0.0252604	0.00972795	-0.0131584	0.317376	0.374332	0.0546575	-0.236778	0.574695	0.0721792	0.312446	0.380131	0.485958
ENST00000454175	0.588617	0.408757	0.49325	0.0356969	0.13364	0.493607	-0.202941	0.0648846	0.478656	0.0666962	-0.213266	0.25702	0.107933	0.251097	0.376304	0.61784	0.394301
ENST00000518293	0.0810992	0.146693	0.319761	-0.173141	-0.18988	-0.201865	0.356508	0.00830175	0.294502	0.0731546	-0.212152	0.294621	0.180599	0.41815	0.091996	0.215527	0.0455824
ENST00000524007	0.190428	0.257635	0.168507	0.256007	-0.778993	0.222143	0.18756	0.160075	0.402717	0.303641	0.319332	0.248435	0.252137	0.0941169	0.403309	0.169153	-0.042818
ENST00000522939	-0.11876	-0.0372605	-0.15357	-0.0191698	0.014295	-0.161043	-0.123237	0.0354453	0.0664231	-0.0239165	-0.119735	-0.0603187	-0.0410068	-0.00138369	-0.10536	-0.558614	-0.102646
ENST00000518146	0.198275	0.0132602	0.229859	0.123757	-0.131107	0.0511354	0.018413	0.00513049	0.0508491	0.142315	0.0440517	0.00848237	0.535004	0.0230406	0.0660001	0.563157	0.247332
ENST00000519712	0.470831	-0.0802081	0.624285	0.264313	0.13074	-0.0103587	0.00848246	-0.276941	0.432299	0.110834	-0.0691199	0.0556148	-0.05345	0.143334	0.190313	0.620143	0.312261
ENST00000521075	0.103375	0.245474	0.253086	0.0963221	0.300428	0.0875175	-0.719874	0.309517	0.250508	0.370759	0.336521	0.379128	0.272737	-0.0222802	0.146915	0.182905	0.379214
ENST00000520927	0.369905	0.454675	0.299752	0.464869	-0.0719187	0.127051	-0.419338	-0.130117	0.515218	0.398849	0.114177	0.149007	0.116794	0.0590141	0.267889	0.384607	0.226722
ENST00000523756	0.518929	0.25357	0.33447	0.132832	0.270175	0.0722688	-0.00696241	-0.0877711	0.145861	0.156481	0.331856	-0.0604296	0.313014	-0.295501	0.307386	0.745192	0.552659
ENST00000523243	-0.0408137	0.115899	0.671355	-0.187251	-0.0835593	-0.0549196	-0.050628	0.48876	0.308732	0.36049	-0.00758565	0.26092	0.299419	-0.0129337	0.391117	0.0559514	0.375955
ENST00000523924	0.139868	0.0186112	0.647659	-0.171549	0.374222	0.101461	-0.0102225	-0.0862707	0.313821	0.125165	0.0167923	-0.0474565	0.0562886	-0.170788	0.416974	0.260329	0.606708
ENST00000522317	0.461858	0.342771	0.54865	0.307114	-0.035873	0.359617	0.07192	-0.0838428	0.487784	0.519494	0.24012	0.37103	0.282956	-0.142358	0.404918	0.770835	0.551
ENST00000523609	0.198041	0.523221	0.371012	0.417435	-0.341963	0.408091	0.000159757	0.128508	0.765302	0.490311	0.125828	0.454954	0.204871	0.210077	0.31845	0.545115	0.245675
ENST00000519993	0.0289477	0.293118	0.0892843	-0.0426738	-0.56496	0.371815	0.0802593	0.447776	0.0347766	0.340171	-0.187446	0.137184	0.287332	0.130951	0.23558	0.0635214	-0.0466142
ENST00000524202	0.19873	-0.0969242	0.0332477	-0.00437273	-0.421889	0.164028	-0.15093	0.522649	-0.0730276	-0.00461689	-0.131262	0.268286	0.0590916	-0.0215451	0.0759255	-0.0180908	-0.269895
ENST00000518198	-0.0737899	-0.0280824	-0.0589583	-0.104135	-0.152604	0.51671	-0.0236219	0.689517	-0.0717626	0.1192	-0.189414	0.344452	0.100866	-0.0398211	0.0949626	-0.0885549	0.0489073
ENST00000424248	-0.0315453	0.443261	0.0864023	-0.354037	0.108503	-0.171294	-0.191445	0.260957	-0.00353972	-0.322473	-0.331137	-0.0403683	0.271946	-0.054687	0.0359358	-0.0748694	-0.0784419
ENST00000523308	-0.0315453	0.443261	0.0864023	-0.354037	0.108503	-0.171294	-0.191445	0.260957	-0.00353972	-0.322473	-0.331137	-0.0403683	0.271946	-0.054687	0.0359358	-0.0748694	-0.0784419
ENST00000519811	-0.0315453	0.443261	0.0864023	-0.354037	0.108503	-0.171294	-0.191445	0.260957	-0.00353972	-0.322473	-0.331137	-0.0403683	0.271946	-0.054687	0.0359358	-0.0748694	-0.0784419
ENST00000519067	0.273206	0.208119	0.248766	0.464063	-0.351718	0.477972	-0.144017	-0.247601	0.374811	0.312388	0.0398141	0.0901591	-0.00570789	0.0732538	0.363865	0.516264	0.1737
ENST00000521208	0.0252779	0.1834	0.23598	-0.0413549	0.210095	0.393184	0.104197	0.298317	0.294619	0.276375	-0.201718	-0.257388	0.583235	0.0979467	0.199566	0.0959683	0.782281
ENST00000356613	0.165508	0.382739	0.346981	0.0976629	-0.215162	0.748644	0.088081	-0.021645	0.542869	0.297342	0.0334074	-0.143236	0.0847418	0.130981	0.655677	0.281953	0.550022
ENST00000518951	0.60906	0.229197	0.368442	-0.0303999	-0.31907	0.44974	0.459785	-0.0466655	0.341465	0.154558	0.118763	0.198411	0.0891209	0.032405	0.595377	0.47274	0.375147
ENST00000522121	0.0781889	0.34122	0.604245	0.130953	-0.0652412	-0.0678404	-0.171293	-0.0767913	0.428778	0.329636	0.108808	-0.0798266	0.499482	-0.179521	0.336126	0.380037	0.423793
ENST00000523417	0.0781889	0.34122	0.604245	0.130953	-0.0652412	-0.0678404	-0.171293	-0.0767913	0.428778	0.329636	0.108808	-0.0798266	0.499482	-0.179521	0.336126	0.380037	0.423793
ENST00000333480	0.176708	0.00431927	-0.454825	0.174774	0.056844	-0.380665	0.0727452	-0.142269	-0.202167	-0.330521	0.205848	0.0841201	-0.439613	-0.0496822	-0.285419	0.0667956	-0.536683
ENST00000525583	0.174575	0.122328	-0.0982925	0.0159995	0.0528583	0.0955948	-0.0188034	0.322309	-0.0114124	-0.219839	-0.125011	0.123289	0.0610928	-0.0206609	0.0148605	0.268168	-0.0368291
ENST00000532645	0.174575	0.122328	-0.0982925	0.0159995	0.0528583	0.0955948	-0.0188034	0.322309	-0.0114124	-0.219839	-0.125011	0.123289	0.0610928	-0.0206609	0.0148605	0.268168	-0.0368291
ENST00000531985	-0.00773093	0.0156714	0.140908	0.0578349	-0.208699	-0.249883	-0.0906966	0.642409	0.0597328	0.183165	-0.112352	0.0171564	0.710979	-0.123627	-0.0739205	0.0143236	0.145014
ENST00000527293	-0.00773093	0.0156714	0.140908	0.0578349	-0.208699	-0.249883	-0.0906966	0.642409	0.0597328	0.183165	-0.112352	0.0171564	0.710979	-0.123627	-0.0739205	0.0143236	0.145014
ENST00000525185	-0.00773093	0.0156714	0.140908	0.0578349	-0.208699	-0.249883	-0.0906966	0.642409	0.0597328	0.183165	-0.112352	0.0171564	0.710979	-0.123627	-0.0739205	0.0143236	0.145014
ENST00000533031	0.133067	0.318826	0.226697	0.049261	-0.0210169	-0.291909	-0.0912397	0.447761	0.159941	0.0703277	-0.219978	0.0112833	0.587424	-0.16093	-0.0608244	0.317995	0.10222
ENST00000525862	0.0251439	0.0504017	-0.190329	0.065727	-0.196648	-0.264021	-0.0991452	0.615082	-0.118837	0.134031	-0.143487	0.0707116	0.653695	-0.202519	-0.24382	-0.120975	-0.0330378
ENST00000528456	0.0249704	0.0495437	-0.192138	0.065169	-0.195013	-0.265872	-0.101582	0.614063	-0.119372	0.131824	-0.145527	0.0709796	0.652169	-0.202955	-0.245193	-0.125045	-0.0353288
ENST00000426825	0.109495	0.219331	0.435998	-0.0246849	0.143205	0.245091	-0.0138842	-0.0172241	0.0669343	0.414302	0.316657	-0.164532	0.341784	-0.416248	0.45637	0.269054	0.627427
ENST00000332324	-0.0936597	0.0363383	0.0815187	0.106906	0.0308224	0.315829	-0.240177	0.0810451	0.20433	0.448612	0.688069	0.216966	-0.288509	0.0377766	0.424814	-0.0506834	0.297804
ENST00000526564	-0.0357894	0.158881	0.121897	0.231704	0.122802	0.272242	0.0251671	0.176145	0.167923	0.0286714	0.269355	0.273118	0.00802393	-0.519888	0.132234	0.272505	0.187426
ENST00000428558	-0.0977799	-0.268471	0.0311672	0.0420409	0.330573	0.0927459	0.0713669	-0.025289	0.102189	-0.0411552	0.132873	-0.313125	-0.00802226	0.0353107	0.0674863	-0.22893	0.440435
ENST00000313465	0.134701	0.20483	0.158052	0.0247104	-0.580721	0.200994	0.445079	-0.168647	0.381928	0.167898	0.287793	-0.196904	-0.0609969	0.468752	0.509403	0.110495	0.0647753
ENST00000276826	0.139867	-0.256778	-0.0286184	0.075428	0.308035	-0.3706	0.0275634	-0.0271822	-0.168889	-0.11353	0.0781149	0.0494449	-0.343043	-0.030682	-0.228484	0.0681881	-0.20756
ENST00000531975	0.268784	0.343702	0.151532	0.591635	-0.137271	0.249643	0.229351	0.0752057	0.563552	0.335025	0.237802	0.00653581	0.121617	0.0374856	0.254934	0.452555	0.412577
ENST00000525105	0.0750367	0.141564	0.186877	-0.150071	-0.0936695	-0.0674948	0.300564	-0.118289	-0.0223476	-0.187681	-0.105709	-0.0667985	-0.0755224	-0.290116	0.050522	0.256194	-0.193219
ENST00000331222	0.0293498	0.490059	0.282882	0.218229	-0.166049	0.252092	-0.313951	0.465996	0.25831	0.347129	0.0349903	-0.0173797	0.24057	-0.395113	0.300405	0.161682	0.12837
ENST00000518315	0.277716	0.0740972	0.584784	0.0984821	0.0732062	0.636738	-0.0856458	0.145504	0.431512	0.605846	0.0951887	0.229433	0.3834	0.121709	0.482522	0.362515	0.881979
ENST00000306793	0.31591	0.498798	0.435965	0.151214	0.140125	0.676437	-0.0650599	0.139623	0.640121	0.371889	0.103047	0.0336935	0.16198	0.00644646	0.645489	0.442422	0.766622
ENST00000520626	0.254248	0.147683	0.0737654	-0.00416242	0.319606	0.425334	0.0349605	0.379913	0.205186	0.297477	-0.320208	0.553848	0.23665	0.103907	-0.11892	0.172721	0.388579
ENST00000518913	-0.00602891	0.17996	0.18949	-0.0260455	0.319957	0.466988	0.0173797	0.17236	0.190809	0.447071	-0.210613	0.137266	0.329344	0.0622787	0.0845515	0.127964	0.662135
ENST00000520982	-0.00619079	0.179289	0.187566	-0.0265891	0.321789	0.465217	0.0147199	0.172121	0.190306	0.445334	-0.213129	0.137762	0.328767	0.0616628	0.0829245	0.123669	0.660343
ENST00000483364	0.00422156	0.193904	0.212639	-0.0232373	0.324845	0.511709	0.032049	0.196802	0.228646	0.449294	-0.199548	0.160483	0.337678	0.0624855	0.111173	0.141565	0.695399
ENST00000354870	-0.00409578	0.185933	0.201855	-0.024507	0.317684	0.477401	0.0303375	0.177056	0.200161	0.451616	-0.199906	0.139791	0.334747	0.0615399	0.0933825	0.147348	0.674868
ENST00000519492	0.225243	0.1479	0.0904914	-0.86704	0.161173	-0.0664665	0.2426	-0.0891012	-0.32194	-0.27026	-0.202052	-0.162724	-0.0702558	0.0265323	0.194603	-0.121599	-0.136651
ENST00000522948	0.00704095	-0.631481	-0.0218484	-0.32275	0.0842199	-0.102154	0.234084	-0.090474	-0.503767	-0.172581	-0.048518	-0.0168722	-0.19541	-0.0305722	-0.191227	-0.200736	-0.186386
ENST00000251822	0.00704095	-0.631481	-0.0218484	-0.32275	0.0842199	-0.102154	0.234084	-0.090474	-0.503767	-0.172581	-0.048518	-0.0168722	-0.19541	-0.0305722	-0.191227	-0.200736	-0.186386
ENST00000522363	0.221052	0.0423432	0.735747	0.331926	-0.113527	0.380331	-0.149324	-0.0890109	0.435132	0.3485	-0.0134486	0.184026	0.0171751	0.0627876	0.391026	0.525801	0.366713
ENST00000518510	0.231916	-0.0222192	0.615289	0.577827	-0.203731	0.479689	-0.0614224	-0.0886013	0.53068	0.292121	-0.0822973	0.210576	0.072658	0.13693	0.288684	0.608846	0.431548
ENST00000523511	0.799078	0.0708079	0.322288	-0.0631072	-0.0961763	0.183347	-0.143558	-0.133528	0.262546	0.00294034	0.0208202	0.142331	0.0755487	0.194862	0.354909	0.470577	0.090324
ENST00000518883	-0.0660801	0.295134	0.0487757	0.542369	-0.17944	0.136387	0.0544778	-0.206829	0.354003	0.470859	0.739123	0.0541984	-0.192984	-0.118449	0.314156	0.326261	0.14771
ENST00000523268	-0.0660801	0.295134	0.0487757	0.542369	-0.17944	0.136387	0.0544778	-0.206829	0.354003	0.470859	0.739123	0.0541984	-0.192984	-0.118449	0.314156	0.326261	0.14771
ENST00000487647	0.0400222	0.46806	0.596592	0.0789769	-0.0511674	0.479691	-0.0787404	0.00469134	0.683275	0.546461	0.484197	0.100236	-0.0466499	0.0763464	0.794715	0.29375	0.601038
ENST00000523277	0.214975	-0.0340892	-0.185313	-0.344827	-0.0479948	-0.252918	0.490669	-0.318666	-0.33083	-0.380489	0.0998831	-0.107444	-0.0639126	-0.212827	0.0826642	0.0477535	-0.201746
ENST00000276533	0.214975	-0.0340892	-0.185313	-0.344827	-0.0479948	-0.252918	0.490669	-0.318666	-0.33083	-0.380489	0.0998831	-0.107444	-0.0639126	-0.212827	0.0826642	0.0477535	-0.201746
ENST00000533383	0.00910195	-0.00943968	0.505713	0.000303604	-0.397191	0.508683	0.262248	0.0285912	0.288971	0.149132	0.110651	-0.238295	0.0369306	0.189415	0.664772	0.254054	0.428007
ENST00000526755	0.00910195	-0.00943968	0.505713	0.000303604	-0.397191	0.508683	0.262248	0.0285912	0.288971	0.149132	0.110651	-0.238295	0.0369306	0.189415	0.664772	0.254054	0.428007
ENST00000518360	0.371347	-0.167393	0.0609923	0.277159	0.346365	0.154582	-0.163558	0.183705	-0.0999643	-0.1143	-0.000578071	-0.00331978	0.0671767	-0.307559	-0.0826733	0.506659	0.229648
ENST00000524164	0.52282	0.57872	0.120162	0.183544	-0.374095	0.244479	-0.0225365	0.0244759	0.195766	0.438014	0.132802	0.191392	0.451185	-0.241934	0.333514	0.549421	0.147837
ENST00000325509	0.265667	0.289273	0.134099	0.148658	-0.0912128	0.234148	-0.0579473	-0.193957	0.157333	0.180159	0.0536606	-0.0989553	0.45618	-0.200296	0.121566	0.423512	0.225652
ENST00000337004	0.833649	0.2602	0.237816	0.0550756	-0.0359315	0.103628	-0.00815065	-0.145509	0.119863	0.0131109	0.148451	0.220832	0.133142	-0.183141	0.256087	0.738572	0.0456549
ENST00000519293	0.342208	0.231296	0.165742	0.370947	-0.304979	0.675896	0.00480026	0.142209	0.251183	0.373155	0.193334	0.419648	0.0226776	-0.114635	0.340821	0.434265	0.193358
ENST00000395220	0.194945	0.105124	0.548404	-0.107442	0.00149754	0.124728	0.0534163	-0.100365	0.187558	0.191949	0.29835	-0.065525	0.010517	0.108819	0.485779	0.527735	0.41053
ENST00000470366	-0.0163792	-0.0850914	0.0540406	-0.0355401	-0.316801	0.404646	-0.0972564	0.335295	-0.0666178	0.69982	0.509487	0.0814111	0.128525	-0.0067256	0.450303	-0.247449	0.320298
ENST00000489572	-0.0163792	-0.0850914	0.0540406	-0.0355401	-0.316801	0.404646	-0.0972564	0.335295	-0.0666178	0.69982	0.509487	0.0814111	0.128525	-0.0067256	0.450303	-0.247449	0.320298
ENST00000467864	-0.0163792	-0.0850914	0.0540406	-0.0355401	-0.316801	0.404646	-0.0972564	0.335295	-0.0666178	0.69982	0.509487	0.0814111	0.128525	-0.0067256	0.450303	-0.247449	0.320298
ENST00000498479	0.193414	-0.108504	-0.28191	-0.249706	0.484063	-0.0994891	0.128058	-0.182139	-0.258586	-0.537524	-0.308597	-0.136149	-0.0825045	-0.345008	-0.342585	-0.147327	-0.11608
ENST00000478973	-0.146462	0.437405	-0.000314879	-0.211523	0.115039	-0.133624	-0.283597	-0.018048	-0.00162868	0.106269	-0.115625	0.0846219	0.360716	-0.026906	-0.129453	-0.0800692	-0.0532826
ENST00000471564	-0.146462	0.437405	-0.000314879	-0.211523	0.115039	-0.133624	-0.283597	-0.018048	-0.00162868	0.106269	-0.115625	0.0846219	0.360716	-0.026906	-0.129453	-0.0800692	-0.0532826
ENST00000407982	0.770831	0.0391505	-0.0306466	-0.0870907	0.0684653	-0.0772564	-0.11128	-0.0406926	-0.0978961	-0.0361757	-0.0577682	0.23007	0.412586	0.137827	-0.137676	0.477969	0.00233364
ENST00000373570	0.0735471	0.452151	0.470496	0.0958704	-0.264312	0.157953	-0.126484	0.172065	0.555477	0.328528	0.219274	0.430819	0.202016	0.111992	0.501079	0.367169	0.212191
ENST00000493018	0.0735471	0.452151	0.470496	0.0958704	-0.264312	0.157953	-0.126484	0.172065	0.555477	0.328528	0.219274	0.430819	0.202016	0.111992	0.501079	0.367169	0.212191
ENST00000394124	0.0192639	0.464312	0.0789376	0.335166	-0.258854	0.363861	-0.177682	-0.149914	0.390778	0.258675	-0.0242348	-0.0644391	0.269141	-0.0298579	0.115326	0.245474	0.0802083
ENST00000497932	0.510522	0.261244	0.306897	0.359973	0.0556467	0.544232	-0.0360469	-0.0761121	0.427265	0.271313	-0.0818771	0.297272	0.05738	-0.112621	0.133439	0.577705	0.289681
ENST00000373245	0.428184	0.238989	0.764029	-0.111093	-0.0184906	-0.0588603	-0.167686	0.0806192	0.358321	0.237627	-0.00548018	-0.0709059	0.602214	-0.145273	0.438668	0.404783	0.495978
ENST00000490628	0.279054	0.334325	0.323985	0.200969	-0.134	0.10221	0.254077	0.0688335	0.469252	-0.0496145	-0.279786	0.0651002	-0.019769	-0.0353103	0.12639	0.48009	-0.0527891
ENST00000393527	0.214782	0.247525	0.686061	0.0352452	0.261536	-0.0725741	-0.203103	-0.187672	0.342881	-0.016602	0.131096	-0.191796	0.137757	-0.146296	0.329213	0.675247	0.348789
ENST00000223865	0.159242	0.304655	0.742789	0.0726208	-0.123255	0.345202	0.290096	0.074929	0.452872	0.321464	0.0494407	0.0508622	0.139229	-0.0852774	0.56088	0.645746	0.456738
ENST00000372648	0.159242	0.304655	0.742789	0.0726208	-0.123255	0.345202	0.290096	0.074929	0.452872	0.321464	0.0494407	0.0508622	0.139229	-0.0852774	0.56088	0.645746	0.456738
ENST00000277475	0.178014	0.679003	0.0999418	-0.000682484	-0.0410995	0.248314	-0.338934	0.0282036	0.320857	0.117497	0.0361162	0.364607	-0.0102381	-0.0680629	0.280595	0.355694	-0.0830466
ENST00000445183	0.248188	0.691035	0.09607	0.0149851	-0.0818928	0.281589	-0.294098	0.0191941	0.205605	0.174556	-0.0670214	0.252494	0.12345	-0.0569352	0.246792	0.434897	-0.0314586
ENST00000414342	0.262583	0.565827	0.646739	0.300538	0.0208254	0.458655	-0.0177014	-0.0435013	0.707184	0.234311	-0.0462707	0.14534	0.193849	0.0657431	0.443999	0.850703	0.504535
ENST00000412363	0.451205	-0.16832	-0.00306839	0.0630532	-0.143119	-0.126702	-0.047922	0.0553034	-0.208438	-0.213812	-0.0605476	0.168017	0.303187	-0.215165	-0.174972	0.312819	-0.205465
ENST00000327812	0.451205	-0.16832	-0.00306839	0.0630532	-0.143119	-0.126702	-0.047922	0.0553034	-0.208438	-0.213812	-0.0605476	0.168017	0.303187	-0.215165	-0.174972	0.312819	-0.205465
ENST00000372481	-0.0452298	-0.00708421	-0.158659	-0.00559314	-0.217078	0.485453	-0.0894276	0.280945	-0.0484891	0.165796	0.310374	0.338731	0.00335718	-0.0703886	0.218102	0.043849	0.0101154
ENST00000372480	-0.101298	-0.141499	-0.184533	-0.0132626	-0.109677	-0.0520833	-0.190138	-0.153733	-0.134642	0.143713	0.704669	-0.0738953	-0.28769	-0.271702	0.288089	-0.250644	-0.105677
ENST00000372486	0.563256	0.125339	0.280579	-0.164143	0.171112	0.46498	0.188402	0.15594	0.0368258	0.260511	-0.097979	0.294637	-0.0668351	-0.0875585	0.190545	0.309095	0.258867
ENST00000361069	0.00594819	-0.253048	0.303243	0.493551	0.279275	0.189238	-0.34859	0.0671151	0.362041	0.230973	0.0849505	-0.0668649	0.00989844	0.30461	0.0142784	0.18281	0.542251
ENST00000355452	-0.059757	-0.19042	0.190164	0.468072	0.108106	0.205664	-0.38991	0.159625	0.367865	0.282887	0.208328	-0.107294	0.18173	0.331114	0.0965198	0.0553628	0.550124
ENST00000474263	0.110803	-0.232167	0.143791	0.0699069	0.127209	0.0664011	0.151791	-0.154748	0.0158805	-0.213444	0.1044	-0.487134	0.0624292	-0.11622	0.115682	0.126713	0.237614
ENST00000393229	0.0366652	0.426397	0.418611	0.0364513	0.376622	0.310546	-0.442762	0.279924	0.558434	0.257942	0.0168592	0.529678	0.19483	0.0358628	0.19005	0.264626	0.41578
ENST00000495234	-0.095833	0.228413	0.544042	-0.31301	0.403596	-0.0197566	0.129401	-0.123185	0.310909	-0.155972	-0.133601	-0.07886	-0.294128	-0.192225	0.269406	0.0969023	0.162598
ENST00000474918	0.232789	0.40316	0.425805	-0.250452	0.389547	0.143263	0.00394463	-0.168071	0.349689	-0.0141641	0.222999	0.0442816	-0.404386	-0.107045	0.521815	0.242926	0.254808
ENST00000371916	0.122382	0.363763	0.587115	-0.0148589	0.0478969	0.526581	0.199535	0.0975108	0.64359	0.494149	0.284839	0.247163	-0.0504296	0.109453	0.713349	0.27437	0.673663
ENST00000536611	0.128459	0.238911	0.615096	0.150303	0.0491351	0.644699	0.146059	0.0907078	0.593283	0.62948	0.000325991	0.0695959	0.350493	0.152676	0.50541	0.384695	0.877037
ENST00000358625	0.423684	0.398649	0.354269	-0.236685	-0.0612648	-0.0530425	-0.0534584	-0.246218	0.148258	-0.0816368	0.120696	-0.0733501	0.0679944	0.196986	0.391338	0.550286	0.083123
ENST00000371753	0.344699	0.259698	0.0440037	-0.0688804	0.108309	-0.0979491	0.169538	-0.382392	0.155918	-0.298561	-0.284268	-0.361681	0.0219634	-0.0664898	0.152542	0.16192	0.0574519
ENST00000444897	-0.0163562	-0.0827016	-0.02723	0.890518	-0.0527231	0.0285758	-0.000963665	-0.315718	0.404607	0.11023	0.117024	-0.047772	-0.100369	-0.068726	-0.1771	0.33589	0.102328
ENST00000435202	0.061049	0.28069	0.218426	-0.0713337	0.0530898	0.114047	-0.207648	0.231307	0.132238	0.00678319	-0.21113	0.41976	0.406201	-0.395438	-0.0926001	0.147243	-0.00717528
ENST00000529013	-0.147153	-0.0202211	0.209377	-0.18843	0.242384	-0.0820037	-0.17029	0.168486	0.0172335	-0.082285	-0.269515	0.543347	0.0185137	-0.275967	-0.266745	-0.0997823	-0.168693
ENST00000371623	0.0517951	0.339924	0.480155	-0.00904338	-0.203692	0.254005	0.0901219	-0.21589	0.294597	0.0639329	-0.0607473	0.0744834	-0.034348	-0.25781	0.362524	0.344955	-0.0357088
ENST00000471521	0.331866	-0.0148649	0.240603	-0.0555528	0.114191	-0.0303237	-0.0186728	0.234587	-0.124394	0.342115	0.108639	-0.00571202	0.473731	0.00441961	0.0201017	0.25905	0.362675
ENST00000479446	0.191624	0.0464366	0.343768	0.273786	-0.122867	-0.10272	0.226253	-0.0955819	0.43995	0.170068	-0.0326359	-0.347305	0.658713	0.152892	0.157216	0.307888	0.568409
ENST00000459850	0.191665	0.0433908	0.336948	0.272736	-0.117581	-0.111463	0.216928	-0.0974391	0.438785	0.162418	-0.0414126	-0.347092	0.657466	0.150843	0.151296	0.292268	0.561051
ENST00000487109	0.21891	0.158402	0.476294	0.334515	-0.124275	0.19716	0.160091	-0.0790616	0.602542	0.355906	0.022622	-0.285671	0.644806	0.168706	0.35248	0.38814	0.769994
ENST00000464876	0.203394	0.605546	0.503053	-0.156113	-0.175452	0.264647	0.0295994	-0.183022	0.35605	0.304017	0.221084	-0.125274	0.077866	0.14617	0.630767	0.455652	0.333605
ENST00000314330	0.454842	0.177578	0.433564	0.50503	-0.152275	0.263103	-0.218597	-0.205546	0.551558	0.241609	0.2896	0.292895	0.116809	0.15409	0.262858	0.805915	0.250493
ENST00000409687	0.408481	0.508519	0.630617	-0.200071	-0.258999	0.393482	-0.0384633	0.156449	0.510845	0.267522	0.11721	0.246543	0.257244	0.0960713	0.637455	0.534138	0.271142
ENST00000409858	0.0656265	0.100255	0.452414	-0.0107787	0.10731	0.48238	-0.0799614	0.0612451	0.235474	0.358282	0.473585	0.00876155	0.197867	-0.101932	0.571312	0.419237	0.688843
ENST00000360271	0.0656265	0.100255	0.452414	-0.0107787	0.10731	0.48238	-0.0799614	0.0612451	0.235474	0.358282	0.473585	0.00876155	0.197867	-0.101932	0.571312	0.419237	0.688843
ENST00000473532	-0.0645584	0.0304169	-0.170131	-0.187441	0.673402	-0.155276	-0.2503	0.0623207	-0.22623	-0.359585	-0.320867	-0.16762	0.351159	-0.484394	-0.385457	-0.103333	0.168495
ENST00000472306	-0.103161	0.0546148	-0.20307	-0.142682	0.632175	-0.171864	-0.183484	0.0682007	-0.228673	-0.292568	-0.236398	-0.217222	0.369303	-0.533194	-0.354716	-0.098827	0.200371
ENST00000356628	0.335012	0.0213706	0.48902	0.272083	0.0711224	-0.0470935	-0.0849079	-0.539566	0.413967	0.0401114	0.174423	0.137966	0.0190379	0.180782	0.109487	0.596555	0.196837
ENST00000491734	0.538203	0.413899	0.55802	-0.104372	-0.045301	-0.150939	-0.118602	-0.110446	0.309363	0.184331	0.08623	0.0623516	0.637755	-0.156118	0.313096	0.533265	0.328031
ENST00000478344	-0.110368	0.289073	0.471759	0.232488	-0.392701	0.373309	-0.277223	0.078687	0.490149	0.333868	0.460398	0.0348878	0.163164	-0.0611189	0.617744	0.340661	0.26378
ENST00000460390	0.304159	0.524814	0.615164	0.25161	-0.307896	0.256056	0.00494727	-0.0717826	0.865269	0.436599	0.165119	0.205605	0.441665	0.227758	0.558891	0.529744	0.497365
ENST00000491019	0.25817	0.123949	0.177606	0.343308	-0.261777	-0.0696324	-0.156812	-0.189401	0.0868251	0.272996	0.268022	0.471739	-0.142884	0.0169696	-0.0419356	0.45223	-0.304039
ENST00000397149	0.303852	-0.0762848	-0.183523	-0.316236	0.378004	-0.285126	-0.16879	-0.455741	-0.147099	-0.753281	-0.253808	-0.257393	-0.204138	0.157857	-0.223419	-0.0216765	-0.274169
ENST00000469798	-0.0655374	-0.0197281	0.0342703	-0.0583535	-0.223858	0.346308	-0.0517821	0.265804	0.00691437	0.0802406	-0.0915693	0.451695	-0.0678991	0.15054	0.105771	-0.216945	0.0205058
ENST00000538278	-0.0655374	-0.0197281	0.0342703	-0.0583535	-0.223858	0.346308	-0.0517821	0.265804	0.00691437	0.0802406	-0.0915693	0.451695	-0.0678991	0.15054	0.105771	-0.216945	0.0205058
ENST00000537321	-0.0655374	-0.0197281	0.0342703	-0.0583535	-0.223858	0.346308	-0.0517821	0.265804	0.00691437	0.0802406	-0.0915693	0.451695	-0.0678991	0.15054	0.105771	-0.216945	0.0205058
ENST00000425676	0.155895	0.079333	0.121988	0.0347343	-0.109492	0.913912	0.0560487	0.277437	0.30273	0.417007	-0.0973993	0.32863	0.0431917	0.252888	0.346395	0.0098038	0.473342
ENST00000488109	0.444905	0.641527	0.280999	-0.0218887	-0.0407591	0.250342	-0.23998	0.275019	0.521622	0.296403	0.099579	0.594778	0.0775648	0.1523	0.345632	0.288269	0.118465
ENST00000396787	-0.186282	-0.259543	0.477314	-0.295313	0.232577	0.0013827	0.337868	-0.143601	0.184836	-0.218208	-0.248341	-0.31351	-0.231398	0.117688	0.289476	-0.166003	0.362083
ENST00000378495	-0.186282	-0.259543	0.477314	-0.295313	0.232577	0.0013827	0.337868	-0.143601	0.184836	-0.218208	-0.248341	-0.31351	-0.231398	0.117688	0.289476	-0.166003	0.362083
ENST00000259608	0.178221	0.123356	0.107939	0.0117534	0.0657182	0.124144	0.0125815	-0.780384	0.212528	0.1267	0.112934	0.00965824	-0.00733781	0.283529	0.118797	0.246909	0.183537
ENST00000396613	0.361111	0.558808	0.381535	0.154283	0.124521	-0.0118858	-0.129645	0.0763817	0.246316	0.0754024	0.0276331	-0.0968995	0.570506	-0.45892	0.250788	0.669954	0.396942
ENST00000464497	0.215254	0.828666	0.280219	-0.00123718	0.0772189	0.491472	-0.170213	0.0467836	0.551666	0.274337	0.063899	-0.0683727	0.187358	0.048126	0.538773	0.320981	0.43173
ENST00000537239	-0.275757	-0.205456	-0.319957	-0.434091	0.380674	-0.266313	-0.147904	0.00678043	-0.362228	-0.547667	-0.135678	-0.204234	-0.410783	-0.0178327	-0.194834	-0.592224	-0.288436
ENST00000536108	-0.279385	-0.14866	-0.123023	0.10161	0.148768	-0.406711	-0.108896	-0.302711	0.065722	-0.326288	0.190762	-0.0414582	-0.647226	0.179325	-0.113945	-0.233414	-0.374258
ENST00000473252	0.315842	0.0729286	0.268705	0.1073	-0.120015	0.115555	-0.067809	-0.113866	0.151688	0.0291866	0.158808	0.101695	0.115722	0.173682	0.203463	0.607263	0.0509636
ENST00000377027	0.315842	0.0729286	0.268705	0.1073	-0.120015	0.115555	-0.067809	-0.113866	0.151688	0.0291866	0.158808	0.101695	0.115722	0.173682	0.203463	0.607263	0.0509636
ENST00000472778	0.5729	0.554613	0.396157	0.307078	-0.0906491	0.251969	-0.152563	-0.33402	0.557112	0.128782	0.00492647	0.239532	0.157958	0.12399	0.222251	0.821277	0.119609
ENST00000337006	0.0193031	0.454094	0.348222	0.0407658	-0.204793	0.305719	0.155302	-0.216519	0.41135	0.319715	0.154349	-0.148207	0.0149702	-0.314373	0.580682	0.172117	0.29473
ENST00000489291	0.246298	-0.0380969	0.228585	0.453353	-0.0179528	0.718435	-0.136288	0.25459	0.417155	0.476849	-0.0762977	0.251333	0.254474	0.379157	0.160097	0.349913	0.623644
ENST00000375769	0.262299	0.607189	0.184697	0.154891	-0.0686933	0.375194	-0.383515	0.033955	0.224854	0.0857629	0.198603	0.158627	-0.0154048	-0.299126	0.308143	0.554669	-0.0529259
ENST00000252506	0.284231	0.380455	0.0743655	0.252963	0.105079	0.141619	-0.30111	-0.0799555	0.136761	-0.0763679	0.29331	0.182395	-0.363558	-0.260341	0.142603	0.560834	-0.1832
ENST00000375576	0.0852246	0.276268	0.508764	-0.00659522	-0.209657	0.441221	-0.0545641	-0.0497649	0.687724	0.367286	0.168203	-0.0295154	0.0421117	0.65905	0.592259	0.210242	0.43859
ENST00000375587	0.656401	0.288856	0.500888	0.0597762	-0.204196	0.636737	-0.117651	-0.0282644	0.582632	0.440972	0.051333	0.047656	0.278993	0.424783	0.587569	0.446411	0.547897
ENST00000287996	0.283256	0.547416	0.2595	-0.0488741	-0.174261	0.173206	0.0161205	-0.0383458	0.364156	0.309651	0.499298	-0.125687	0.0154811	0.111604	0.60957	0.220232	0.242423
ENST00000467786	0.40219	0.609937	0.141884	-0.429391	0.118369	0.171066	-0.177895	0.0739362	0.245825	0.142358	0.315831	0.152627	0.0226621	0.125397	0.508028	0.209713	0.158039
ENST00000466409	0.119215	0.362305	0.10596	-0.0421459	0.277021	-0.192456	-0.0971321	-0.225466	0.503034	-0.237575	-0.17153	-0.110507	0.0361164	0.259282	-0.0273125	0.15528	0.00257233
ENST00000478473	0.0445276	0.174291	0.135531	0.128104	-0.122145	0.89319	0.0100634	0.126885	0.205841	0.480519	0.178962	0.168499	-0.0188149	0.10356	0.397569	0.176876	0.441372
ENST00000375315	0.0445276	0.174291	0.135531	0.128104	-0.122145	0.89319	0.0100634	0.126885	0.205841	0.480519	0.178962	0.168499	-0.0188149	0.10356	0.397569	0.176876	0.441372
ENST00000428313	0.0445276	0.174291	0.135531	0.128104	-0.122145	0.89319	0.0100634	0.126885	0.205841	0.480519	0.178962	0.168499	-0.0188149	0.10356	0.397569	0.176876	0.441372
ENST00000375290	0.628266	0.0199916	0.113951	0.264089	0.0465895	0.507746	-0.256867	-0.053874	0.257054	0.332826	0.00689941	0.349059	0.204804	0.365447	0.104557	0.521206	0.353856
ENST00000412285	-0.134026	-0.293321	-0.0111387	-0.219895	0.817911	-0.192235	-0.19106	-0.0711644	-0.297347	-0.310545	-0.319299	-0.323059	-0.320886	-0.0828207	-0.335003	-0.147327	0.0883226
ENST00000421080	0.250809	0.325074	0.168254	0.494085	0.0212549	0.623564	-0.319923	-0.0209301	0.657985	0.506008	0.259101	0.164257	0.201371	0.251408	0.340481	0.315136	0.589502
ENST00000420627	0.0174247	0.0879589	0.614234	0.0999934	-0.0939787	0.0533397	-0.109999	0.191952	0.415409	0.458012	-0.0171388	0.0744884	0.741945	0.0639919	0.20803	0.241869	0.568992
ENST00000481024	0.234731	0.194427	-0.141502	0.292563	0.0916372	0.23081	-0.250227	-0.0592046	0.209697	0.0519123	0.343887	-0.0752716	0.231519	0.0804371	0.199146	0.332731	0.341047

## Sheet: Expression_geneModuleMembership
	MMblack	MMblue	MMbrown	MMcyan	MMdarkred	MMgreen	MMgreenyellow	MMgrey60	MMlightcyan	MMlightgreen	MMlightyellow	MMmagenta	MMmidnightblue	MMpink	MMpurple	MMred	MMroyalblue	MMsalmon	MMtan	MMturquoise	MMyellow
ENST00000374011	-0.988494	0.0412864	0.0766478	0.112356	0.0659116	0.0958117	0.136849	0.0482733	0.0830315	0.0525437	0.154186	0.0855271	0.0284744	-0.0470647	0.0903295	0.00528611	0.0281564	0.0516929	0.0830904	0.0798047	-0.16188
ENST00000390645	-0.988494	0.0412864	0.0766478	0.112356	0.0659116	0.0958117	0.136849	0.0482733	0.0830315	0.0525437	0.154186	0.0855271	0.0284744	-0.0470647	0.0903295	0.00528611	0.0281564	0.0516929	0.0830904	0.0798047	-0.16188
ENST00000552456	-0.784452	0.0511826	0.0365513	0.151709	0.108247	0.0577724	0.182097	0.0297864	0.137398	-0.592921	0.0458329	0.129232	0.0261886	-0.0485159	0.107061	0.0201498	0.0279956	0.0971148	0.118686	0.0889662	0.0809577
ENST00000360913	-0.674342	0.0848298	0.131355	-0.425438	0.13808	0.139656	-0.239099	0.130655	0.139489	0.0959124	0.220334	0.180437	0.121092	0.0292069	0.0195948	-0.266679	0.0752666	0.0876681	0.114791	0.116473	-0.123302
ENST00000546138	-0.667944	0.0822799	0.113993	0.112929	0.0901156	0.103487	0.158534	0.0657863	0.0740556	0.113314	0.21199	-0.658382	0.059277	0.0163348	0.0984682	0.0683226	0.0479156	0.0772809	0.0499792	0.111638	-0.252135
ENST00000247706	-0.644291	0.0442485	0.0888303	0.174187	0.106658	0.137834	0.217437	0.125653	0.147465	0.115654	0.175619	-0.0415667	0.104532	0.0633109	0.0794883	-0.705155	0.113518	0.0959619	0.147696	0.128762	0.105715
ENST00000461277	-0.628737	-0.192066	0.141113	0.151273	0.15164	0.122336	0.189033	0.114258	-0.527276	0.0942089	0.193195	0.129523	0.125495	0.0594587	0.134644	0.0874947	0.100854	0.0729424	0.131423	-0.241652	-0.136638
ENST00000329478	-0.497109	-0.784925	0.114765	0.212432	0.152483	0.154078	0.239188	0.126682	0.145196	0.110561	0.19605	0.120665	-0.156065	0.0733844	0.14347	0.0528691	0.119186	0.120709	0.176738	0.127656	0.157653
ENST00000408887	-0.480766	0.0917458	0.0512867	0.101441	0.11803	0.12094	0.177619	0.124704	0.178722	0.067982	-0.271166	0.132039	0.0815633	-0.584952	0.140019	0.00565392	0.0951041	-0.498568	0.129461	0.136292	0.0360058
ENST00000443656	-0.473173	0.262683	0.210504	-0.010078	-0.0879278	0.286963	-0.0560428	-0.166044	-0.176441	0.271538	0.521879	-0.344132	-0.379606	0.192152	0.238321	0.278239	-0.436087	-0.0546029	-0.339081	0.146954	-0.708627
ENST00000342480	-0.461375	-0.478094	0.181166	0.184536	-0.435865	0.201851	0.122603	0.144088	0.148472	0.156526	0.250002	0.155071	0.123961	0.0800182	-0.402545	0.101227	0.145419	0.129639	0.146704	0.144848	-0.0869583
ENST00000443409	-0.457865	0.177304	-0.00855404	0.160447	-0.00713021	0.216719	0.227092	0.084092	-0.0899547	0.165624	0.307583	-0.395509	-0.133117	0.122126	0.205133	0.107253	-0.399999	-0.477842	0.132606	0.206002	-0.429368
ENST00000397149	-0.453662	-0.187506	0.19647	0.263666	-0.332035	-0.373407	0.0397073	0.275826	0.270913	-0.0137541	-0.199813	0.211864	0.174306	0.0244175	0.249823	0.0579008	0.211714	0.218564	0.151345	-0.379453	0.172083
ENST00000395827	-0.44811	-0.502197	0.268321	-0.294886	0.260774	0.236947	-0.0971092	0.235614	0.239213	0.226554	0.40308	-0.0369277	0.199589	0.177797	-0.0688275	0.153203	-0.0132438	-0.113506	-0.24781	-0.134498	-0.210103
ENST00000493030	-0.432912	0.0557604	0.107179	0.0103301	0.0270565	0.0907729	-0.0724577	0.0405143	0.0346849	0.101896	0.171754	0.0993695	0.0700497	0.00851335	-0.859935	0.0594637	0.050643	0.097441	0.0149179	0.076124	-0.229859
ENST00000300682	-0.43139	-0.0443834	-0.202837	0.21372	0.181222	0.200278	0.322751	0.213231	0.253952	0.148258	-0.141645	0.232809	0.0451844	-0.303962	0.167088	-0.61769	0.196941	-0.28966	0.253168	0.207956	0.346693
ENST00000575858	-0.420189	0.156101	0.161117	-0.28736	0.178555	-0.220895	0.157491	-0.233586	0.12371	-0.212048	0.0416884	-0.310991	-0.48221	0.0840769	0.0383737	0.199078	0.138084	0.212992	0.180904	0.171171	-0.157532
ENST00000555330	-0.414535	-0.410439	-0.429781	-0.0720101	0.261904	-0.0638451	0.375258	0.222185	0.294744	-0.0908872	-0.149528	0.303333	-0.162361	-0.00531581	0.0984448	-0.203802	0.131174	0.294233	0.359092	0.250056	0.515784
ENST00000483029	-0.414463	0.45864	-0.381074	0.00134653	-0.0899379	0.0917679	-0.150444	0.211808	-0.0633442	-0.0131252	0.299065	-0.218151	-0.156563	0.339989	0.122019	0.0408252	-0.263269	0.335396	-0.0469731	-0.110879	-0.268071
ENST00000430580	-0.398328	-0.420034	0.109575	0.376307	-0.188824	-0.00578957	0.469984	0.287543	0.0646361	-0.187909	-0.0431868	-0.0678978	-0.135153	-0.040436	0.641873	0.0157342	-0.0606559	-0.100309	0.192249	0.175856	0.205685
ENST00000462940	-0.397845	-0.15488	0.663748	-0.066738	-0.288215	0.203365	-0.383895	0.0600411	0.102155	0.359155	0.509033	-0.0554729	-0.031612	0.166033	-0.230295	0.336708	-0.176219	-0.0472718	-0.321092	-0.220831	-0.664024
ENST00000409858	-0.392404	0.445284	-0.188024	-0.279335	-0.231621	0.0271351	0.142377	0.339865	-0.217915	0.0322553	-0.151328	-0.0767474	-0.211643	-0.331096	0.0995328	0.38316	-0.19298	0.187029	0.0695473	-0.0537857	-0.242991
ENST00000565276	-0.390676	0.328733	-0.0359114	0.374008	-0.125952	-0.18458	0.103158	-0.08619	-0.0702857	-0.40205	-0.218948	0.254953	0.518696	-0.0585879	0.191335	-0.269886	0.0160886	-0.0188228	0.111218	-0.035737	0.20393
ENST00000483887	-0.382962	-0.0742497	-0.158263	0.0302292	-0.116326	0.488334	0.620491	-0.0242517	-0.204658	0.267473	0.270194	-0.0430637	0.0523872	-0.0616303	-0.0630436	-0.170183	-0.0403176	-0.248352	0.163724	0.169241	-0.163638
ENST00000238721	-0.381291	-0.358255	0.243357	-0.144921	-0.23685	0.340866	-0.180624	-0.0352078	-0.0969728	0.244023	0.432998	0.31757	0.294363	0.234095	0.0987449	-0.170715	0.223249	-0.224189	0.264805	0.0383195	-0.189123
ENST00000259608	-0.376195	-0.0662621	0.169034	-0.0457463	-0.0969675	0.494355	0.051039	-0.31818	0.105813	0.470803	0.691977	-0.338707	-0.117773	0.292789	-0.122997	0.294811	-0.109351	-0.213605	-0.182524	-0.236957	-0.70973
ENST00000560089	-0.373983	0.00252102	-0.22754	-0.279461	0.193718	0.12594	-0.316291	0.472017	0.193506	-0.031502	0.288676	-0.115055	0.22194	0.273929	-0.209991	0.237115	-0.0543488	0.0357255	-0.276468	-0.1635	-0.168704
ENST00000416485	-0.3732	-0.0256604	0.041007	-0.463372	0.190881	0.0817385	0.152253	0.134148	0.224821	-0.353087	-0.303093	0.203227	0.112976	-0.556693	0.150558	-0.0333098	0.084399	0.154295	0.192068	0.122273	0.281397
ENST00000415993	-0.372687	-0.414416	0.2847	-0.10533	-0.0464527	-0.0937627	0.128712	0.335291	0.164893	0.290784	0.172516	-0.000391917	0.254104	0.255519	-0.205389	-0.352256	0.297647	0.232817	-0.0775899	-0.0468452	0.102776
ENST00000437841	-0.369598	-0.452328	0.18204	-0.349927	-0.0793344	0.220987	0.125087	-0.099505	0.219622	0.152519	0.278718	0.176887	0.0969678	0.113888	0.183328	0.120304	0.173495	-0.451344	0.192148	0.167309	-0.15323
ENST00000445196	-0.367305	0.0300125	0.0761854	0.0577952	0.097389	0.129411	0.151322	0.133507	0.147342	0.114704	0.142659	0.165454	0.121645	0.0904051	-0.127841	-0.886629	0.130022	0.0992747	0.150268	0.116399	0.208032
ENST00000336926	-0.361288	0.163589	-0.393834	0.193149	0.163609	0.151644	-0.192003	0.166671	-0.308944	-0.0531175	0.0923252	0.251488	0.185855	0.134827	0.159575	-0.437212	0.127043	0.128324	0.175379	0.17837	0.193864
ENST00000566658	-0.360402	0.295846	0.276485	0.278593	-0.217893	0.224386	0.048873	-0.0895546	-0.0577061	-0.395911	-0.136744	-0.081137	-0.0863093	-0.586024	-0.12657	0.290573	0.0313723	0.0903368	-0.0436396	0.0448962	-0.160872
ENST00000530560	-0.357976	-0.402841	0.223213	-0.0296477	-0.0107126	0.251949	0.163936	0.124549	-0.0734545	-0.0888502	-0.204296	0.185002	0.0492533	-0.640732	0.210781	0.15562	-0.00767437	0.201015	0.26899	0.183793	0.179675
ENST00000439815	-0.355731	0.130539	0.55856	-0.0021255	-0.117933	0.0633143	0.0264423	-0.139426	-0.321132	0.0244848	0.340441	-0.395693	-0.170388	0.0878083	-0.092824	0.626152	-0.227877	-0.248734	-0.218308	-0.0893549	-0.730023
ENST00000465603	-0.352246	0.0577083	-0.301112	0.0203735	-0.201882	-0.00353807	0.0471857	0.315111	-0.118321	-0.07648	-0.0420866	-0.0211934	-0.046766	-0.0102044	0.223005	0.0137644	-0.360505	0.481875	0.519651	0.119471	0.0901671
ENST00000575223	-0.34847	0.150856	-0.22837	-0.119206	0.0447445	-0.15503	-0.287855	0.400986	0.174042	-0.126257	0.235799	-0.0640256	-0.0534716	0.535504	-0.0406441	-0.0206778	0.292094	0.106373	0.03725	-0.315808	-0.0437139
ENST00000565470	-0.348306	0.251167	0.213224	0.2457	-0.249982	0.220578	0.0623833	0.201016	-0.273035	-0.376518	0.0208881	-0.143522	-0.293999	-0.279736	0.253599	0.220177	0.207692	-0.208179	-0.0748373	0.0910485	-0.191509
ENST00000463473	-0.347626	0.634202	0.327303	-0.156631	-0.146024	-0.148399	-0.194232	-0.12721	-0.145664	-0.356135	0.314236	-0.244409	-0.11345	0.396458	-0.0402709	0.08837	-0.160089	-0.0515564	-0.124652	-0.0695057	-0.52142
ENST00000400769	-0.341815	0.284714	0.310141	0.208481	-0.182478	0.251343	-0.357766	-0.333731	0.141707	0.0774694	0.525978	-0.317624	-0.266646	0.225479	-0.207193	0.325294	-0.344145	-0.161912	-0.277748	0.176488	-0.714582
ENST00000528070	-0.340441	-0.139011	0.690252	-0.235502	-0.141435	0.0755821	0.0461815	0.114845	0.17579	0.430165	0.154857	-0.310392	-0.0681636	-0.20207	-0.0593568	0.0035195	-0.128217	-0.0642083	0.0947898	-0.0230595	-0.376498
ENST00000537265	-0.339313	-0.337416	-0.112649	0.39951	0.212185	-0.0755401	0.735736	0.175429	-0.108731	-0.134648	-0.223397	0.0748587	-0.0159092	-0.12115	0.375484	-0.339331	0.136811	-0.137449	0.119619	0.303576	0.469053
ENST00000426094	-0.339019	-0.174731	0.0659139	0.803543	-0.254155	-0.0786923	0.239393	-0.0973653	0.103051	-0.290707	-0.0392115	0.178613	0.109281	0.0692625	0.125666	-0.0287621	-0.0491803	-0.0907165	0.312953	-0.0861856	0.151301
ENST00000246553	-0.338235	-0.376603	0.170686	0.311158	-0.253604	0.237336	0.332016	-0.299442	0.211053	-0.268165	0.254606	0.211352	-0.304621	0.140569	0.174521	-0.317945	0.210868	0.200959	0.284061	0.205844	0.164302
ENST00000565867	-0.337133	-0.13491	0.677495	-0.101466	-0.0588719	0.132196	-0.00223205	-0.301684	0.317103	0.251524	0.469373	-0.107395	-0.159628	0.257068	-0.032618	-0.217399	0.0823201	-0.245097	-0.0654306	-0.0995163	-0.411013
ENST00000539745	-0.336324	-0.409496	-0.400708	0.212445	0.205106	0.212265	0.282568	0.218083	0.252034	0.173891	0.139358	0.222535	0.166247	0.191219	0.170509	-0.360541	0.213747	-0.392935	0.0595525	0.200475	0.300386
ENST00000534562	-0.334532	0.371823	0.388588	-0.356738	-0.105428	0.432188	-0.47805	-0.179841	-0.143172	0.222393	0.665795	-0.246372	-0.214792	0.191789	-0.14944	0.438643	-0.247411	-0.155511	-0.320343	-0.246958	-0.938332
ENST00000340124	-0.334217	-0.232423	0.546004	-0.0340315	0.300914	0.0426759	0.359388	-0.203416	-0.241971	0.250127	0.221461	-0.270864	-0.239177	0.000692032	-0.0327964	-0.117512	-0.175554	-0.0268864	0.0453374	0.255064	-0.247549
ENST00000439374	-0.332184	-0.323399	0.168316	0.237261	0.180531	0.1815	0.287347	0.0805756	-0.289054	-0.326525	0.233566	0.138072	-0.314958	0.118733	0.218138	0.10902	-0.307047	-0.293713	0.209781	0.198005	-0.067046
ENST00000481519	-0.329561	0.240051	0.329449	0.607326	-0.0264951	-0.146452	-0.0238283	-0.290664	-0.0371659	-0.310308	0.0993238	-0.056552	-0.023758	0.186871	-0.0286832	-0.272672	0.115481	0.0485198	0.0592958	-0.0825306	-0.0538239
ENST00000361166	-0.327726	-0.33487	0.226962	0.278169	-0.267185	0.231595	0.216511	-0.297413	0.228376	-0.25622	0.303797	0.157347	0.14473	0.149833	0.195021	0.170367	-0.284126	-0.146161	-0.253936	0.194725	-0.136024
ENST00000334454	-0.326596	-0.353116	0.190384	-0.0466581	-0.14442	0.322656	-0.0233133	-0.18785	0.363859	0.072895	0.368583	-0.00594809	0.332158	0.0842252	-0.162283	0.461329	-0.144843	-0.274479	-0.103626	-0.173178	-0.359482
ENST00000532881	-0.324868	-0.0635239	0.288742	-0.130585	0.32863	0.309747	-0.0656745	-0.319651	-0.315521	0.17721	0.521623	0.112606	-0.032988	0.288707	0.0628184	-0.264647	0.0417168	0.227316	-0.23203	-0.294571	-0.281938
ENST00000540288	-0.324402	-0.23382	0.11489	0.121475	-0.186881	0.313226	-0.127593	0.0764029	-0.195515	0.36106	0.475799	-0.173672	0.170255	0.345233	-0.0164126	-0.365013	0.234902	-0.0887052	0.295786	0.290904	-0.173311
ENST00000246117	-0.322823	-0.204251	0.0661445	0.381438	-0.162778	0.176573	0.594818	-0.241547	-0.292623	-0.0936578	0.16245	-0.256282	-0.127345	0.0405283	0.483869	0.14632	-0.132165	-0.141528	0.183385	0.240372	-0.112724
ENST00000584973	-0.322655	0.167082	-0.32142	-0.309442	0.212453	0.155348	0.143126	-0.348727	0.151647	-0.317098	0.153998	0.179272	-0.337116	0.103887	0.163544	0.166085	0.133801	0.196464	0.211582	-0.316694	-0.0456522
ENST00000490703	-0.320191	0.251477	0.12168	-0.328352	-0.16292	0.533049	-0.387378	-0.137867	-0.272143	0.316771	0.707829	-0.16263	-0.216268	0.265077	-0.168631	0.471918	-0.134606	-0.216277	-0.253545	-0.089719	-0.880792
ENST00000513117	-0.319203	-0.406619	0.131842	-0.0804465	0.422347	-0.0953373	0.298737	0.00579152	0.141055	-0.217032	0.169682	-0.0528334	0.0768603	0.349191	-0.0857127	-0.411366	0.152394	-0.0244127	0.350786	0.176936	0.258992
ENST00000419516	-0.316841	0.267034	0.446561	0.395205	-0.273822	-0.1666	-0.166115	-0.240574	0.175629	-0.141133	0.16972	0.105855	-0.260994	0.170197	-0.195374	0.247292	-0.203905	-0.117455	-0.163301	-0.214006	-0.427192
ENST00000415831	-0.315722	-0.400552	-0.391406	0.215662	0.191422	0.21004	0.306593	0.207795	0.249915	0.157395	0.120966	0.226823	0.170531	0.183477	0.167242	-0.486732	0.206687	-0.361817	0.244066	0.197561	0.354065
ENST00000416801	-0.312798	0.216791	-0.135208	-0.142565	-0.0477141	0.273203	-0.0922622	-0.123494	-0.336119	0.305011	0.692111	-0.238698	-0.195312	0.631176	-0.0414299	0.329271	-0.15376	-0.226666	-0.223783	-0.0881376	-0.715208
ENST00000548830	-0.307421	0.247169	0.631801	-0.270207	0.0639974	0.0802623	-0.373215	-0.0178005	-0.234316	-0.167408	0.445348	-0.281263	-0.2245	0.189157	-0.174084	0.500871	-0.31269	-0.0814903	-0.291447	-0.205119	-0.736145
ENST00000502669	-0.306693	0.306458	-0.15159	0.254843	-0.248145	0.479432	0.146362	-0.370629	0.150167	-0.235867	0.366396	-0.106231	0.00800353	0.104732	0.274646	-0.344649	-0.215205	0.000245165	0.192561	0.09488	-0.147093
ENST00000393448	-0.305732	0.130911	-0.325507	-0.137292	-0.215705	0.293821	0.109049	0.0676169	-0.0417052	-0.260906	0.241161	-0.0134292	0.243563	0.23565	0.0904681	-0.266249	0.477673	-0.0403457	0.251446	0.0305114	0.0722554
ENST00000558777	-0.303246	-0.00180218	0.640607	-0.121639	-0.0385532	-0.217761	-0.386356	0.0898367	0.00952008	-0.168325	0.0536234	-0.24266	0.0537285	-0.0272756	-0.241092	0.447185	-0.0781287	-0.0324137	0.126478	-0.023382	-0.360156
ENST00000355100	-0.302769	0.111906	0.119026	0.210992	-0.0776993	0.165519	0.262741	-0.463135	-0.163673	0.167749	-0.217425	0.210966	0.181891	-0.54914	0.0236641	-0.241555	0.159607	0.140787	0.202725	0.179665	0.0758737
ENST00000555705	-0.300637	0.0949334	0.779283	-0.0940704	-0.221255	0.343218	-0.27907	-0.120456	-0.243793	0.0316281	0.545875	-0.308773	-0.238169	0.0652219	-0.0871455	0.372115	-0.102236	-0.213753	-0.110296	-0.193986	-0.786826
ENST00000484769	-0.297223	0.287973	-0.247181	0.451188	-0.0554041	0.166039	-0.141629	-0.189575	0.126162	-0.265647	0.300626	0.141016	0.165117	0.367725	0.212981	-0.215992	-0.272208	-0.125498	0.0595643	-0.166013	-0.0913026
ENST00000395494	-0.295244	0.0119295	-0.311172	0.216391	-0.304559	-0.118388	0.22006	0.155214	0.0953977	0.142925	-0.311406	0.240039	-0.225372	-0.2494	0.141605	-0.298801	0.160217	0.664745	0.332495	0.171652	0.391528
ENST00000372480	-0.293547	0.117715	-0.138722	0.369155	0.0401438	0.0596458	0.177233	0.426809	0.0104245	0.0205225	-0.0889552	-0.396411	-0.414224	-0.241013	-0.0522794	0.00190263	0.0418823	0.462994	-0.224122	0.0763252	0.0799734
ENST00000506750	-0.291454	-0.222122	0.128812	0.208431	0.0871825	-0.174576	0.339857	-0.19225	-0.00840799	0.48774	-0.0140944	-0.39998	-0.0917887	-0.0513604	-0.0455857	0.311806	-0.244956	0.374815	0.102559	-0.109106	-0.183226
ENST00000513380	-0.288557	0.498971	0.535638	-0.226509	-0.262326	0.145258	-0.352226	-0.235598	-0.305569	0.11115	0.484861	-0.242516	-0.141489	0.199546	-0.182311	0.473656	-0.241304	-0.261978	-0.263861	-0.167518	-0.932274
ENST00000313737	-0.287543	-0.283379	0.242124	0.295165	-0.235588	0.265449	0.320103	-0.328375	-0.244198	-0.245774	0.334433	0.173278	-0.2595	0.162287	0.247887	0.178097	-0.234432	-0.26728	0.255018	0.240881	-0.22685
ENST00000233596	-0.287168	0.204553	-0.333203	0.167516	0.129985	-0.301204	0.253346	0.180368	0.142485	0.189923	-0.412755	-0.276072	-0.305382	-0.322371	-0.257103	0.128994	0.173725	0.281565	0.20021	0.206016	0.166263
ENST00000419642	-0.286675	0.402464	-0.352386	0.239492	-0.318205	-0.0657019	0.580983	0.0465978	0.0773985	0.131232	-0.33871	-0.167312	-0.0502469	-0.345029	0.339891	-0.204635	-0.0799042	0.194623	0.286461	0.00162471	0.152189
ENST00000370562	-0.285957	-0.119536	0.470544	0.0565526	0.203556	0.244385	0.262353	-0.237404	0.107326	0.0153462	0.167517	0.0255159	-0.27966	-0.227563	-0.141441	-0.285841	-0.337065	0.0291656	-0.152355	0.356148	-0.116586
ENST00000538780	-0.285447	-0.400047	0.0999648	0.0178692	0.215292	-0.341945	0.235288	0.282933	0.310773	0.157353	-0.487116	0.254521	0.213975	-0.357656	0.223872	-0.419936	0.179002	0.131042	0.286871	0.20041	0.589261
ENST00000266671	-0.285063	0.170331	-0.413693	0.172432	0.18946	0.130588	0.305251	0.147227	0.234783	-0.34196	-0.269599	-0.26957	0.124894	-0.382647	0.19243	0.0500165	0.132331	-0.283013	0.189899	0.198436	0.251472
ENST00000319838	-0.285011	-0.371764	-0.358518	-0.255706	0.249395	0.22456	0.219087	0.213454	0.280401	0.18893	0.0789699	0.261514	0.226858	0.0392338	0.195773	-0.401843	0.03495	0.199834	0.283303	-0.176908	0.347621
ENST00000455100	-0.284635	0.278139	0.11055	0.118165	-0.0721768	-0.00759223	0.281339	-0.509283	-0.331182	-0.0164886	-0.00957712	0.0222821	-0.21325	-0.126999	-0.189931	0.254253	0.0692817	-0.332343	0.275107	0.280567	-0.3246
ENST00000361549	-0.281167	-0.0605378	-0.327011	0.628104	-0.0463611	-0.107494	0.717137	-0.21902	0.140777	-0.0649483	-0.21021	-0.0284726	0.0459503	-0.0555662	-0.0879443	-0.319989	0.0205482	0.26881	0.331531	0.126201	0.380959
ENST00000571916	-0.279776	0.822593	-0.147008	0.0509155	-0.181618	-0.293283	-0.0229105	-0.287454	0.0210852	0.0267603	-0.190468	-0.132817	0.173544	-0.0327169	0.0966774	-0.0444661	0.0279291	-0.0879168	-0.0789904	0.0428954	-0.206245
ENST00000426778	-0.278795	0.240741	-0.223732	0.0440966	-0.263283	-0.118331	-0.182895	0.0148645	-0.222628	-0.0129682	-0.129011	0.19119	0.0327549	-0.0915234	-0.0778107	0.254817	0.0713659	0.735975	-0.163203	-0.0461179	-0.00628748
ENST00000382788	-0.278111	-0.234629	-0.00439281	0.297146	0.282869	-0.100407	0.329564	0.24067	-0.243247	-0.0263218	0.137564	-0.255242	0.0616621	0.282941	0.259116	0.232925	-0.250285	-0.297425	-0.25565	0.0190937	-0.0852573
ENST00000457196	-0.277672	-0.125659	0.760963	-0.128947	-0.0804825	0.121105	-0.316046	-0.229943	-0.148082	-0.00741618	0.503557	0.00628353	-0.140388	0.324546	-0.0144444	-0.0733355	0.254778	-0.16381	-0.180748	0.0931012	-0.428233
ENST00000344865	-0.277363	-0.30883	0.255348	-0.118989	-0.258024	0.264312	0.195384	0.258478	-0.2063	0.222648	0.0263479	0.249626	0.157822	-0.320487	-0.240742	0.0480973	0.045885	0.236433	0.25968	-0.263529	-0.0515124
ENST00000396613	-0.276386	-0.229944	0.439351	0.122423	-0.212703	0.641414	-0.217729	-0.15577	0.396057	-0.18863	0.519912	0.00688821	-0.0408992	-0.0747227	-0.134707	0.0977074	-0.242495	-0.00460362	-0.15417	-0.108132	-0.344366
ENST00000532788	-0.275209	-0.224096	0.115025	0.521601	0.0224379	-0.168236	-0.0144996	0.365031	0.371447	-0.00482717	-0.00984835	0.198326	-0.231403	0.140969	0.284906	-0.255904	-0.188856	-0.110887	0.084734	-0.14778	0.188228
ENST00000531112	-0.274319	-0.27064	-0.217793	-0.0841899	0.106615	0.0969508	0.0674082	0.232007	-0.096673	-0.0806682	0.188317	0.170666	0.104161	0.210889	-0.199772	0.460447	-0.293281	-0.245399	0.193563	-0.0449203	-0.148417
ENST00000539414	-0.273983	-0.248101	0.689585	0.356963	-0.204708	0.205143	-0.138028	-0.187254	0.0264401	-0.0382558	0.283562	-0.0179954	0.310449	0.00701311	0.181043	-0.187068	-0.0336194	-0.0268817	-0.144844	-0.0650857	-0.168452
ENST00000358220	-0.273688	-0.222854	0.86093	0.132389	-0.0934657	0.103464	-0.169411	-0.181052	-0.104307	-0.0315787	0.554807	-0.155673	-0.103564	0.382772	-0.0714008	0.0182488	0.015233	-0.112005	-0.215717	-0.146065	-0.480051
ENST00000508400	-0.273379	-0.324235	-0.307139	-0.0473207	0.34752	-0.0552067	0.272837	-0.105993	0.102571	0.138497	0.137683	0.426754	-0.147686	0.381946	0.31752	-0.359403	-0.0172394	-0.0896566	0.209494	0.115057	0.249929
ENST00000406835	-0.272642	0.0195626	-0.159342	0.290733	-0.260817	0.107125	-0.0842074	-0.280583	-0.234165	0.114857	0.568129	-0.168188	0.0329158	0.727994	-0.0404908	0.172916	0.0694133	-0.159594	-0.0547067	0.182717	-0.415128
ENST00000571995	-0.2725	-0.310265	0.510777	-0.155542	-0.166575	-0.103769	-0.128723	0.0360608	0.212366	0.0402913	0.240049	-0.285015	-0.117771	0.172151	0.272143	0.525664	-0.137744	0.205907	-0.234986	-0.237231	-0.343938
ENST00000421484	-0.271508	-0.330716	0.278605	0.548988	0.045291	-0.238772	0.0298876	0.207904	0.248889	-0.105416	-0.359493	0.157952	0.17892	-0.308923	-0.0492108	-0.336813	0.234781	0.0852292	0.303986	0.141902	0.468786
ENST00000503175	-0.269875	-0.359237	-0.321088	0.311854	-0.179037	0.30498	0.388657	0.110363	0.307915	0.228594	0.0896677	0.260455	0.23045	0.0193083	0.24247	-0.434832	-0.0549241	-0.32006	0.252023	0.266175	0.265637
ENST00000467929	-0.269278	-0.0664792	-0.319955	0.0363148	0.356164	-0.334312	0.228551	0.378939	0.460385	-0.175477	-0.488291	0.043949	0.409569	-0.220589	0.197671	-0.342907	0.0433194	-0.101612	0.102638	0.262628	0.609265
ENST00000337006	-0.268479	-0.203947	0.11619	0.752876	0.0726648	0.0503929	0.340775	0.0281017	-0.156588	0.168205	-0.0346871	-0.231482	-0.227602	-0.151699	0.199999	-0.335802	-0.143855	0.181369	0.110065	0.341878	0.163969
ENST00000340381	-0.268387	0.199799	0.454228	-0.173954	-0.0244273	-0.279223	0.329339	-0.0977599	-0.131933	-0.238205	-0.142602	-0.100708	-0.211783	-0.183975	0.0156046	0.483516	-0.239036	-0.0780111	-0.178301	-0.0791604	-0.306799
ENST00000426902	-0.268102	0.383444	0.497745	-0.272273	-0.250033	0.497013	-0.267931	-0.170836	-0.155631	0.256779	0.730253	-0.285422	-0.301644	0.253349	-0.123526	0.0420182	-0.108766	-0.173463	-0.233752	-0.24652	-0.866585
ENST00000450625	-0.265824	-0.150421	0.0159516	0.231064	0.0366397	-0.150337	0.568803	0.0116632	-0.288916	0.293786	0.0355097	0.056116	-0.268141	0.145729	0.184869	0.200368	-0.221532	-0.286336	-0.0417281	-0.0200281	-0.170495
ENST00000299576	-0.264621	0.251969	-0.336153	0.221603	0.0787046	0.159317	-0.138528	0.218774	0.284091	-0.319529	-0.20447	0.259877	0.209399	-0.336809	0.278756	-0.0397238	-0.265689	-0.0835607	0.230756	-0.28934	0.196756
ENST00000427635	-0.263707	-0.266842	-0.0203416	0.399586	-0.0595297	-0.106086	0.0813373	-0.0635914	0.205966	-0.234382	0.0532862	0.424076	-0.0549089	0.291715	0.0113042	-0.190752	0.598083	-0.22791	-0.0539081	0.0395292	0.262917
ENST00000421671	-0.262864	-0.24281	0.80399	-0.000820979	-0.191398	0.408007	-0.284143	-0.0147326	-0.0540915	-0.0198261	0.644683	-0.222873	-0.194241	0.207068	-0.126187	-0.00552985	-0.132204	-0.046011	-0.164741	0.119156	-0.519832
ENST00000505228	-0.25951	-0.19655	0.463328	0.109591	-0.0674772	-0.0592261	0.115931	-0.0639635	-0.0292383	0.0498132	-0.0466186	-0.309076	-0.241964	-0.188719	0.627918	-0.0653323	0.155898	0.123852	0.224792	0.125176	0.0130969
ENST00000433197	-0.259112	0.0968857	0.0306901	0.119103	0.0340997	-0.927657	0.156015	0.120075	0.114771	0.0456086	-0.552315	0.0811908	0.0609152	0.0739331	0.129823	0.0687702	0.0980584	0.108756	0.116176	0.0674814	0.266905
ENST00000584709	-0.258168	-0.222396	0.0683222	0.112669	-0.109353	0.449785	0.121392	-0.184684	-0.180759	0.0447567	0.867955	-0.194585	-0.174612	0.764466	-0.0773851	-0.00224367	-0.186077	-0.144691	-0.0483648	0.00830383	-0.488298
ENST00000544094	-0.25749	0.18751	-0.057862	-0.0978278	-0.167601	-0.144654	-0.204563	0.144356	-0.128704	-0.272031	-0.0586955	0.730092	-0.272924	0.103924	0.225315	0.0552709	0.179829	-0.214684	0.0669306	-0.0555085	0.0127077
ENST00000434438	-0.257468	0.204123	-0.164145	-0.161715	0.0653658	0.339937	-0.349254	-0.00389746	0.39044	0.47884	0.480526	0.0485551	-0.17132	0.292294	-0.0662504	-0.230369	-0.0571014	-0.144101	-0.188457	-0.19438	-0.356632
ENST00000457782	-0.257356	0.507284	0.0902532	-0.0766576	-0.245273	0.544885	-0.274423	-0.209985	-0.172876	-0.112446	0.460703	0.275609	0.0549011	0.0557988	-0.226345	-0.204008	-0.147519	-0.256735	-0.233034	0.120865	-0.467975
ENST00000215941	-0.257251	0.240083	0.297653	-0.363365	0.159009	0.129256	-0.459696	0.126478	-0.22096	0.19833	0.392226	-0.187032	-0.284151	0.159253	-0.24647	0.253808	-0.388555	-0.238368	-0.0229103	0.219117	-0.632338
ENST00000320912	-0.256474	-0.318816	-0.0139313	0.225524	-0.221878	0.0570786	-0.0748768	-0.21602	0.393492	-0.279015	-0.0400616	0.484339	0.290089	-0.0215855	0.218692	-0.292789	0.0814697	0.263309	0.301173	0.130224	0.381774
ENST00000407982	-0.255501	-0.208868	-0.00554885	0.0707927	-0.0772788	0.253197	0.120815	-0.296006	-0.074779	0.291356	0.436536	-0.390101	-0.153813	0.331877	0.0550891	-0.0912396	0.480066	0.293158	0.128616	-0.00338799	-0.165404
ENST00000559224	-0.255283	0.292434	0.227903	-0.196121	0.247043	-0.288705	-0.241627	0.174381	-0.248798	-0.241882	-0.302176	-0.166165	-0.235011	-0.356315	-0.165128	0.294368	0.0377305	0.324215	0.213384	0.0826422	-0.0528115
ENST00000413242	-0.254983	-0.271615	0.175325	-0.0652885	-0.209424	-0.0668205	0.353584	-0.218904	0.355338	-0.104135	0.0869439	0.323618	-0.194722	0.14319	-0.00918097	-0.191245	-0.154734	0.380234	0.419427	-0.189311	0.111762
ENST00000503300	-0.254383	-0.167963	-0.079479	0.451092	-0.0832541	-0.164852	0.0172564	0.0134276	-0.205982	0.261983	-0.0868141	0.15827	-0.0607837	-0.0413436	-0.0584439	0.581476	-0.178464	0.19313	-0.129172	-0.195571	-0.144933
ENST00000400777	-0.251994	-0.399672	0.300916	0.0824392	-0.0150914	-0.32659	-0.00394834	-0.0823868	0.377556	-0.0198687	-0.08345	-0.0246337	0.0913788	0.115681	0.0787858	-0.130481	0.480976	0.410737	-0.00734677	-0.0238495	0.28085
ENST00000569674	-0.250528	0.0726275	-0.268174	0.049352	-0.223132	0.701255	-0.138019	-0.0462653	-0.154085	0.399177	0.599879	-0.0808635	-0.0460828	0.20136	-0.102409	-0.172632	-0.00623253	-0.0567765	0.263865	-0.00571734	-0.382781
ENST00000337004	-0.250216	-0.180983	0.551089	0.323175	-0.227967	-0.0542083	-0.219154	-0.194289	-0.266756	0.450099	0.460237	0.0205898	-0.174946	0.449282	-0.0485711	0.122136	-0.0916932	0.00579485	-0.239897	-0.0863749	-0.517069
ENST00000473637	-0.249721	-0.322346	-0.259796	0.210222	0.106729	0.487041	0.211987	-0.0268425	0.120285	0.372193	0.25731	-0.171355	-0.227922	-0.0843466	-0.0522618	-0.285603	0.154097	0.468215	0.063884	0.115318	0.113511
ENST00000389856	-0.248998	0.0203249	-0.350731	0.284714	0.435289	-0.224908	-0.0741264	0.284184	0.189123	-0.224878	-0.421492	0.179066	0.11672	-0.299372	0.0783464	-0.176937	-0.315925	0.362716	0.063963	0.23415	0.501952
ENST00000525200	-0.248944	0.041648	0.49167	-0.300722	-0.133636	-0.237657	-0.256485	0.154197	0.410306	-0.141076	0.016467	0.0754819	-0.143634	0.087309	0.179723	-0.117651	0.117361	-0.285171	0.259447	-0.0193424	-0.0925391
ENST00000503610	-0.248075	-0.142977	0.700142	0.0103547	-0.179672	0.445002	-0.136854	-0.191599	-0.149999	0.140182	0.828252	-0.327137	-0.190424	0.458195	-0.0902267	-0.00491473	-0.210664	-0.230146	-0.126626	-0.0291456	-0.710126
ENST00000564191	-0.245421	-0.126283	0.262121	0.160689	-0.186516	-0.102288	-0.0769881	0.0774908	0.0174105	0.0601531	0.587187	-0.203621	0.00896786	0.844269	-0.167249	-0.0874924	-0.127513	0.109692	-0.194773	-0.164289	-0.332671
ENST00000402918	-0.245394	-0.258563	-0.188559	0.565771	-0.255892	0.0288164	0.361341	0.304842	0.0205202	-0.00225486	-0.0825644	0.101196	-0.00214325	-0.0110467	0.475624	-0.230199	-0.198865	-0.139705	-0.000746813	0.477192	0.284824
ENST00000483899	-0.24489	-0.249558	-0.223609	0.0256089	0.296946	-0.204018	-0.115052	0.0852149	0.117504	0.507982	0.0697288	-0.108725	-0.0445991	0.234332	-0.171897	0.146583	-0.26578	0.210187	0.0919589	0.188468	-0.0505229
ENST00000526982	-0.244236	0.50621	0.500864	-0.141387	-0.214661	-0.114828	-0.139816	-0.221707	-0.213377	-0.0176332	0.469655	-0.262115	-0.17608	0.525543	0.00547292	0.100901	-0.184456	-0.22408	-0.25496	-0.184468	-0.71244
ENST00000378174	-0.244171	0.280525	-0.102475	0.0463653	-0.267078	0.269684	0.164931	-0.0134947	-0.294037	-0.0911065	0.352646	-0.260751	-0.278492	0.216422	-0.287134	0.252698	0.265704	-0.25753	-0.22468	0.28231	-0.417065
ENST00000255389	-0.244078	0.349523	-0.360827	-0.117137	0.0404992	-0.216385	0.239159	-0.0277294	-0.0868668	-0.264093	-0.4647	0.432776	-0.144753	-0.311263	0.361511	-0.264482	0.352392	0.232284	0.29546	0.0363755	0.424143
ENST00000437997	-0.244055	0.204006	0.7174	0.0798018	-0.0876183	0.34087	-0.13561	0.0526284	-0.221633	0.23073	0.280945	-0.243032	-0.111893	-0.264276	-0.0335937	-0.0872079	-0.242889	-0.300331	-0.225541	0.0236273	-0.540007
ENST00000280562	-0.243475	0.252692	0.555526	-0.170569	-0.176711	0.528579	-0.283226	0.0248393	-0.122537	-0.0207764	0.423124	-0.208266	-0.19869	-0.17625	-0.0432548	-0.128076	-0.143674	-0.231377	-0.156122	0.292406	-0.515158
ENST00000565672	-0.242045	-0.28893	0.37557	-0.0872926	0.0751928	0.310405	-0.261592	-0.0885419	0.137874	-0.0874918	0.219195	0.590115	0.0170479	-0.0812883	0.0137036	-0.275742	0.0503285	-0.2776	-0.155947	0.287956	0.00310418
ENST00000552276	-0.240686	-0.123633	-0.259216	0.147499	0.529804	-0.365072	0.432347	0.140218	0.152059	-0.282672	-0.483772	-0.0495418	0.39121	-0.193528	0.109385	-0.212532	0.342995	0.118798	0.00733198	-0.0292073	0.624487
ENST00000488109	-0.239959	-0.29017	-0.216463	-0.151059	0.293383	0.36301	-0.109418	-0.318758	-0.0899867	0.338986	0.488881	0.126807	-0.0578845	0.300717	-0.217371	0.285963	-0.21662	-0.178597	0.0047225	0.219374	-0.348719
ENST00000550779	-0.239647	0.301343	-0.135378	0.0215199	-0.279534	0.31977	-0.196831	0.246259	-0.332454	0.323706	0.444245	-0.228772	-0.165879	0.270722	-0.24377	-0.188078	-0.100811	0.253369	-0.169584	0.301775	-0.372334
ENST00000528081	-0.238655	-0.129564	0.504568	-0.240141	-0.0424594	0.107691	-0.297007	-0.0961494	-0.139034	-0.0224637	0.43869	-0.215096	-0.0893752	0.216462	-0.0477374	0.781729	-0.259812	-0.137504	-0.282613	-0.200281	-0.678156
ENST00000527920	-0.237918	0.32535	0.445202	-0.29318	-0.21611	0.27943	-0.420263	-0.243725	-0.198472	0.363329	0.684833	-0.282711	-0.201563	0.370771	-0.197242	0.432318	-0.214367	-0.252166	-0.313618	-0.194501	-0.986954
ENST00000559098	-0.237165	-0.265362	0.0222415	-0.270878	0.250305	-0.270813	-0.214283	0.311809	0.282078	0.191038	-0.310498	0.291809	0.148259	-0.247667	-0.220992	0.100621	0.21495	0.289289	0.239261	-0.283273	0.252194
ENST00000293230	-0.237107	-0.226146	0.159335	0.302866	0.24462	-0.279231	0.000897313	0.22059	-0.214343	-0.275943	-0.339062	-0.19916	-0.232383	-0.289241	0.282577	0.20226	0.179244	0.276133	0.243005	0.241856	0.286525
ENST00000449543	-0.236283	0.0825947	0.804158	-0.186496	-0.179402	0.0205083	-0.0696854	-0.145989	-0.268804	-0.202564	0.251554	-0.273277	-0.222668	-0.0278777	-0.196335	0.358275	-0.0978526	0.130357	-0.130339	-0.0260259	-0.528132
ENST00000576911	-0.236114	-0.206008	0.120246	-0.156647	0.0373328	-0.082034	-0.170079	-0.242244	-0.0188898	-0.11826	0.528218	0.0561185	0.239031	0.798707	-0.0249743	0.110996	-0.201582	-0.105399	0.136302	-0.0865826	-0.289317
ENST00000377376	-0.234933	-0.104853	0.393146	-0.178044	0.0207744	0.518696	0.0471358	-0.0576347	-0.185839	0.563435	0.360084	-0.122368	-0.136168	-0.238244	-0.0426158	-0.220965	-0.223577	0.176591	0.0299977	-0.0751109	-0.369927
ENST00000340736	-0.234591	-0.248861	0.304408	0.351582	-0.227469	-0.115963	0.143073	0.371938	0.406672	0.0113899	-0.154853	0.319125	0.294933	-0.143636	-0.186881	-0.25546	-0.0649593	-0.191984	-0.171184	-0.0285769	0.202898
ENST00000430267	-0.233232	-0.209231	-0.185992	0.404436	-0.173014	-0.115003	0.181127	0.0105161	0.222231	-0.197975	0.206273	0.0855485	0.139571	0.589341	0.46353	-0.234707	0.152849	-0.224844	0.0848622	-0.0539061	0.184225
ENST00000492021	-0.232618	-0.184008	-0.207617	0.440885	-0.222898	-0.142954	0.245956	0.111306	-0.191708	-0.194212	-0.231752	0.389702	-0.0438835	-0.130811	-0.13162	0.346493	-0.14036	0.341137	-0.134427	0.190205	0.192333
ENST00000415298	-0.232334	0.0344335	0.336482	-0.266359	-0.203715	0.231998	-0.264123	-0.235921	-0.286099	0.481588	0.662429	-0.265311	-0.174519	0.439618	-0.0626123	0.532121	-0.206674	-0.242227	-0.213566	-0.0769858	-0.888443
ENST00000436444	-0.232191	0.638767	0.0328235	-0.0730004	0.159305	-0.244214	0.240292	-0.154194	-0.0368392	-0.149235	-0.300666	-0.145816	0.150243	-0.249035	0.247896	-0.218458	-0.235697	-0.198244	0.291749	-0.0901755	-0.0331168
ENST00000324696	-0.231783	0.869886	-0.116185	-0.143378	0.0197239	-0.106054	0.0196804	0.0152559	0.021428	-0.173981	-0.0803473	-0.204275	-0.248571	-0.11203	-0.144064	-0.0163488	-0.243043	0.160475	-0.157704	-0.13585	-0.261095
ENST00000429448	-0.230618	-0.176266	0.417769	0.178196	-0.140402	-0.184451	0.0230902	0.0749161	-0.10151	-0.196363	-0.148379	-0.213519	0.00100661	-0.246504	-0.0883153	0.725119	-0.0374407	0.0822446	0.0558105	-0.19141	-0.196896
ENST00000373570	-0.22943	-0.0809329	0.230867	0.114457	-0.187064	0.432441	-0.0388354	-0.129751	-0.224029	0.782688	0.590184	-0.243794	-0.146945	0.214987	-0.1453	0.104182	-0.102848	-0.269029	-0.139286	-0.0479517	-0.673823
ENST00000378052	-0.229114	0.157991	-0.0594471	0.438239	-0.186038	0.0456667	-0.0730769	-0.194069	-0.196482	-0.0986074	0.552837	-0.119598	-0.141291	0.757316	-0.126312	-0.113955	-0.0994073	0.0526267	-0.129467	0.104217	-0.31058
ENST00000510531	-0.229048	-0.326285	0.418317	0.581	0.0424109	-0.115308	0.164058	0.136752	-0.0710093	0.185319	-0.19095	-0.0156181	0.049122	-0.291638	-0.0366751	-0.217667	-0.168666	-0.0907167	0.298171	0.252044	0.143938
ENST00000570652	-0.228369	-0.129463	0.632072	-0.194176	-0.175269	0.552743	-0.286239	-0.132623	-0.273459	0.208883	0.74209	-0.260178	-0.189528	0.187508	-0.171004	0.390124	-0.22451	-0.179841	-0.176734	-0.100433	-0.824582
ENST00000528355	-0.228188	-0.194474	0.169881	-0.0461335	0.133708	-0.0670224	-0.134794	-0.148783	-0.112427	-0.0860104	0.585833	-0.196005	-0.164773	0.826485	0.0844119	-0.0633437	-0.0597293	0.132708	-0.114495	0.151055	-0.241767
ENST00000467864	-0.228127	0.602089	-0.15281	-0.227811	-0.242226	0.16893	-0.152616	-0.30144	-0.076789	-0.136583	0.357424	-0.228219	-0.151751	0.280027	0.0468159	0.432729	-0.0840013	-0.24049	0.108187	-0.219236	-0.614348
ENST00000327812	-0.22773	-0.407874	0.168093	0.224788	0.269755	0.0143097	0.411944	0.264152	0.303896	-0.097786	-0.218604	-0.16207	-0.223647	-0.360475	0.00904407	-0.444852	0.107081	0.336638	0.266642	0.216282	0.488966
ENST00000450178	-0.227444	-0.301109	0.111001	-0.231433	0.184993	0.243288	0.252833	0.0787996	-0.200577	0.285657	0.0145916	-0.220357	0.204038	-0.326151	0.251728	0.189122	-0.0654967	-0.0351515	-0.268974	0.261153	-0.0757623
ENST00000356628	-0.227224	0.247937	0.253197	0.315613	-0.223762	0.282985	-0.012717	0.205178	-0.203978	-0.23151	0.0722096	-0.200641	-0.203631	-0.25346	0.296182	-0.23416	-0.226412	-0.181652	0.25577	0.306806	-0.121137
ENST00000398832	-0.225894	-0.249276	0.315875	-0.163602	-0.20986	0.308145	0.244372	-0.282144	-0.259899	0.257778	0.473755	-0.280445	-0.21426	0.204346	0.261126	0.243624	-0.210992	-0.277896	0.231236	0.260788	-0.505214
ENST00000455162	-0.225367	0.833973	-0.0891311	0.354127	-0.183753	-0.144514	-0.0887159	-0.245806	-0.154447	-0.0637443	-0.0542587	-0.0662628	-0.108596	0.00372072	-0.131645	-0.022356	-0.0361432	-0.0909688	-0.0707705	-0.0458106	-0.302472
ENST00000481939	-0.225173	0.481665	-0.184959	-0.100635	-0.225569	-0.209658	0.344153	0.043633	-0.0943933	0.27981	-0.246046	-0.15691	-0.16355	-0.233394	-0.06126	0.461617	-0.00100247	-0.0394985	-0.140542	-0.213406	-0.295813
ENST00000255608	-0.22389	-0.104028	0.503606	-0.0481999	-0.167945	0.19634	-0.175099	-0.182174	-0.342294	0.434911	0.562707	-0.320361	-0.263208	0.289467	-0.00863595	0.545697	-0.250367	-0.245468	-0.213801	0.0132404	-0.81183
ENST00000529585	-0.223661	0.0161191	0.369122	0.00750018	-0.239855	-0.174324	-0.322817	0.279729	0.218549	0.360202	-0.151488	0.37705	0.260765	-0.217271	-0.195028	0.083427	0.0627515	-0.226688	-0.246319	-0.228904	-0.148247
ENST00000374163	-0.22361	-0.149136	0.206209	-0.0389172	-0.138923	0.0990137	0.118552	0.141839	0.801326	0.00132226	0.0859638	-0.00247104	-0.216564	-0.0751946	-0.191659	-0.198409	-0.167856	-0.137749	0.0627305	0.118864	0.00729032
ENST00000502503	-0.222663	0.0661638	0.640222	-0.0897593	-0.162353	0.0762169	-0.226189	-0.182725	-0.233353	-0.0168684	0.277934	-0.200631	-0.154747	-0.0133201	-0.149399	0.179537	-0.196146	0.613286	-0.204094	-0.138225	-0.419992
ENST00000525593	-0.222487	0.0233851	0.0410002	-0.239122	-0.08128	-0.281481	-0.261854	0.46576	0.0770425	0.385461	-0.179371	0.0765002	0.180023	-0.0982913	-0.0567583	0.471348	-0.0336424	-0.309881	-0.0807177	-0.151206	-0.217172
ENST00000432854	-0.222334	-0.183568	0.209213	-0.120756	-0.164152	0.701284	-0.106303	-0.19523	-0.0496818	-0.201736	0.842987	0.153626	-0.0333091	0.480997	-0.0431289	-0.0982868	-0.195746	-0.232415	0.036125	-0.108605	-0.439973
ENST00000472528	-0.221791	0.304902	0.0365063	-0.185065	-0.158467	0.246943	-0.240518	-0.241559	-0.214727	0.183362	0.798739	-0.179155	-0.170561	0.794378	-0.149544	0.1041	-0.154138	-0.221261	-0.138369	-0.120201	-0.744199
ENST00000433010	-0.22159	-0.0734068	0.832411	0.101861	-0.153007	0.00119187	-0.030877	0.0988601	-0.167518	0.0177059	0.184772	-0.249285	-0.193723	-0.0538832	0.363033	0.118326	-0.163854	-0.159066	-0.172214	-0.160858	-0.382886
ENST00000557082	-0.221537	-0.224614	0.66069	0.0214378	-0.0531143	0.628536	-0.129913	-0.0242678	-0.0541832	-0.13734	0.606628	-0.169826	-0.228364	0.0181066	0.12891	-0.0102292	-0.0584269	-0.197753	-0.22205	-0.105675	-0.432011
ENST00000416605	-0.221012	-0.168924	0.640514	0.515389	-0.118868	-0.157309	0.0268426	-0.0878232	0.0320261	-0.138896	-0.0374872	-0.11322	-0.116481	-0.128194	-0.102104	-0.0805003	0.0447968	0.450919	-0.0849576	-0.112387	0.024758
ENST00000548715	-0.220413	0.424888	-0.19981	0.0839401	-0.259518	-0.21597	0.0219848	-0.142264	0.356265	-0.123914	-0.270335	0.62338	0.00776877	-0.105666	0.0580058	-0.108327	0.0872212	-0.204912	-0.0987401	-0.0920518	0.0974331
ENST00000527004	-0.220261	0.407353	-0.249834	0.289768	0.310178	-0.10228	-0.0137322	-0.0756838	0.0443028	0.312954	-0.168933	-0.238018	-0.187023	-0.196287	-0.117927	-0.213216	0.0893154	0.43243	-0.0340727	-0.171684	0.0474689
ENST00000392818	-0.219947	-0.0445246	0.432147	-0.285251	-0.234419	0.162953	-0.435756	-0.0840371	-0.0236473	0.219227	0.473635	-0.182497	-0.02164	0.208004	-0.190262	0.751956	-0.232679	-0.0906786	-0.304712	-0.217797	-0.763616
ENST00000551123	-0.219899	-0.0906463	0.689614	-0.00512861	-0.0723628	0.250655	-0.261696	-0.269975	-0.10648	0.105729	0.74709	-0.283147	-0.0165776	0.54486	-0.0614345	0.0027059	-0.232695	-0.235963	0.0187948	-0.218232	-0.666315
ENST00000340305	-0.219219	-0.276848	0.355114	0.351221	0.0283653	0.511679	-0.0714405	-0.285218	-0.039967	0.490609	0.636425	-0.299179	-0.204912	0.206361	-0.238107	-0.137999	0.0414677	0.0287459	-0.106439	-0.0582052	-0.433275
ENST00000568546	-0.218913	-0.0993343	0.83501	0.171954	-0.146207	0.160757	-0.257311	-0.226938	-0.156649	-0.141282	0.488261	-0.0570872	-0.171451	0.235343	0.0662007	0.186987	-0.136685	-0.262157	-0.13436	-0.191906	-0.549907
ENST00000523511	-0.21816	-0.782506	0.0958956	0.0287515	0.201939	0.146088	0.262607	0.188787	0.221225	0.136185	-0.128743	-0.0658119	0.151988	-0.351436	0.169474	0.0738461	0.136747	0.15069	0.195295	0.150746	0.344728
ENST00000469045	-0.217995	-0.283528	-0.230657	0.112875	-0.0452944	0.0234897	0.691934	-0.0925429	-0.16178	0.366874	0.16683	-0.0625553	0.0903155	0.317484	0.215589	-0.186733	-0.153154	-0.194215	0.29293	0.147663	0.0113971
ENST00000331808	-0.217904	0.417527	0.249933	-0.28464	-0.209528	0.335659	-0.394022	-0.228212	-0.311593	0.392532	0.645459	-0.264973	-0.18846	0.31896	-0.187896	0.46121	-0.20265	-0.244485	-0.302608	-0.179133	-0.970678
ENST00000542485	-0.215995	-0.31051	0.157596	0.277409	-0.143725	0.414897	0.610005	-0.11126	0.110376	-0.264045	0.195076	-0.0646102	-0.249714	-0.12818	0.134379	-0.356336	-0.240248	0.220584	0.224805	0.233809	0.148452
ENST00000474967	-0.215867	0.625094	-0.179441	-0.117353	-0.172438	-0.192094	-0.202049	0.100557	0.325229	-0.2196	-0.270739	0.479629	-0.100878	-0.187988	-0.0490623	-0.106228	-0.136048	-0.141805	-0.10708	0.102586	0.0182127
ENST00000542636	-0.215675	-0.211685	0.399528	-0.165022	-0.0854933	-0.189464	0.225073	0.0668264	0.49301	-0.184875	-0.145658	-0.235013	-0.211569	-0.227994	-0.0525638	0.457823	0.0253533	-0.0508577	-0.000771208	-0.0594986	-0.0773403
ENST00000485596	-0.21351	0.487446	0.477355	-0.241519	-0.161773	0.453241	-0.267191	-0.228196	-0.229388	-0.170924	0.361532	-0.220394	0.0902896	-0.188375	-0.0574494	0.235916	-0.260393	-0.222532	-0.111278	-0.196027	-0.673876
ENST00000354870	-0.212635	-0.182198	-0.149098	0.382683	-0.177488	-0.133713	-0.0178678	-0.122459	-0.204957	0.32393	0.117913	0.198913	-0.16534	0.360001	0.317451	-0.176722	0.357183	0.292949	0.0493059	0.0280975	0.0951091
ENST00000419573	-0.212569	-0.290738	-0.125438	0.459063	-0.0672884	0.115797	0.30754	0.198852	-0.273155	-0.161475	-0.190531	0.0960419	-0.23393	-0.338028	0.192781	0.303476	0.0543957	-0.0422697	-0.0687543	0.418373	0.182282
ENST00000447648	-0.212569	-0.0490882	0.516322	0.215713	-0.185996	-0.132016	0.47653	-0.165583	-0.121596	-0.161004	-0.12958	-0.139896	-0.154559	-0.198054	0.18561	-0.20645	-0.0902191	-0.158767	0.40194	0.353296	0.0127561
ENST00000361684	-0.212338	0.329413	0.282344	-0.278868	-0.0342216	-0.245065	-0.359463	0.33689	0.282007	-0.116086	-0.243123	-0.153091	0.245263	-0.281341	-0.116859	0.331005	0.2477	-0.20911	-0.28497	-0.230989	-0.158134
ENST00000565717	-0.211254	0.238962	0.383641	-0.109024	-0.20232	-0.153832	-0.141921	-0.116846	0.351222	-0.158658	-0.107915	-0.119298	-0.16996	-0.229679	-0.147249	-0.099146	-0.201438	0.577965	0.178806	0.0315424	-0.0515427
ENST00000525105	-0.210475	-0.226451	-0.278761	0.322498	-0.0235745	-0.221169	0.280127	0.264529	0.354087	-0.204854	-0.394975	-0.0187337	0.0945044	-0.219142	0.0667444	-0.246754	0.151503	0.74586	0.294658	-0.0537076	0.63961
ENST00000496137	-0.210281	-0.258523	-0.089024	0.00965914	0.0480646	-0.282386	0.380901	0.624585	0.0845375	-0.132933	-0.442682	0.0587601	0.257099	-0.256123	-0.0736508	-0.292618	0.302812	0.400011	0.0151846	0.0793742	0.604824
ENST00000356599	-0.209362	-0.174279	-0.100904	0.476855	-0.232716	0.080797	-0.092395	-0.192982	0.420423	0.372655	0.222047	-0.155888	-0.20991	0.16748	-0.131019	0.112683	-0.118097	0.142053	-0.1598	0.298007	-0.157514
ENST00000396220	-0.208992	0.134108	0.698875	-0.180433	-0.145924	0.0924698	-0.31171	-0.13712	-0.215057	-0.0286812	0.693799	-0.210586	-0.136164	0.613141	-0.16255	0.0110578	-0.157608	-0.155541	-0.227181	-0.109579	-0.69165
ENST00000295757	-0.208607	0.820839	0.197955	-0.257785	-0.243834	0.0341193	-0.37211	-0.243869	-0.28402	0.166146	0.184891	-0.217317	-0.0618979	-0.0171778	-0.171712	0.305367	-0.106521	-0.15564	-0.315565	0.0416935	-0.727973
ENST00000421333	-0.208524	-0.204888	0.833087	0.0305504	-0.163255	-0.126463	-0.129573	0.30411	0.0428832	-0.0682402	-0.042761	0.126302	-0.0309859	-0.203074	-0.151221	-0.0275354	0.0971986	-0.14522	-0.0710409	-0.0547635	-0.0999296
ENST00000418951	-0.208135	0.163598	0.824094	-0.115855	-0.260995	0.287984	-0.0474123	-0.141699	-0.238919	-0.000805838	0.517249	-0.243936	-0.156461	0.13175	-0.0978	0.0131111	-0.0438926	-0.170082	-0.235653	-0.238532	-0.654994
ENST00000395781	-0.207684	-0.113643	-0.256241	0.509292	-0.140527	-0.0750344	0.40414	-0.152871	0.271591	-0.118246	-0.277433	0.305487	-0.206662	-0.223681	-0.18181	-0.0182224	0.177597	-0.0915636	-0.0161371	0.496642	0.308036
ENST00000287996	-0.207501	-0.177818	0.0626906	-0.125172	0.159904	-0.177291	0.0355587	0.453442	0.0111352	-0.0697914	0.135715	-0.413495	-0.278985	0.266069	0.32185	0.328774	-0.316061	0.234544	-0.126802	-0.109646	-0.108222
ENST00000451271	-0.207447	-0.164973	-0.194569	0.188866	0.213176	-0.199779	-0.0619711	0.183965	-0.183667	0.184696	0.00727751	0.0959743	-0.159297	0.241722	0.648454	0.197242	-0.111608	-0.237768	-0.117642	0.0668945	0.0068027
ENST00000436278	-0.207099	-0.193643	-0.112395	-0.141075	-0.172685	0.160731	0.0480715	0.147829	0.273627	-0.154602	0.549245	-0.0276224	-0.0247592	0.71579	-0.12033	-0.174309	-0.0809895	-0.145934	0.316823	-0.0387976	-0.126071
ENST00000376936	-0.206916	0.0112913	0.0707696	0.377919	-0.172006	0.377919	-0.175512	-0.187405	-0.198962	-0.188702	0.109742	0.399328	0.066912	-0.239457	-0.216585	0.032809	0.163591	0.372631	-0.194406	-0.200746	-0.0235158
ENST00000337335	-0.206546	-0.300277	-0.262772	-0.124869	-0.208471	0.209671	0.4434	-0.0432724	0.0888528	0.277017	-0.0100309	0.142673	0.367884	-0.0925418	0.337504	-0.309275	0.0224116	0.29933	0.191908	0.0509975	0.26509
ENST00000451231	-0.205768	-0.191664	-0.206766	0.227975	0.162935	-0.222436	-0.156506	0.347751	-0.194305	0.166615	-0.0426774	0.0745063	0.185458	0.189818	-0.162273	0.162626	-0.185523	-0.166117	-0.115813	0.493084	0.0453925
ENST00000262375	-0.205692	-0.104051	-0.0513471	-0.147941	-0.042657	0.527432	-0.215099	0.0641111	-0.151887	-0.120984	0.788726	-0.17934	-0.15446	0.586195	-0.0336157	0.0810524	-0.186052	0.264095	-0.181772	-0.148164	-0.396987
ENST00000562226	-0.205609	-0.239785	0.197435	0.565067	-0.184095	0.175283	0.406162	-0.189495	-0.179593	-0.147789	-0.000187397	-0.171198	-0.136503	-0.219871	0.157696	-0.220975	-0.178532	0.410845	0.169863	0.456036	0.163297
ENST00000377600	-0.205585	0.165815	-0.0895813	-0.264517	0.550375	0.0816613	-0.249393	-0.24671	0.333457	-0.157238	-0.0950783	0.369276	0.148974	-0.246027	0.261013	-0.0885078	-0.238056	-0.124828	-0.0439165	-0.17694	0.0846986
ENST00000392029	-0.205466	-0.146388	0.172654	-0.139939	-0.114448	0.686645	-0.236089	-0.199389	-0.242037	0.0238013	0.929472	-0.209023	-0.0546387	0.54144	-0.109053	0.248469	-0.125666	-0.102574	-0.235008	-0.103391	-0.669056
ENST00000541108	-0.204959	-0.197929	-0.188806	0.527581	-0.141686	-0.184525	0.761185	-0.0973875	0.103306	-0.204015	-0.376045	-0.134731	-0.141962	-0.231175	0.366343	-0.184296	0.0882686	0.130196	0.407501	0.410042	0.477439
ENST00000518883	-0.204927	-0.205208	0.0728874	-0.0523588	-0.154885	-0.150662	0.557427	0.226536	-0.10445	-0.191868	0.0651588	0.0987935	-0.191922	0.31023	0.533261	-0.212395	-0.1193	-0.151288	0.250741	0.0357717	0.130916
ENST00000493263	-0.204534	-0.144275	0.570615	0.0527622	-0.165932	0.510563	-0.2752	-0.172079	-0.238089	0.464924	0.839802	-0.219978	-0.109443	0.431396	-0.190612	-0.01107	-0.12836	-0.233133	-0.215175	-0.103407	-0.750968
ENST00000542722	-0.203027	-0.173003	0.810362	0.0329355	-0.174891	-0.038911	-0.0764839	0.134856	-0.188264	0.491218	0.271564	-0.227883	-0.137196	0.0782949	-0.0626823	-0.0666928	-0.0883939	0.0779918	-0.167461	-0.131924	-0.420057
ENST00000395187	-0.20286	-0.151847	0.00745692	0.411072	-0.181266	-0.177161	-0.135168	0.293693	-0.245717	0.380636	-0.0516666	-0.0669639	-0.18062	0.017196	-0.114032	0.274499	0.274997	0.439423	-0.152645	-0.159167	-0.0476499
ENST00000380962	-0.20261	-0.229165	0.549082	0.00801742	-0.137364	0.135671	0.363402	-0.0896185	0.308309	-0.110801	0.0999364	-0.196965	-0.178447	-0.195906	-0.12001	-0.129987	0.0210862	0.405754	-0.0847711	-0.182069	-0.0182156
ENST00000321949	-0.202559	-0.232477	0.348885	0.267065	0.345514	0.288115	-0.0924933	-0.258925	-0.230764	-0.160754	0.279614	-0.17051	-0.0932949	-0.0446725	-0.20409	-0.185177	-0.237869	0.341408	0.0644562	0.361901	-0.0519066
ENST00000432151	-0.201222	-0.255717	-0.0600903	-0.0685495	-0.0340135	-0.160914	0.457363	0.25421	-0.00620415	-0.158875	-0.164498	0.105741	-0.12277	-0.038275	-0.177938	-0.241927	-0.130401	0.651759	0.437062	0.09302	0.371647
ENST00000521747	-0.201058	-0.115084	0.789544	0.0655376	0.131829	-0.173559	-0.0445897	-0.231377	0.260374	-0.170156	0.0286865	-0.275522	-0.127948	-0.116344	0.0281552	0.207553	0.0375692	-0.108179	-0.229135	-0.0970414	-0.221091
ENST00000358625	-0.200632	-0.130344	0.573816	-0.142539	-0.110535	0.136029	-0.280495	-0.129576	-0.20399	0.156677	0.797466	-0.184545	-0.0979678	0.769589	-0.122303	0.0798967	-0.122736	-0.201311	-0.204273	-0.122759	-0.673333
ENST00000454668	-0.200526	-0.142094	0.297218	0.414252	-0.138006	-0.210821	0.0129897	0.0365278	-0.0898571	-0.200261	-0.254519	0.352292	-0.217316	-0.208794	0.335877	-0.108116	0.347719	0.357914	-0.0770837	-0.141084	0.290568
ENST00000445387	-0.200122	0.743159	0.18767	-0.289512	-0.211203	0.162861	-0.369116	-0.217077	-0.289862	0.317763	0.401755	-0.2369	-0.177757	0.157334	-0.178931	0.313398	-0.194332	-0.208163	-0.280339	-0.167986	-0.870211
ENST00000346156	-0.199991	-0.201468	-0.125089	-0.148015	-0.0856605	0.619888	-0.0659105	-0.199181	-0.150385	-0.188159	0.598301	-0.0506149	-0.142409	0.238975	-0.0286536	0.447454	-0.238242	-0.115729	0.239133	0.0423122	-0.418406
ENST00000525130	-0.199924	-0.158021	-0.102044	0.655628	-0.160495	0.0633148	0.408548	-0.113933	-0.149204	-0.0125123	0.363711	-0.155448	-0.164924	0.545339	0.0609612	-0.182431	-0.00534515	-0.164289	-0.100862	0.259406	-0.0610694
ENST00000457780	-0.199915	0.215738	-0.210769	0.0131099	-0.20069	0.458067	0.00215179	-0.22777	-0.188758	-0.0191273	0.255679	-0.0407019	0.496538	0.0212131	0.200819	-0.118848	0.126065	-0.222374	0.296422	-0.177702	-0.167613
ENST00000478717	-0.199078	0.351333	0.532214	0.131987	-0.170142	0.444769	-0.288484	-0.212455	-0.212438	0.0814391	0.360216	-0.209292	0.27786	-0.180743	-0.210627	0.0693442	-0.21416	-0.242909	-0.294018	-0.166073	-0.614355
ENST00000498479	-0.198969	-0.229907	0.297259	0.468727	-0.141017	-0.151105	0.364226	-0.117543	0.486925	-0.0336429	-0.177579	-0.206552	-0.198199	-0.183781	0.360729	-0.19173	0.244722	0.155699	0.0263026	-0.0918127	0.248687
ENST00000376723	-0.198617	0.775932	-0.115157	-0.204718	-0.203046	-0.134521	-0.196866	0.480219	-0.187126	-0.0495425	-0.0283525	-0.174629	-0.141439	0.0329045	-0.102092	0.00171033	-0.116733	0.0977277	-0.148184	-0.136678	-0.279028
ENST00000523609	-0.197537	-0.324603	0.197529	-0.0950459	-0.115538	-0.208841	0.383732	0.46494	0.232135	-0.227695	-0.150248	-0.0318966	0.110197	0.0313722	0.286558	-0.312741	-0.0658797	-0.193819	0.451694	0.207877	0.326793
ENST00000488788	-0.197095	-0.18073	-0.209574	0.419556	0.239836	-0.197686	0.243015	0.196051	0.208807	-0.112676	0.0136979	-0.193938	0.412644	0.351894	0.388414	-0.190726	-0.17251	-0.152167	-0.130511	-0.138224	0.256489
ENST00000563637	-0.196862	-0.167417	0.453267	0.108204	0.0654402	-0.127563	-0.168808	-0.129188	-0.0409616	0.211906	-0.0487103	0.335245	-0.136176	-0.178586	-0.170028	-0.101472	-0.166621	0.602355	-0.150418	-0.0993708	-0.00280796
ENST00000371916	-0.196378	-0.294148	0.21145	-0.0739105	0.271444	-0.246951	0.294274	0.247034	0.337978	-0.241792	0.00603703	-0.201711	0.190064	0.243332	0.223894	-0.292571	-0.175837	-0.257262	-0.0149318	0.255553	0.230723
ENST00000373535	-0.195697	-0.177816	-0.27967	0.607803	-0.0606989	0.337488	0.532609	-0.1193	-0.195678	-0.176832	-0.02609	0.112807	-0.094407	-0.195327	-0.0548368	-0.312031	0.189388	0.00405738	0.259146	0.418351	0.314665
ENST00000382757	-0.195689	-0.181204	0.614669	-0.0714034	-0.134139	-0.0972457	0.268727	-0.163013	-0.130928	0.0075391	0.408945	-0.190656	0.181675	0.488288	-0.1721	-0.0622429	-0.102294	-0.0344008	-0.156184	-0.158574	-0.3393
ENST00000508705	-0.19501	-0.145453	0.812908	-0.176451	-0.125664	0.346598	-0.311667	-0.195062	-0.211934	0.0742683	0.664779	-0.219615	-0.150106	0.247023	-0.146079	0.363085	-0.168583	-0.203751	-0.236705	-0.151594	-0.763807
ENST00000291565	-0.194823	-0.134135	0.174907	-0.172077	-0.17506	0.275719	0.0335382	-0.170926	-0.112934	0.00789006	0.142445	0.752843	-0.160541	-0.129538	-0.158592	0.0656638	-0.130441	-0.0935821	0.245097	-0.182618	-0.160994
ENST00000579728	-0.194491	0.764239	-0.141488	-0.138777	-0.153206	-0.107714	-0.114381	0.521915	-0.0494238	0.036452	-0.201423	-0.0632315	-0.150837	-0.223155	-0.102584	-0.167864	-0.0832356	0.0461655	-0.117124	-0.0867744	-0.121944
ENST00000515601	-0.193972	-0.446061	-0.0990976	0.171804	-0.0970707	0.599581	0.0940978	-0.0454751	0.148903	0.118514	0.320474	0.395041	0.151011	-0.0195501	-0.187387	-0.402863	0.0805871	-0.049999	0.466456	-0.038283	0.132573
ENST00000518951	-0.193738	-0.418402	-0.255821	0.213025	0.259759	0.219954	0.367325	0.244675	0.21879	-0.102335	0.163929	-0.0690311	0.11857	0.23016	0.185224	-0.702325	0.222435	0.0229147	0.194988	0.197319	0.489327
ENST00000356058	-0.192933	-0.17754	0.551525	-0.0402366	-0.075701	-0.0827829	-0.155923	-0.126856	0.569462	-0.161426	0.0691272	0.208871	-0.18423	-0.0128786	0.321737	-0.0651287	-0.109123	-0.0242119	-0.123748	-0.165802	-0.035289
ENST00000267950	-0.192698	-0.105894	0.181863	0.22959	-0.00268201	-0.073048	-0.0296766	-0.0402885	-0.187271	-0.107534	-0.0799507	-0.182216	-0.155978	-0.169743	-0.0380911	0.490769	-0.0900491	-0.0377184	0.602617	-0.102981	-0.160323
ENST00000378809	-0.192181	0.183595	-0.1825	-0.163629	0.213089	-0.219577	-0.0938804	-0.221901	-0.211815	-0.127292	-0.0920253	0.629334	-0.205773	0.0843866	0.02106	0.418588	0.0476559	-0.204891	-0.0985217	-0.190678	-0.119981
ENST00000474263	-0.191949	-0.195587	-0.120558	-0.0428042	0.024841	0.484678	-0.231386	-0.212966	0.47473	-0.0446683	0.677898	-0.179878	-0.185059	0.481939	-0.00756219	0.175795	-0.00162708	-0.184564	-0.0940485	-0.103647	-0.339339
ENST00000467786	-0.191932	-0.382051	0.119606	0.171976	-0.133263	-0.316958	0.131708	-0.0055944	0.206962	-0.159601	-0.458953	0.477661	0.282027	-0.279375	0.0777274	-0.250069	0.390216	0.128722	0.459792	0.211616	0.568746
ENST00000534559	-0.1912	0.596599	0.144243	-0.250869	0.394941	-0.268066	-0.321262	-0.193227	-0.182049	-0.028564	-0.199329	0.113028	0.324523	-0.164504	-0.241585	-0.114268	0.067693	0.0474161	-0.23496	-0.130197	-0.114365
ENST00000539173	-0.191116	-0.00510746	-0.19164	-0.125394	-0.178215	-0.06849	0.40434	-0.212911	0.439563	-0.110774	-0.121401	-0.215869	-0.217816	-0.118005	0.361409	0.37758	-0.188149	0.157999	0.374895	-0.174564	-0.0108338
ENST00000506955	-0.190626	-0.11089	0.00609296	0.0686826	-0.128364	0.469595	-0.213426	-0.204952	-0.0179959	-0.0934087	0.844504	-0.17699	0.0255344	0.717259	-0.154434	0.25688	-0.157034	-0.198359	-0.213806	-0.136084	-0.554832
ENST00000512483	-0.190432	0.218815	-0.0450335	-0.240532	-0.222551	0.517792	0.111431	-0.0361023	-0.258942	0.531405	0.424135	-0.231217	-0.179861	-0.0180825	-0.183195	0.131377	-0.18554	-0.133287	0.22576	-0.172744	-0.597855
ENST00000509376	-0.189418	-0.190511	-0.202074	0.435969	0.157677	0.016975	0.256198	-0.183675	-0.145523	0.13249	-0.0250864	0.0674521	-0.152542	0.0224415	0.593802	-0.216192	-0.176927	0.264265	0.450297	-0.155878	0.217931
ENST00000451522	-0.189301	-0.230009	0.366887	-0.097799	-0.199721	0.367563	-0.149974	0.301304	-0.199122	0.31044	0.245154	-0.0825207	-0.134768	-0.189481	-0.133367	-0.186898	-0.217461	0.324606	0.297179	0.177012	-0.177368
ENST00000419433	-0.189162	0.860676	-0.106344	-0.190536	-0.136822	-0.0781341	-0.192748	-0.175141	-0.214165	-0.152669	0.208541	0.0280545	-0.0145239	0.336571	-0.116025	-0.0680986	-0.144662	-0.0923926	-0.120386	-0.149337	-0.43055
ENST00000506844	-0.18815	-0.136108	0.415412	-0.0991121	0.409982	-0.192172	-0.262581	-0.239398	-0.205589	-0.0964775	0.413501	0.142079	-0.122629	0.611794	-0.0810973	-0.0853953	-0.155887	0.0553223	-0.0831019	-0.105854	-0.233419
ENST00000449969	-0.188005	-0.201555	0.428476	-0.10779	-0.156674	-0.132377	0.00516793	0.510238	0.593181	-0.0535704	-0.0952843	-0.153468	-0.0638765	-0.134234	0.034538	-0.158797	0.0670078	-0.0858708	0.206969	-0.159876	0.108602
ENST00000505819	-0.187942	0.0196482	0.104279	-0.113055	-0.162297	-0.143697	-0.21146	0.591686	-0.0616515	0.637721	-0.0805661	0.159516	-0.0116595	-0.0789915	0.00112693	-0.164769	0.00839583	0.164092	-0.105785	-0.18971	-0.0643568
ENST00000223398	-0.187913	0.45301	0.0797686	-0.535523	0.012745	0.21586	-0.559632	-0.330375	0.0295634	0.358846	0.413877	-0.181237	-0.00576111	0.149184	-0.263325	0.301634	-0.138669	-0.0481448	-0.0331666	-0.148466	-0.703928
ENST00000495831	-0.187635	0.310963	0.428141	-0.445338	-0.223751	0.347576	-0.269644	-0.211643	-0.107546	0.336137	0.638861	-0.349287	-0.368737	0.266171	-0.0889762	0.288175	0.0114393	-0.237	-0.338063	-0.095718	-0.872
ENST00000394903	-0.187587	0.185298	0.123956	-0.26319	0.154343	-0.57185	0.125706	0.188394	-0.167056	0.140768	-0.480078	0.134792	-0.367457	-0.270566	0.171131	0.175237	0.170214	0.18306	-0.243	0.138771	0.0920854
ENST00000503039	-0.187138	-0.31265	-0.275186	0.0312125	0.0423424	-0.284059	0.444939	0.107885	-0.12197	0.178165	-0.418423	0.127255	-0.112327	-0.250295	0.0105626	0.158539	0.375675	0.500105	0.398712	-0.109027	0.394333
ENST00000530122	-0.187053	0.467913	0.512333	-0.251895	-0.156344	-0.171143	-0.332878	-0.146742	-0.221974	0.409633	0.0998941	-0.250056	-0.197604	-0.0734695	-0.0658516	0.516756	-0.232707	-0.144155	-0.251114	-0.154131	-0.756166
ENST00000550065	-0.186944	-0.123245	-0.132438	0.404433	-0.166842	-0.138417	0.222937	-0.122667	0.31117	-0.108208	-0.169912	-0.154842	-0.125294	-0.155548	-0.107076	0.478695	-0.150007	0.550921	-0.122724	-0.125935	0.0659431
ENST00000508155	-0.186748	-0.258392	-0.278645	0.40989	-0.179467	-0.18563	0.624028	0.305844	0.0728522	0.0331791	-0.428456	0.147811	0.270778	-0.219654	0.546022	-0.257526	0.164552	-0.10306	0.122465	0.101886	0.544832
ENST00000420442	-0.186625	0.108694	0.322807	-0.256291	0.398139	-0.250858	-0.0869428	-0.180175	-0.162308	-0.219728	-0.231532	0.353548	-0.0981493	-0.248842	-0.14823	0.322136	0.340158	-0.187275	-0.193473	-0.219541	-0.0637904
ENST00000567623	-0.185671	0.809781	0.0497529	-0.0611318	-0.183264	-0.173545	-0.189142	-0.00711194	-0.200007	-0.0806674	-0.156942	-0.135399	-0.0915812	-0.186538	-0.159445	-0.0532009	0.0203485	0.451885	-0.134511	-0.151264	-0.20637
ENST00000508471	-0.185469	-0.189569	0.857921	-0.118813	0.0129925	-0.114872	-0.149021	-0.0578512	-0.156764	0.0496111	0.252751	-0.172048	-0.111984	0.166675	-0.00272749	-0.0791757	-0.0169021	-0.137653	0.217457	0.0139957	-0.316145
ENST00000323469	-0.185357	0.277632	0.210262	0.238564	0.262336	-0.255218	-0.159903	0.290275	-0.147729	-0.203078	-0.287251	-0.132795	0.259506	-0.22486	-0.205848	-0.221762	0.244893	-0.192544	-0.234247	0.277244	0.146557
ENST00000545827	-0.185251	0.868471	-0.0225619	-0.278579	0.0367851	-0.187064	-0.330946	-0.0142888	-0.0694692	-0.115335	0.0134462	0.157927	-0.192959	0.086106	-0.171974	0.0718882	-0.201492	-0.15901	-0.228275	-0.185089	-0.403323
ENST00000485399	-0.185073	0.26277	-0.104581	-0.193057	0.286007	-0.136072	-0.131735	-0.208349	-0.189502	-0.153825	0.384922	0.224796	-0.137011	0.697005	-0.146276	-0.119847	-0.137187	-0.161368	0.13413	-0.150788	-0.249047
ENST00000435340	-0.185059	-0.264551	-0.216968	-0.116666	-0.0577465	0.544015	-0.174387	-0.0624189	0.563224	0.280169	0.181235	0.150997	0.204958	-0.251217	-0.133195	0.0139437	0.173378	-0.0336572	-0.0875235	0.00658421	0.00119868
ENST00000515312	-0.184995	-0.159236	0.453844	-0.167262	-0.107035	-0.139349	0.25543	0.0817051	0.459683	0.450859	-0.0673181	-0.245756	-0.104073	-0.174217	0.103735	-0.179127	0.00247576	-0.0184947	0.15438	-0.174251	-0.0726018
ENST00000346370	-0.184976	-0.0921314	0.260512	-0.238866	0.334821	-0.260767	-0.261013	-0.179302	0.327375	0.126788	-0.203861	-0.143554	0.217192	-0.206659	0.205974	0.177336	0.258706	-0.205523	-0.270271	0.25406	0.0145427
ENST00000584288	-0.18471	-0.17206	-0.0725332	-0.0722777	-0.165194	0.124867	-0.102636	0.275206	-0.134191	-0.20119	0.256839	0.676392	-0.139518	0.350171	-0.0396356	-0.188734	-0.140427	-0.142487	0.308543	0.0400102	0.0336301
ENST00000475587	-0.184473	-0.17094	0.846417	0.150401	-0.125083	-0.110767	-0.11151	-0.0599544	0.0553836	-0.124854	0.0242772	-0.149279	-0.00680653	-0.165172	-0.0476737	-0.0469864	-0.0868287	0.353769	0.00460226	-0.12871	-0.107934
ENST00000493197	-0.184353	-0.0547975	0.132883	-0.216308	0.199466	0.454978	-0.301339	0.116896	-0.259019	-0.185859	0.79693	-0.191922	-0.0332894	0.62734	-0.104647	-0.0145355	-0.24421	-0.0357165	-0.150867	-0.14993	-0.443699
ENST00000533031	-0.18392	-0.119412	-0.173169	0.291048	-0.157469	-0.123579	0.157026	-0.140905	0.247598	-0.0971698	-0.170922	0.0649389	-0.154111	-0.0654268	0.78138	0.192191	-0.178119	0.0202903	0.394562	-0.141254	0.15205
ENST00000379325	-0.183894	0.00142002	0.444275	-0.193083	-0.190992	0.464196	-0.199713	-0.147844	-0.120352	0.0572868	0.278283	0.39577	-0.15569	-0.244218	-0.165178	-0.0530208	-0.208287	-0.0870574	0.378156	-0.176468	-0.35061
ENST00000560730	-0.183848	-0.149785	0.251699	-0.0437899	0.0149882	-0.0314372	0.214382	-0.155843	-0.150179	0.0997239	0.46114	-0.194541	-0.124019	0.618162	0.564183	-0.0663728	-0.108881	-0.221356	-0.121012	-0.149264	-0.289892
ENST00000543809	-0.183519	-0.251629	0.133109	0.132866	-0.0761944	0.791533	-0.102395	-0.202808	0.267072	0.0698078	0.453289	-0.178679	0.0517524	-0.206346	-0.0397065	-0.0988603	-0.188672	0.00630075	0.296653	-0.0418614	-0.209874
ENST00000482318	-0.182732	-0.189724	0.034377	0.785662	-0.15358	0.0216059	0.326374	-0.144513	-0.0476543	-0.133568	-0.102646	-0.112962	-0.159768	-0.108762	0.0875116	-0.221887	0.38187	-0.0147225	0.288559	0.294349	0.264289
ENST00000523243	-0.182534	-0.056866	0.57757	-0.209695	-0.124622	0.669036	-0.319748	-0.201822	-0.223547	0.0708749	0.659337	-0.199511	-0.15446	-0.0123978	-0.171174	0.398563	-0.0942465	-0.208422	-0.211087	-0.150177	-0.752012
ENST00000308132	-0.182185	-0.059164	-0.127285	-0.0924485	0.207337	-0.187246	-0.021747	0.172023	-0.121254	-0.122494	0.179206	-0.134446	0.170445	0.459775	-0.121043	-0.113157	-0.165521	0.650461	-0.0554244	-0.172503	0.088327
ENST00000503127	-0.182146	-0.00268733	-0.0964163	-0.175042	-0.158301	-0.127134	0.253074	-0.184956	0.404932	-0.077213	0.214049	-0.203133	0.0947926	0.402038	-0.142416	0.433275	-0.137592	-0.13602	-0.162306	-0.166269	-0.273081
ENST00000536651	-0.181826	0.901054	-0.172588	-0.000911953	-0.194757	-0.167461	-0.0968842	-0.164546	-0.00855103	-0.172283	-0.195243	0.0905981	0.0514648	-0.109283	-0.0677343	-0.144507	0.102432	-0.0595237	0.0313154	-0.153582	-0.137216
ENST00000334186	-0.181824	-0.215224	-0.199086	-0.203686	0.300336	0.270981	0.288014	0.265752	-0.188529	0.243905	0.314531	-0.193278	-0.18722	0.26862	0.241963	-0.250247	0.277365	-0.212609	0.289074	-0.185783	-0.00471625
ENST00000370077	-0.181477	0.429663	0.374488	-0.183601	0.365581	-0.358467	-0.12548	0.340662	-0.14715	-0.307545	-0.160261	-0.176946	-0.18872	-0.0794698	-0.00125472	0.0280203	-0.294746	-0.0865565	-0.116477	-0.103499	-0.142087
ENST00000568975	-0.181402	-0.207182	-0.0721196	0.182494	-0.131539	-0.151112	0.262404	-0.150274	0.546698	-0.199431	-0.248002	-0.0993037	-0.0362988	-0.166402	0.470258	-0.166873	-0.0885936	0.45913	0.491171	0.0275039	0.406665
ENST00000485772	-0.181336	-0.180466	-0.00125964	-0.113231	-0.122053	-0.117683	-0.0491856	-0.137476	0.258734	-0.190533	0.106197	0.643696	-0.141598	0.339965	-0.143492	-0.174619	0.317306	-0.115681	0.396027	-0.0982714	0.133927
ENST00000395324	-0.181302	-0.294541	0.17537	-0.21205	0.248086	0.228288	-0.164081	0.271165	0.283591	0.185025	0.00265221	-0.185084	0.235077	-0.273278	0.224986	-0.299978	0.191382	-0.264196	0.202591	0.232548	0.149857
ENST00000537171	-0.18098	-0.206503	0.434908	0.554935	-0.206973	0.106596	0.0371437	-0.211812	0.0431672	0.138437	0.218501	-0.280163	-0.202576	-0.0230798	0.0332202	0.485172	-0.17085	-0.102532	-0.263	-0.140514	-0.405713
ENST00000571460	-0.18074	-0.219467	0.0291242	0.2271	0.184436	0.168864	0.45218	-0.150676	-0.102638	0.597682	0.105008	-0.163946	-0.164786	-0.0793594	-0.231258	-0.219135	0.30991	0.0443578	0.107188	-0.167586	-0.042985
ENST00000582266	-0.1805	-0.204978	0.72304	0.105817	-0.14595	-0.0741206	-0.05141	0.0636719	0.110253	-0.192731	-0.04067	-0.12323	-0.0282951	-0.195791	0.108123	-0.104203	0.0182535	-0.122606	0.44549	0.0266384	-0.0232881
ENST00000511071	-0.180266	-0.00507042	0.725585	-0.119044	-0.1716	-0.133397	-0.0972085	0.0338788	-0.201738	0.351956	0.0562604	-0.196921	-0.135321	-0.115014	-0.0591613	-0.115565	-0.0833583	-0.00155989	-0.0894511	0.425729	-0.309598
ENST00000403782	-0.180234	-0.0896972	0.172973	-0.17202	-0.116838	0.224676	-0.287408	-0.214921	-0.195525	-0.027705	0.597869	-0.207736	-0.1571	0.456851	-0.118894	0.77546	-0.166642	-0.130925	-0.226591	-0.100906	-0.691923
ENST00000229022	-0.17995	-0.291125	0.153699	-0.213641	0.312591	0.218458	-0.162944	0.293376	0.308358	0.104798	-0.0152534	-0.179918	0.263	-0.274019	0.227521	-0.30101	0.180112	-0.258125	0.196364	0.179471	0.190604
ENST00000409452	-0.17989	-0.128539	0.532097	-0.171309	-0.123451	0.538521	-0.291314	-0.168858	-0.217672	0.314346	0.928621	-0.190894	-0.118472	0.56085	-0.170403	-0.0443439	-0.131013	-0.185202	-0.216889	-0.130998	-0.742936
ENST00000502547	-0.179863	-0.202362	-0.189018	-0.0500365	-0.143355	-0.155926	0.409099	-0.168055	-0.0475011	-0.175197	-0.00413405	0.338564	0.322475	0.302049	0.323141	-0.197766	-0.144732	0.275781	0.399199	-0.179475	0.263292
ENST00000433714	-0.179768	-0.152511	0.301912	0.72199	-0.163334	-0.0760006	0.133596	-0.067073	-0.0492272	-0.145874	-0.0479488	-0.0129024	-0.0910851	-0.0494821	-0.0547577	-0.15575	-0.0949107	0.0169574	0.53427	-0.0109951	0.0848674
ENST00000329099	-0.179721	-0.163236	-0.0473535	0.370607	-0.184869	0.407183	-0.0968538	-0.180853	-0.251123	0.40789	0.565498	-0.168751	-0.125257	0.358238	-0.179937	-0.139603	-0.144313	0.291282	-0.174988	0.365672	-0.301656
ENST00000474089	-0.179665	-0.184115	-0.196348	0.445113	-0.187657	-0.127233	0.0865345	0.0678394	0.431214	-0.165242	-0.279701	0.665931	0.0184382	-0.159981	-0.127146	-0.215786	-0.130218	0.274074	0.0392091	0.0940907	0.447792
ENST00000554045	-0.179652	0.725868	-0.0749285	-0.0640758	-0.212015	-0.215053	-0.218064	0.293849	0.158717	-0.138011	-0.25567	-0.180817	0.0107347	-0.235525	-0.173742	-0.0484725	-0.226742	0.219258	-0.197855	0.187927	-0.0862029
ENST00000521713	-0.179534	-0.277606	-0.182763	0.15391	-0.269655	-0.146382	0.283586	-0.0402459	-0.279467	-0.269169	0.0421694	-0.14638	0.073463	0.312388	0.169251	0.213539	0.242078	0.419742	0.207144	0.209848	0.163727
ENST00000360382	-0.179347	0.0304534	-0.282897	-0.240195	0.298748	-0.413738	-0.212034	0.249996	-0.107441	0.0870951	-0.499372	0.185916	0.312777	-0.255551	0.257217	0.00492583	0.158095	0.272352	0.0251555	0.277917	0.389803
ENST00000336727	-0.179125	-0.188607	0.628088	-0.0732935	0.173293	0.122234	-0.242831	-0.178981	-0.244733	0.601723	0.316576	0.0338394	-0.148603	-0.00773551	-0.18343	0.105186	-0.172246	-0.222049	-0.243235	0.073032	-0.517653
ENST00000462797	-0.179037	-0.125102	0.110688	0.638464	-0.132454	0.294071	0.00235685	-0.153151	-0.175386	-0.0855013	0.188009	-0.13672	-0.115377	-0.099462	-0.12888	0.057721	-0.147123	0.621396	-0.0738202	-0.100834	-0.0559563
ENST00000541102	-0.178934	0.301347	0.364319	-0.269774	0.360093	-0.224965	-0.0347567	0.243933	-0.208014	0.372494	-0.141893	-0.203876	-0.0742109	-0.206508	-0.228164	-0.17703	0.231363	-0.198562	-0.235063	-0.00184084	-0.177037
ENST00000410112	-0.178829	-0.147323	-0.0236803	-0.0575295	-0.063234	0.684894	-0.233925	-0.176112	-0.0955043	0.296991	0.928075	-0.0775029	-0.124084	0.614264	-0.0568735	-0.0331017	-0.156691	-0.234193	-0.187672	0.00432735	-0.576266
ENST00000583458	-0.178203	-0.234598	-0.158884	0.178386	0.192712	0.442974	-0.136891	-0.039026	0.211541	0.415242	0.43167	-0.112888	-0.0386862	0.179539	-0.185222	-0.261778	-0.054814	-0.236649	-0.219957	0.498187	-0.128901
ENST00000416591	-0.177721	0.00874865	0.108529	-0.138661	0.279953	-0.187191	-0.0941083	-0.178628	-0.197774	-0.253771	-0.220578	-0.0250249	-0.197099	-0.269318	0.555875	0.467182	-0.255846	0.338021	0.0728643	-0.0389038	-0.00463934
ENST00000481416	-0.17689	-0.194369	-0.0889437	-0.0446503	0.187918	-0.137333	0.523395	-0.138529	0.639896	-0.154911	-0.15737	-0.104678	-0.112853	-0.0502894	0.0748404	-0.183138	0.162501	-0.128888	-0.0763437	0.318438	0.317882
ENST00000330210	-0.176132	-0.162052	-0.0552477	-0.192887	-0.168777	0.449289	-0.286195	0.183369	0.312113	0.371243	0.588093	0.328069	-0.156807	0.381748	-0.165965	-0.144909	-0.132581	-0.174148	-0.163547	-0.155307	-0.316422
ENST00000570854	-0.175649	-0.141557	0.130479	-0.212177	0.655221	0.399938	-0.118493	-0.242677	-0.11152	-0.118547	0.38807	-0.127031	-0.131072	0.0848772	0.189657	-0.117867	-0.0385398	-0.151291	0.283178	-0.189417	-0.140557
ENST00000582907	-0.175576	-0.12315	-0.115383	-0.195611	-0.069009	-0.171328	-0.113115	0.335001	-0.12199	-0.00823368	0.0267713	-0.152122	-0.194343	0.213328	0.135402	0.52569	0.51168	-0.160828	0.124804	-0.136177	-0.107954
ENST00000491895	-0.175162	-0.0393281	-0.0442206	0.126806	-0.140569	0.558748	0.421396	-0.117623	0.345823	-0.10023	0.243618	-0.215624	-0.220019	-0.230865	-0.204893	0.0300347	-0.172565	-0.101091	-0.164588	0.19258	-0.150961
ENST00000531352	-0.174927	0.872464	-0.122875	-0.112326	0.0102333	0.23992	-0.213405	-0.143779	-0.238247	-0.126047	0.267662	-0.197715	-0.179004	0.0604489	-0.203864	0.0766335	-0.152914	-0.133757	-0.252081	-0.121026	-0.536159
ENST00000573876	-0.17471	-0.168643	-0.204936	0.39035	-0.205743	-0.154969	0.24763	0.456441	-0.16072	0.364856	-0.256108	-0.150183	-0.190684	-0.188319	0.186327	-0.00519579	-0.0726365	0.237252	-0.0293637	0.490594	0.199854
ENST00000356987	-0.174549	-0.271493	-0.343432	-0.138604	0.256133	-0.266328	0.312068	0.277679	0.347233	-0.239391	-0.491819	0.348352	0.242209	-0.260999	-0.202602	-0.322331	0.240181	0.297249	0.332766	0.23255	0.727753
ENST00000487863	-0.174474	-0.482436	0.570617	-0.0851186	0.0107069	0.0364535	0.0428982	-0.177001	0.100126	-0.27274	0.104546	0.431916	0.0221529	-0.0281066	-0.0235278	-0.108312	-0.271714	0.0741425	0.260155	0.0970268	0.0679172
ENST00000574418	-0.174305	-0.170239	0.897231	0.0685198	0.0283849	-0.00539669	-0.147221	-0.136125	-0.0579832	-0.0962142	0.170986	-0.131804	0.257807	-0.0612499	-0.0827017	-0.0375674	-0.134298	0.0439263	-0.195724	-0.158523	-0.242814
ENST00000556415	-0.174289	-0.15211	0.262778	0.571826	-0.102013	-0.0468896	-0.0271106	-0.169021	-0.171954	-0.0488266	0.312544	-0.14463	-0.13214	0.413595	-0.113538	-0.127405	-0.112704	-0.0966667	-0.147239	0.578541	-0.148004
ENST00000574200	-0.174287	-0.127322	-0.165666	0.379887	-0.158204	-0.095462	0.0154164	0.824702	0.17066	-0.171571	-0.203751	0.11592	-0.0953221	-0.0935067	-0.0187099	-0.191845	-0.114042	0.249978	0.0744124	-0.00302161	0.374405
ENST00000539368	-0.174187	-0.110486	0.217649	-0.184116	-0.120279	0.676277	-0.25311	-0.21348	-0.198938	0.321252	0.92554	-0.225783	-0.139638	0.487634	-0.1655	0.276666	-0.154925	-0.232935	-0.239757	-0.157268	-0.797987
ENST00000261657	-0.17398	-0.0752047	-0.120606	0.164685	-0.0414819	-0.216248	0.0767194	0.504826	-0.0536828	-0.167771	-0.292386	0.468877	-0.191954	-0.0619261	0.4457	-0.215267	0.465743	-0.166685	-0.0473335	-0.0433752	0.411735
ENST00000527481	-0.173181	-0.411184	0.21063	0.563821	-0.0165564	-0.254726	0.347165	0.394077	0.147191	0.29538	-0.12572	-0.0192508	0.104625	0.0597447	0.0959483	-0.407436	-0.0748646	0.00137018	-0.132756	0.0677823	0.296428
ENST00000534320	-0.172975	-0.0374225	-0.218433	0.449785	-0.178803	-0.177792	0.636646	0.148694	0.0369067	-0.129409	-0.265835	-0.091368	-0.226607	-0.0969133	0.661674	-0.00058684	-0.130903	0.0216554	-0.0564607	0.0828622	0.268532
ENST00000527999	-0.172438	-0.132404	-0.019384	0.0789824	-0.0310058	0.663542	-0.0214673	-0.209368	-0.191086	-0.0735256	0.888536	-0.165745	-0.139935	0.61165	-0.163408	0.0935002	-0.134516	-0.182682	-0.16354	-0.087588	-0.517454
ENST00000414932	-0.17234	-0.443968	-0.123477	0.419969	-0.0473012	0.166889	0.155716	-0.0424532	0.237871	-0.137217	-0.096254	0.474367	0.416036	-0.159323	-0.164934	-0.401663	-0.0210457	0.393033	0.219758	0.0276823	0.503322
ENST00000361483	-0.172106	-0.14244	0.218393	-0.100586	-0.119636	0.167427	-0.0812556	0.352428	-0.146218	0.00276519	0.2255	-0.0406069	-0.183748	0.0873707	0.744145	0.146061	-0.160366	-0.201516	-0.138587	-0.162233	-0.19598
ENST00000507026	-0.17118	-0.146781	0.265223	0.0685997	-0.228191	0.0396509	-0.143445	0.0612117	0.372462	0.7359	0.240432	-0.246162	-0.0933182	0.0907599	-0.147336	-0.0906831	-0.100811	0.242579	-0.177703	-0.108108	-0.285913
ENST00000510811	-0.170879	0.928907	0.09768	-0.196878	-0.194617	-0.144374	-0.207133	-0.184537	-0.179395	-0.103676	-0.00785341	-0.0441624	-0.150519	-0.0225405	-0.144019	-0.0199402	-0.166779	0.10535	-0.0328625	-0.142813	-0.417328
ENST00000406618	-0.17087	-0.160122	-0.0724196	0.356434	-0.168442	0.578015	-0.121025	-0.139129	0.403112	0.0148654	0.306658	-0.181923	-0.187147	-0.179774	-0.139057	0.29967	-0.103554	-0.123327	0.02157	0.0594247	-0.238561
ENST00000539084	-0.170649	-0.195712	-0.125593	-0.0799264	0.30009	0.278887	0.0640378	-0.142912	-0.0882751	-0.0995813	0.615867	-0.185274	-0.149572	0.659981	0.410002	-0.00625224	-0.0601223	-0.293639	-0.126769	-0.0174922	-0.223755
ENST00000434316	-0.170638	-0.395396	-0.245484	0.0350375	0.17038	-0.0644692	0.330431	0.177013	-0.184938	0.181186	-0.349927	0.248618	0.218065	-0.298074	0.350511	-0.345388	0.266932	0.378103	0.179984	0.24762	0.581864
ENST00000377027	-0.1705	0.297873	-0.0757148	-0.116043	-0.122218	-0.11318	-0.085883	-0.155608	-0.166117	-0.11708	0.40565	-0.140315	-0.153766	0.71861	0.367629	-0.0907494	0.107292	-0.195369	-0.128427	0.138766	-0.2806
ENST00000342690	-0.170329	-0.223394	-0.284369	0.450506	-0.0178536	-0.176619	0.545746	-0.0218459	0.0529707	-0.202242	-0.378994	-0.0397109	-0.141038	-0.205475	0.45601	-0.293781	-0.00269109	0.219676	0.59555	0.473714	0.567812
ENST00000361906	-0.170273	0.190232	0.180429	-0.258737	0.415591	0.388534	-0.248076	-0.140563	-0.0819584	0.370071	0.240256	-0.124024	0.0172907	-0.214699	0.34795	-0.0705387	-0.162335	-0.266109	-0.262489	-0.199775	-0.359365
ENST00000379333	-0.170245	-0.0348794	0.100118	-0.164353	-0.110616	-0.0444203	-0.239699	-0.169378	-0.19173	-0.0705173	0.515689	-0.125763	-0.143431	0.656223	-0.0883186	0.687175	-0.144965	-0.127261	-0.181726	-0.126511	-0.591195
ENST00000564734	-0.170235	-0.0769151	0.493196	-0.0951803	-0.135846	-0.045624	0.0222847	0.740013	-0.0667651	-0.16362	0.00610034	-0.202688	-0.178526	-0.115335	0.0529004	0.0704801	-0.152342	-0.00688214	-0.11177	-0.136938	-0.100591
ENST00000312265	-0.169758	-0.140527	-0.210009	-0.161275	-0.213246	0.0737983	0.0197494	0.332317	0.378109	-0.0618391	-0.129719	-0.0572992	-0.0300897	-0.23651	-0.109408	0.296884	-0.204418	-0.138348	0.368445	0.39208	0.046536
ENST00000564788	-0.169222	-0.126966	0.0200342	-0.0232879	-0.135933	-0.0587386	-0.0243844	-0.0922427	-0.0605269	0.468956	0.544553	-0.114269	-0.0810876	0.81297	0.214517	-0.0918951	0.1335	-0.204784	-0.134153	-0.101788	-0.350244
ENST00000531131	-0.169104	-0.272018	-0.296743	0.628462	-0.0792178	0.118712	0.168898	0.364045	0.245151	-0.254628	-0.214536	-0.036506	0.022599	-0.243397	0.223177	-0.248532	0.178202	0.421349	0.236601	-0.0596857	0.55627
ENST00000251822	-0.167849	-0.170323	0.136998	-0.250416	-0.186158	0.760854	-0.16963	0.0266728	-0.113083	0.454951	0.786236	-0.1312	-0.0955487	0.275536	-0.088144	-0.186938	-0.18366	-0.128702	-0.0261553	0.128722	-0.522201
ENST00000395220	-0.167452	0.340899	-0.103433	-0.195711	0.282406	-0.195135	-0.160574	0.298041	0.297664	-0.1623	-0.192962	-0.16651	-0.169163	-0.142793	-0.15178	-0.174245	-0.232201	0.423406	0.301484	-0.175692	0.131673
ENST00000538868	-0.167129	-0.159983	-0.174157	0.362237	-0.195889	-0.0845459	0.0444375	0.364582	0.346831	0.253683	-0.204763	0.303745	-0.15249	-0.125426	0.38253	-0.222904	-0.125047	-0.0965751	0.379551	-0.129091	0.261004
ENST00000556712	-0.166886	0.49626	0.451572	-0.245645	-0.192388	-0.108755	-0.324505	-0.165331	-0.244052	0.439322	0.0835652	-0.2322	-0.152615	-0.13595	-0.129121	0.535148	-0.169827	-0.172937	-0.253201	-0.152179	-0.759977
ENST00000541960	-0.166883	-0.191359	0.162418	0.115469	0.473465	-0.168807	0.129349	0.0466817	0.337118	0.446618	0.0816546	-0.300942	-0.210982	0.13374	0.0544719	-0.221574	-0.144979	0.109675	-0.150702	-0.2372	-0.00600617
ENST00000487292	-0.166682	0.688991	-0.0690597	-0.207179	-0.18065	-0.0635186	-0.260275	0.00982401	-0.162209	-0.00476559	-0.137627	0.0809266	0.469926	-0.191777	-0.180265	-0.0249392	-0.165127	0.262345	-0.218312	-0.172284	-0.18593
ENST00000482010	-0.166429	0.316786	0.45859	-0.0683836	-0.187762	0.575432	-0.203896	-0.248633	-0.267603	-0.211099	0.595159	0.0138819	-0.109042	0.118956	-0.168706	-0.131419	0.0660296	-0.105975	-0.289339	-0.225355	-0.537611
ENST00000557353	-0.16616	0.398912	-0.172805	0.396084	-0.165412	-0.167212	-0.113339	-0.129798	-0.060936	-0.0773062	-0.244452	-0.045413	-0.0900764	-0.178059	-0.156971	0.23952	0.532729	-0.13326	-0.17183	0.191202	-0.0321205
ENST00000393640	-0.16603	-0.126669	-0.116713	-0.0845161	0.106729	-0.163909	-0.135345	0.0300485	0.105966	-0.107235	-0.0300894	0.135968	-0.120501	0.0925233	-0.140144	0.0561366	0.0399796	0.893374	-0.104783	-0.163864	0.199862
ENST00000544138	-0.165633	0.617748	-0.100722	0.669726	-0.159101	-0.0737311	0.014366	-0.117419	-0.129572	-0.073746	-0.107632	-0.0549857	-0.116462	-0.0951551	-0.076351	-0.113767	-0.108695	0.0188883	-0.127141	-0.0827893	-0.118887
ENST00000438904	-0.165558	-0.341574	-0.354983	0.243143	0.163174	-0.0897433	0.458449	-0.0825595	0.413404	0.190534	-0.293885	0.236526	0.332457	-0.183668	0.147269	-0.385886	-0.114565	0.313602	-0.0246114	0.164833	0.553028
ENST00000283474	-0.165529	0.519453	-0.0552084	-0.246702	-0.0160435	-0.164446	-0.215853	-0.147171	-0.250201	-0.145521	0.389221	-0.213741	-0.192231	0.624634	-0.128639	0.413166	-0.155193	-0.148471	-0.195578	-0.134309	-0.590329
ENST00000513320	-0.165158	-0.157273	0.791855	-0.116464	-0.0664446	-0.0165955	-0.255627	-0.111061	-0.0880187	-0.0212716	0.434598	-0.112264	0.371422	0.381759	-0.135979	-0.0422133	-0.137978	-0.195316	-0.201816	-0.0940502	-0.41081
ENST00000309212	-0.164028	-0.153796	0.312752	-0.0309752	-0.123886	0.0202287	-0.0353467	-0.116423	-0.163107	-0.0750845	0.18924	-0.0266388	-0.109468	0.095329	-0.143293	-0.0469234	-0.136572	0.852838	-0.0654314	-0.0144037	-0.0503405
ENST00000429594	-0.163824	0.220031	-0.249891	0.00925598	0.390374	-0.19598	0.0601184	-0.210832	0.00378319	-0.240171	-0.157266	-0.00908216	-0.155933	0.0364216	0.314041	-0.214207	-0.0542845	0.130859	0.676302	-0.124692	0.217818
ENST00000436674	-0.163783	-0.0117425	0.14701	-0.150817	-0.0205797	0.0613118	-0.254197	-0.111297	0.611226	0.0939133	0.00299872	0.591862	-0.13114	-0.156301	-0.129745	-0.062986	-0.10476	-0.123626	-0.133602	-0.168192	-0.0429399
ENST00000477548	-0.163564	-0.206268	0.246353	0.28334	0.285652	0.260454	-0.150437	-0.209798	-0.197213	-0.142061	0.0431753	0.317391	0.315347	-0.257775	-0.215655	-0.187305	-0.147356	0.266188	0.239125	-0.233153	0.107192
ENST00000440911	-0.163541	0.141855	0.878673	-0.108843	-0.10664	-0.121244	-0.15195	-0.125029	-0.126906	-0.135555	0.0465981	-0.182198	-0.128637	-0.172164	0.217115	0.223842	-0.127429	-0.142755	-0.155149	-0.130469	-0.413949
ENST00000482621	-0.16346	-0.243157	-0.0962512	-0.117992	0.0822053	0.417956	-0.033911	0.0741196	0.170284	-0.0462477	0.250551	-0.0875839	-0.219285	-0.0407901	-0.13591	-0.147699	0.134703	-0.0828823	-0.100627	0.748499	0.0426705
ENST00000571817	-0.163298	0.344427	0.853949	-0.170275	-0.149003	-0.0970289	-0.256617	-0.128365	-0.166465	0.231218	0.109062	-0.171497	-0.123938	-0.155351	-0.12703	0.0873541	-0.107753	-0.145759	-0.203439	-0.130191	-0.583064
[truncated: 1,423 more rows]
